# Supplementary material for: Aberrant differentiation of epithelial progenitors is accompanied by a hypoxic microenvironment in the paraquat-injured human lung
Source: Cell Discov. 2023 Sep 26;9:98. doi: 10.1038/s41421-023-00598-0 (PMC10522573; doi:10.1038/s41421-023-00598-0)
Supplement: Supplementary file 4 — Dataset 1 [file 41421_2023_598_MOESM4_ESM.xlsx]

## Sheet: Epithelial cell
	p_val	avg_log2FC	pct.1	pct.2	p_val_adj	cluster	gene
1	0	8.46439	0.571	0.016	0	AT2	SFTPC
2	3.68446e-305	4.72222	0.93	0.173	6.74662e-301	AT2	SFTPA1
3	9.508e-229	4.12775	0.969	0.316	1.74101e-224	AT2	SFTPA2
4	0	3.84975	0.953	0.145	0	AT2	NAPSA
5	1.07264e-225	3.50727	0.616	0.076	1.96411e-221	AT2	PGC
6	0	2.91984	0.61	0.032	0	AT2	SFTPD
7	3.94229e-245	2.45179	0.961	0.27	7.21873e-241	AT2	SFTA2
8	5.56717e-183	2.2158	1	0.492	1.0194e-178	AT2	SFTPB
9	3.13268e-99	2.06366	0.792	0.374	5.73625e-95	AT2	SPINK5
10	3.64088e-149	2.04573	0.675	0.157	6.66681e-145	AT2	SERPINA1
11	8.21859e-142	2.02135	0.995	0.859	1.50491e-137	AT2	NPC2
12	3.87182e-190	1.96084	0.608	0.092	7.08969e-186	AT2	SLC39A8
13	2.32335e-134	1.94105	0.992	0.534	4.25429e-130	AT2	RNASE1
14	3.10462e-130	1.90173	0.956	0.611	5.68487e-126	AT2	SLC34A2
15	1.21118e-119	1.89071	0.969	0.734	2.21779e-115	AT2	CTSH
16	6.21179e-151	1.8029	0.979	0.512	1.13744e-146	AT2	HOPX
17	8.88327e-238	1.80208	0.756	0.119	1.62662e-233	AT2	CTSE
18	8.09034e-76	1.74031	0.33	0.058	1.48142e-71	AT2	HP
19	4.67875e-120	1.62638	0.548	0.114	8.56726e-116	AT2	C11orf96
20	6.0197e-132	1.60668	0.938	0.559	1.10227e-127	AT2	AKAP13
21	1.07149e-174	1.55878	0.719	0.16	1.96201e-170	AT2	LPCAT1
22	5.95566e-149	1.52746	0.712	0.178	1.09054e-144	AT2	CPM
23	1.60326e-84	1.45014	1	0.99	2.93573e-80	AT2	FTL
24	1.00979e-199	1.44673	0.561	0.067	1.84903e-195	AT2	LRRK2
25	4.10602e-202	1.44587	0.535	0.058	7.51853e-198	AT2	PEBP4
26	2.79066e-72	1.43051	0.319	0.06	5.10997e-68	AT2	DMBT1
27	2.15375e-07	1.35587	0.164	0.087	0.00394374	AT2	CCL20
28	8.59602e-122	1.34521	0.771	0.238	1.57402e-117	AT2	AQP4
29	2.21406e-105	1.33804	0.99	0.869	4.05416e-101	AT2	CD74
30	7.93163e-247	1.31775	0.512	0.035	1.45236e-242	AT2	ABCA3
31	0	4.78793	0.998	0.003	0	Ciliated	C20orf85
32	0	4.54261	0.995	0.001	0	Ciliated	C9orf24
33	0	4.45028	0.984	0.001	0	Ciliated	TMEM190
34	0	4.34111	1	0.535	0	Ciliated	CAPS
35	0	4.28591	0.998	0.187	0	Ciliated	TPPP3
36	0	4.26094	0.998	0.004	0	Ciliated	RSPH1
37	0	3.96616	0.989	0.005	0	Ciliated	C11orf88
38	0	3.6556	0.993	0.003	0	Ciliated	C1orf194
39	0	3.57224	0.981	0.001	0	Ciliated	SNTN
40	0	3.55675	0.998	0.308	0	Ciliated	CETN2
41	0	3.51255	0.995	0.024	0	Ciliated	PIFO
42	0	3.49339	0.993	0.007	0	Ciliated	LRRIQ1
43	0	3.43973	0.996	0.02	0	Ciliated	C5orf49
44	0	3.43356	0.982	0.028	0	Ciliated	C9orf116
45	0	3.31314	0.993	0.19	0	Ciliated	MORN2
46	0	3.24537	0.988	0.01	0	Ciliated	FAM183A
47	0	3.23147	0.982	0.001	0	Ciliated	ERICH3
48	0	3.20453	0.991	0.001	0	Ciliated	CCDC170
49	0	3.16458	0.972	0.001	0	Ciliated	CAPSL
50	0	3.12909	0.989	0.055	0	Ciliated	CCDC146
51	0	2.95407	0.936	0.001	0	Ciliated	AL357093.2
52	0	2.91617	0.873	0.001	0	Ciliated	FABP6
53	0	2.89272	0.972	0.008	0	Ciliated	DNAAF1
54	0	2.88769	0.973	0.302	0	Ciliated	PSENEN
55	0	2.85918	0.956	0.009	0	Ciliated	ZMYND10
56	0	2.85312	0.973	0.001	0	Ciliated	DNAH12
57	0	2.84576	1	0.954	0	Ciliated	CALM1
58	0	2.83894	0.906	0.042	0	Ciliated	CES1
59	0	2.82474	0.982	0.095	0	Ciliated	MS4A8
60	0	2.76251	0.956	0.12	0	Ciliated	DNAH5
61	1.95274e-81	2.19837	1	0.519	3.57566e-77	Differentiating club	SCGB3A1
62	2.76875e-48	2.10191	0.819	0.442	5.06985e-44	Differentiating club	SCGB1A1
63	1.20006e-56	1.42248	0.969	0.591	2.19743e-52	Differentiating club	CP
64	2.40535e-73	1.20699	0.886	0.259	4.40443e-69	Differentiating club	BPIFB1
65	4.16415e-52	1.18111	1	0.649	7.62497e-48	Differentiating club	PIGR
66	1.42585e-85	1.17249	0.373	0.042	2.61087e-81	Differentiating club	AZGP1
67	2.50709e-60	1.14148	0.938	0.425	4.59074e-56	Differentiating club	TMEM45A
68	2.94576e-49	1.11474	0.938	0.419	5.39399e-45	Differentiating club	MGP
69	1.5363e-30	1.08025	0.751	0.373	2.81312e-26	Differentiating club	VIM
70	8.05039e-39	1.06494	0.637	0.233	1.47411e-34	Differentiating club	SAA1
71	7.49979e-55	0.987969	0.363	0.061	1.37329e-50	Differentiating club	LTF
72	5.50905e-46	0.976812	0.876	0.406	1.00876e-41	Differentiating club	TSPAN8
73	1.21528e-65	0.936132	0.756	0.2	2.22531e-61	Differentiating club	MUC5B
74	9.88842e-34	0.914725	0.953	0.738	1.81067e-29	Differentiating club	CD55
75	2.25976e-44	0.914208	0.487	0.124	4.13785e-40	Differentiating club	SAA2
76	7.54044e-22	0.905934	0.917	0.68	1.38073e-17	Differentiating club	NCOA7
77	1.15437e-40	0.872186	0.938	0.503	2.11377e-36	Differentiating club	STEAP4
78	5.99658e-38	0.867616	0.984	0.753	1.09803e-33	Differentiating club	XBP1
79	2.80636e-49	0.846909	0.492	0.122	5.13873e-45	Differentiating club	KLK12
80	1.19769e-29	0.80553	0.891	0.478	2.19309e-25	Differentiating club	C3
81	4.01464e-28	0.784509	0.948	0.519	7.35121e-24	Differentiating club	SFTPB
82	1.02261e-37	0.772696	0.58	0.193	1.8725e-33	Differentiating club	TGM2
83	2.01651e-28	0.757832	0.782	0.417	3.69242e-24	Differentiating club	SLC4A4
84	8.87647e-10	0.750424	0.575	0.372	1.62537e-05	Differentiating club	CXCL8
85	1.86417e-29	0.740853	0.756	0.38	3.41348e-25	Differentiating club	PLEKHS1
86	2.61507e-30	0.736671	0.964	0.561	4.78845e-26	Differentiating club	GSTA1
87	1.42527e-24	0.734451	0.896	0.676	2.60981e-20	Differentiating club	TNFSF10
88	1.04948e-28	0.720383	0.974	0.614	1.9217e-24	Differentiating club	KLK11
89	6.50851e-27	0.718038	0.829	0.469	1.19177e-22	Differentiating club	FMO2
90	2.93064e-25	0.701229	0.845	0.542	5.3663e-21	Differentiating club	KIAA1324
91	0	3.27243	0.934	0.202	0	Basal	KRT15
92	0	2.43589	0.976	0.244	0	Basal	KRT17
93	0	2.2835	0.87	0.124	0	Basal	KRT5
94	0	2.18736	0.976	0.219	0	Basal	S100A2
95	0	2.03637	0.993	0.464	0	Basal	IGFBP2
96	3.78758e-251	1.8938	0.743	0.237	6.93543e-247	Basal	MT1X
97	0	1.88323	0.854	0.162	0	Basal	DST
98	1.78089e-239	1.52342	0.964	0.637	3.26099e-235	Basal	TXNIP
99	3.45648e-216	1.48475	0.91	0.579	6.32916e-212	Basal	IER3
100	9.73117e-250	1.43522	0.983	0.718	1.78187e-245	Basal	ID1
101	1.65062e-78	1.41967	0.2	0.027	3.02246e-74	Basal	MMP1
102	0	1.41898	1	0.956	0	Basal	BTF3
103	5.49901e-227	1.39088	0.977	0.834	1.00692e-222	Basal	JUNB
104	1.45557e-284	1.37126	0.525	0.05	2.66529e-280	Basal	IGFBP6
105	5.72341e-87	1.34078	0.839	0.604	1.04801e-82	Basal	MT2A
106	1.24517e-202	1.33681	0.837	0.403	2.28003e-198	Basal	ID3
107	0	1.33213	1	0.999	0	Basal	RPLP1
108	5.64216e-177	1.30661	0.714	0.321	1.03314e-172	Basal	ID2
109	0	1.28738	1	0.996	0	Basal	RPS2
110	3.795e-253	1.287	0.97	0.649	6.94903e-249	Basal	SERPINF1
111	2.19726e-176	1.28285	0.886	0.599	4.0234e-172	Basal	ZFP36L2
112	0	1.2705	1	0.992	0	Basal	RPL10A
113	7.80528e-189	1.26215	0.964	0.831	1.42922e-184	Basal	DUSP1
114	0	1.25909	1	0.998	0	Basal	RPS19
115	1.14306e-259	1.25788	0.873	0.351	2.09305e-255	Basal	SFN
116	1.02192e-257	1.24524	0.866	0.434	1.87124e-253	Basal	LIMA1
117	7.60914e-210	1.22064	0.886	0.565	1.39331e-205	Basal	HIST1H4C
118	0	1.20117	1	1	0	Basal	RPS4X
119	6.58997e-143	1.19658	0.961	0.859	1.20669e-138	Basal	IER2
120	3.5585e-149	1.18013	0.863	0.572	6.51597e-145	Basal	MT1E
121	0	4.33281	0.99	0.198	0	Club	SCGB3A2
122	0	2.94572	0.993	0.327	0	Club	MGP
123	2.72404e-282	2.2826	0.887	0.285	4.98799e-278	Club	VIM
124	2.05867e-284	2.16371	1	0.441	3.76963e-280	Club	SFTPB
125	1.46291e-255	1.94643	0.992	0.489	2.67873e-251	Club	RNASE1
126	6.10248e-212	1.70742	0.989	0.826	1.11743e-207	Club	SOX4
127	1.62346e-220	1.65803	0.947	0.434	2.97273e-216	Club	STEAP4
128	3.38023e-205	1.44882	0.932	0.403	6.18953e-201	Club	TCIM
129	7.74372e-162	1.33072	0.855	0.407	1.41795e-157	Club	FMO2
130	1.63907e-168	1.32244	0.968	0.67	3.0013e-164	Club	GPRC5A
131	1.7699e-168	1.21218	0.889	0.457	3.24086e-164	Club	C16orf89
132	1.17895e-212	1.15212	0.746	0.191	2.15877e-208	Club	AQP4
133	2.22528e-168	1.14888	0.553	0.123	4.07471e-164	Club	SOCS2
134	6.80649e-89	1.08748	0.888	0.649	1.24634e-84	Club	NCOA7
135	4.9947e-160	1.06843	0.914	0.363	9.1458e-156	Club	SCGB1A1
136	1.45177e-185	1.06082	0.723	0.211	2.65834e-181	Club	FAM129A
137	1.65065e-216	1.05491	0.84	0.227	3.02251e-212	Club	SFTA2
138	1.10287e-131	1.04549	0.999	0.96	2.01947e-127	Club	TMSB4X
139	5.21009e-142	1.04531	0.927	0.476	9.5402e-138	Club	HOPX
140	1.20933e-180	1.03385	0.777	0.245	2.21441e-176	Club	SFTA1P
141	9.64684e-145	1.03131	0.638	0.205	1.76643e-140	Club	ERP27
142	1.33784e-120	1.0177	0.882	0.424	2.44972e-116	Club	CEACAM6
143	1.38633e-73	0.977097	0.759	0.538	2.53851e-69	Club	NAMPT
144	4.52035e-120	0.974289	0.997	0.773	8.27722e-116	Club	CXCL17
145	5.10472e-83	0.961469	0.928	0.807	9.34724e-79	Club	XIST
146	9.46611e-118	0.945873	0.947	0.518	1.73334e-113	Club	AGR3
147	7.34478e-51	0.942549	0.719	0.464	1.3449e-46	Club	CXCL2
148	1.87356e-118	0.93522	1	0.594	3.43068e-114	Club	PIGR
149	1.05018e-51	0.920741	0.625	0.368	1.92298e-47	Club	SPINK5
150	2.93974e-57	0.898378	0.754	0.536	5.38296e-53	Club	SOD2
151	4.35598e-85	2.5736	1	0.521	7.97623e-81	SCGB1A1low Goblet	SCGB3A1
152	3.09495e-94	2.29044	0.636	0.116	5.66716e-90	SCGB1A1low Goblet	FCGBP
153	1.33654e-97	2.23427	0.954	0.259	2.44733e-93	SCGB1A1low Goblet	BPIFB1
154	4.12317e-102	2.00969	0.861	0.198	7.54993e-98	SCGB1A1low Goblet	MUC5B
155	1.46e-38	1.9845	0.439	0.111	2.67341e-34	SCGB1A1low Goblet	SERPINB3
156	4.49892e-89	1.93513	0.902	0.294	8.23798e-85	SCGB1A1low Goblet	FAM3D
157	4.5781e-66	1.67059	0.965	0.543	8.38296e-62	SCGB1A1low Goblet	AQP5
158	2.25952e-83	1.65834	0.983	0.404	4.13741e-79	SCGB1A1low Goblet	TSPAN8
159	5.35307e-53	1.63327	0.717	0.242	9.80201e-49	SCGB1A1low Goblet	CLCA2
160	5.44092e-14	1.54263	0.827	0.68	9.96287e-10	SCGB1A1low Goblet	FABP5
161	2.13498e-23	1.49014	0.751	0.399	3.90937e-19	SCGB1A1low Goblet	TFF3
162	4.67472e-56	1.47848	1	0.788	8.55988e-52	SCGB1A1low Goblet	SLPI
163	5.15578e-52	1.46981	0.838	0.353	9.44075e-48	SCGB1A1low Goblet	S100P
164	2.04613e-56	1.39409	0.983	0.615	3.74667e-52	SCGB1A1low Goblet	KLK11
165	2.39754e-50	1.30513	1	0.917	4.39013e-46	SCGB1A1low Goblet	WFDC2
166	9.34285e-51	1.23314	0.717	0.241	1.71077e-46	SCGB1A1low Goblet	AKR1C2
167	2.50108e-48	1.23223	0.988	0.754	4.57974e-44	SCGB1A1low Goblet	XBP1
168	5.53956e-49	1.22583	0.855	0.364	1.01435e-44	SCGB1A1low Goblet	KLK10
169	7.647e-60	1.17939	0.884	0.376	1.40024e-55	SCGB1A1low Goblet	PLEKHS1
170	1.17198e-36	1.16968	0.948	0.564	2.14601e-32	SCGB1A1low Goblet	GSTA1
171	1.90995e-55	1.15608	0.988	0.484	3.49732e-51	SCGB1A1low Goblet	LCN2
172	3.55353e-43	1.0867	0.971	0.784	6.50687e-39	SCGB1A1low Goblet	FOLR1
173	3.49319e-41	1.06844	0.746	0.321	6.39637e-37	SCGB1A1low Goblet	RHOV
174	2.17468e-43	1.06231	0.977	0.646	3.98205e-39	SCGB1A1low Goblet	MDK
175	4.12578e-42	1.04926	0.653	0.214	7.55471e-38	SCGB1A1low Goblet	CYP2F1
176	1.88154e-31	1.03632	1	0.65	3.44529e-27	SCGB1A1low Goblet	PIGR
177	5.82533e-59	1.02928	0.792	0.284	1.06668e-54	SCGB1A1low Goblet	CRYM
178	5.87767e-37	0.984145	0.994	0.832	1.07626e-32	SCGB1A1low Goblet	AGR2
179	1.38161e-51	0.973087	0.717	0.267	2.52987e-47	SCGB1A1low Goblet	NDRG2
180	6.79178e-52	0.971535	0.717	0.212	1.24364e-47	SCGB1A1low Goblet	MUC16
181	1.91611e-285	3.04742	0.774	0.097	3.5086e-281	MUC5AChigh Goblet	MSMB
182	5.85875e-244	2.65145	0.96	0.216	1.07279e-239	MUC5AChigh Goblet	BPIFB1
183	3.5927e-153	2.52434	0.912	0.411	6.57859e-149	MUC5AChigh Goblet	SCGB1A1
184	9.05701e-172	2.32141	1	0.775	1.65843e-167	MUC5AChigh Goblet	SLPI
185	1.64763e-157	2.08735	0.882	0.318	3.01697e-153	MUC5AChigh Goblet	S100P
186	1.17738e-108	2.00134	0.471	0.087	2.15591e-104	MUC5AChigh Goblet	SERPINB3
187	0	1.95212	0.94	0.157	0	MUC5AChigh Goblet	CYP2F1
188	7.64872e-144	1.86823	0.992	0.493	1.40056e-139	MUC5AChigh Goblet	SCGB3A1
189	2.49749e-268	1.85512	0.789	0.113	4.57315e-264	MUC5AChigh Goblet	VMO1
190	5.57976e-248	1.80676	0.887	0.163	1.02171e-243	MUC5AChigh Goblet	MUC16
191	2.72373e-208	1.77297	0.915	0.259	4.98742e-204	MUC5AChigh Goblet	PRSS23
192	2.44749e-152	1.75462	1	0.912	4.4816e-148	MUC5AChigh Goblet	WFDC2
193	3.24198e-172	1.7404	0.326	0.017	5.9364e-168	MUC5AChigh Goblet	MUC5AC
194	4.76746e-143	1.58882	0.727	0.173	8.72969e-139	MUC5AChigh Goblet	MUC5B
195	1.35388e-147	1.51721	0.539	0.09	2.47909e-143	MUC5AChigh Goblet	KRT4
196	1.5664e-160	1.50296	0.802	0.213	2.86823e-156	MUC5AChigh Goblet	CXCL6
197	1.79158e-104	1.48536	1	0.821	3.28057e-100	MUC5AChigh Goblet	AGR2
198	7.51619e-235	1.48386	0.772	0.12	1.37629e-230	MUC5AChigh Goblet	ATP12A
199	5.18858e-123	1.48148	0.982	0.723	9.50081e-119	MUC5AChigh Goblet	CD55
200	1.88759e-157	1.47437	0.797	0.205	3.45637e-153	MUC5AChigh Goblet	CLCA2
201	3.19758e-52	1.30088	0.719	0.381	5.85509e-48	MUC5AChigh Goblet	TFF3
202	1.101e-79	1.29502	0.689	0.27	2.01605e-75	MUC5AChigh Goblet	ANKRD36C
203	3.13837e-67	1.27625	0.792	0.402	5.74667e-63	MUC5AChigh Goblet	CXCL1
204	4.79121e-134	1.25756	0.985	0.453	8.77318e-130	MUC5AChigh Goblet	LCN2
205	1.04968e-62	1.22094	0.416	0.116	1.92208e-58	MUC5AChigh Goblet	FGFBP1
206	4.86742e-152	1.2053	0.877	0.26	8.91274e-148	MUC5AChigh Goblet	FAM3D
207	2.40441e-94	1.16209	0.905	0.477	4.40271e-90	MUC5AChigh Goblet	AKR1C1
208	7.134e-120	1.12723	0.612	0.138	1.30631e-115	MUC5AChigh Goblet	RARRES1
209	3.69403e-98	1.12151	0.985	0.74	6.76414e-94	MUC5AChigh Goblet	XBP1
210	1.7819e-87	1.07689	0.987	0.811	3.26283e-83	MUC5AChigh Goblet	KRT7
211	4.73629e-53	2.03781	0.401	0.102	8.67262e-49	Differentiating basal	SERPINB3
212	1.49595e-127	1.97727	1	0.906	2.73923e-123	Differentiating basal	KRT19
213	6.55667e-88	1.74108	0.911	0.388	1.20059e-83	Differentiating basal	S100A2
214	1.76299e-105	1.54844	0.984	0.702	3.22821e-101	Differentiating basal	AQP3
215	9.87412e-82	1.50957	0.97	0.776	1.80805e-77	Differentiating basal	ID1
216	1.32808e-31	1.40894	0.243	0.061	2.43184e-27	Differentiating basal	MMP1
217	2.67501e-71	1.39219	0.905	0.492	4.89822e-67	Differentiating basal	ID3
218	7.81957e-55	1.37041	0.872	0.411	1.43184e-50	Differentiating basal	KRT17
219	2.08472e-107	1.34433	0.868	0.367	3.81733e-103	Differentiating basal	ATP1B3
220	2.24822e-119	1.34058	0.816	0.218	4.11671e-115	Differentiating basal	CLCA2
221	1.33603e-63	1.30472	0.766	0.294	2.4464e-59	Differentiating basal	KRT5
222	5.2336e-95	1.23983	0.888	0.393	9.58325e-91	Differentiating basal	ITGA2
223	8.94685e-125	1.19935	0.766	0.207	1.63826e-120	Differentiating basal	CSTA
224	1.85226e-102	1.18953	0.993	0.886	3.39167e-98	Differentiating basal	PERP
225	6.04267e-46	1.18015	0.908	0.709	1.10647e-41	Differentiating basal	HES1
226	6.58798e-96	1.17588	1	0.921	1.20632e-91	Differentiating basal	GAPDH
227	2.09782e-74	1.11535	0.855	0.413	3.84131e-70	Differentiating basal	AKR1C3
228	2.3293e-81	1.11246	0.822	0.342	4.26519e-77	Differentiating basal	PTPRZ1
229	4.28858e-51	1.10893	0.924	0.649	7.85282e-47	Differentiating basal	IER3
230	6.48113e-131	1.10629	0.507	0.075	1.18676e-126	Differentiating basal	HEY1
231	2.60822e-34	1.09741	0.76	0.495	4.77592e-30	Differentiating basal	DDIT4
232	7.56743e-102	1.08322	1	0.989	1.38567e-97	Differentiating basal	ANXA2
233	9.85027e-77	1.07316	0.911	0.461	1.80368e-72	Differentiating basal	SFN
234	4.09067e-55	1.02046	0.901	0.594	7.49043e-51	Differentiating basal	LMO4
235	8.74e-65	1.01843	0.345	0.065	1.60038e-60	Differentiating basal	KRT6A
236	1.07597e-38	1.0126	0.197	0.035	1.9702e-34	Differentiating basal	SERPINB4
237	5.94792e-56	1.01208	0.714	0.291	1.08912e-51	Differentiating basal	PRSS23
238	8.269e-86	1.00198	0.997	0.942	1.51414e-81	Differentiating basal	FXYD3
239	3.48856e-187	1.00186	0.441	0.03	6.38791e-183	Differentiating basal	SERPINB13
240	2.39673e-80	0.994772	0.789	0.314	4.38866e-76	Differentiating basal	CLDN1
241	1.22674e-205	4.08577	0.969	0.21	2.24629e-201	SAAhigh Goblet	SAA1
242	6.0958e-151	3.67046	1	0.476	1.1162e-146	SAAhigh Goblet	LCN2
243	5.7012e-300	3.50106	0.917	0.095	1.04395e-295	SAAhigh Goblet	SAA2
244	4.91005e-180	3.35453	0.974	0.248	8.9908e-176	SAAhigh Goblet	S100A9
245	3.50851e-152	2.68713	0.982	0.248	6.42444e-148	SAAhigh Goblet	BPIFB1
246	5.07357e-122	2.63087	0.86	0.235	9.29022e-118	SAAhigh Goblet	CXCL6
247	1.91255e-195	2.57971	0.868	0.143	3.50207e-191	SAAhigh Goblet	RARRES1
248	2.30238e-127	2.3146	0.829	0.191	4.21589e-123	SAAhigh Goblet	MUC5B
249	9.4789e-92	2.17723	0.982	0.516	1.73568e-87	SAAhigh Goblet	SCGB3A1
250	1.18466e-99	2.16771	1	0.829	2.16924e-95	SAAhigh Goblet	AGR2
251	3.84156e-90	1.98963	1	0.785	7.03429e-86	SAAhigh Goblet	SLPI
252	2.12969e-124	1.9083	0.724	0.129	3.89968e-120	SAAhigh Goblet	MSMB
253	9.35021e-130	1.85201	0.662	0.107	1.71212e-125	SAAhigh Goblet	FCGBP
254	4.18252e-98	1.84369	1	0.916	7.65862e-94	SAAhigh Goblet	WFDC2
255	3.77906e-91	1.56585	0.86	0.288	6.91985e-87	SAAhigh Goblet	FAM3D
256	5.15802e-106	1.56442	0.693	0.148	9.44485e-102	SAAhigh Goblet	VMO1
257	5.89829e-43	1.54838	0.754	0.36	1.08004e-38	SAAhigh Goblet	CXCL8
258	2.51878e-70	1.52505	0.917	0.495	4.61214e-66	SAAhigh Goblet	AKR1C1
259	1.93579e-84	1.51081	0.965	0.47	3.54462e-80	SAAhigh Goblet	C3
260	2.28805e-86	1.47061	0.842	0.279	4.18964e-82	SAAhigh Goblet	ANKRD36C
261	1.20516e-68	1.43374	0.982	0.646	2.20676e-64	SAAhigh Goblet	PIGR
262	2.65667e-47	1.42616	0.807	0.418	4.86463e-43	SAAhigh Goblet	CXCL1
263	4.34435e-66	1.41893	0.829	0.346	7.95495e-62	SAAhigh Goblet	S100P
264	4.09756e-127	1.38846	0.807	0.176	7.50304e-123	SAAhigh Goblet	TGM2
265	2.31311e-61	1.35833	0.969	0.588	4.23553e-57	SAAhigh Goblet	CP
266	8.75124e-104	1.31544	0.803	0.243	1.60244e-99	SAAhigh Goblet	PDZK1IP1
267	1.82057e-102	1.3071	0.658	0.136	3.33364e-98	SAAhigh Goblet	TNFAIP2
268	8.21322e-77	1.29871	0.684	0.204	1.50392e-72	SAAhigh Goblet	SLC26A2
269	1.081e-55	1.29793	0.465	0.105	1.97943e-51	SAAhigh Goblet	SERPINB3
270	3.05587e-34	1.29386	0.838	0.513	5.5956e-30	SAAhigh Goblet	MMP7
271	0	5.10727	0.944	0.001	0	PNEC	GRP
272	0	2.87166	0.778	0.001	0	PNEC	CALCA
273	5.1545e-09	2.3287	0.944	0.606	9.4384e-05	PNEC	SEC11C
274	6.10566e-225	1.25564	0.333	0	1.11801e-220	PNEC	SCGN
275	1.70264e-17	1.24996	0.333	0.024	3.1177e-13	PNEC	CPE
276	1.43159e-13	1.13751	0.333	0.032	2.62138e-09	PNEC	SCG5
277	2.42894e-05	0.853549	0.944	0.508	0.444762	PNEC	MRPS26
278	1.78854e-160	0.829723	0.222	0	3.27499e-156	PNEC	AC068205.1
279	9.68016e-90	0.826211	0.278	0.002	1.77253e-85	PNEC	SCG2
280	0.00155426	0.784418	0.833	0.504	1	PNEC	TMEM147
281	0.00216688	0.73397	1	0.543	1	PNEC	PSMB4
282	0.000237317	0.718287	0.278	0.069	1	PNEC	HES6
283	0.000517165	0.705529	1	0.539	1	PNEC	VPS29
284	0.0024564	0.700955	1	0.621	1	PNEC	PPP1R14B
285	0.00364501	0.689034	1	0.969	1	PNEC	SSR4
286	7.46213e-51	0.685947	0.167	0.001	1.36639e-46	PNEC	CHGB
287	0.00496656	0.682784	1	0.582	1	PNEC	SRP9
288	0.000988735	0.650044	1	0.993	1	PNEC	ACTG1
289	0.00158171	0.645838	0.333	0.112	1	PNEC	PCSK1N
290	7.64836e-91	0.636727	0.167	0	1.40049e-86	PNEC	BEX1
291	0.00993876	0.629025	1	0.604	1	PNEC	SNRPD1
292	0.00222285	0.616508	1	0.526	1	PNEC	TMEM208
293	0.00099135	0.614568	0.889	0.47	1	PNEC	NME1
294	0.00711467	0.612825	0.944	0.528	1	PNEC	NDFIP1
295	0.000869206	0.600649	1	0.892	1	PNEC	PARK7
296	0.00585362	0.590777	1	0.596	1	PNEC	PFDN2
297	8.48028e-31	0.580047	0.167	0.003	1.55282e-26	PNEC	NNAT
298	1.50887e-13	0.573403	0.167	0.008	2.76289e-09	PNEC	DIRAS3
299	0.00134013	0.569631	1	0.514	1	PNEC	B4GALT1
300	0.00330274	0.5654	0.889	0.491	1	PNEC	TJP1

## Sheet: Stromal cell
	p_val	avg_log2FC	pct.1	pct.2	p_val_adj	cluster	gene
1	7.58105e-66	2.55759	0.992	0.981	1.27945e-61	CTHRC1high Myo	COL1A1
2	4.15188e-46	2.42143	0.988	0.983	7.00713e-42	CTHRC1high Myo	COL3A1
3	1.91788e-65	2.35634	0.984	0.907	3.23681e-61	CTHRC1high Myo	SPARC
4	4.0038e-73	2.13953	0.996	0.858	6.75721e-69	CTHRC1high Myo	COL6A3
5	1.69696e-68	1.87582	1	0.998	2.86396e-64	CTHRC1high Myo	COL1A2
6	9.16989e-19	1.68969	0.126	0.014	1.5476e-14	CTHRC1high Myo	POSTN
7	8.04515e-46	1.66516	1	1	1.35778e-41	CTHRC1high Myo	TIMP1
8	9.93978e-30	1.63131	0.756	0.48	1.67754e-25	CTHRC1high Myo	CCDC80
9	1.79194e-47	1.57726	0.874	0.573	3.02425e-43	CTHRC1high Myo	CTHRC1
10	1.2788e-17	1.49825	0.724	0.564	2.15822e-13	CTHRC1high Myo	TNC
11	2.55395e-58	1.48872	0.902	0.538	4.3103e-54	CTHRC1high Myo	THY1
12	3.68804e-13	1.36371	0.52	0.303	6.22431e-09	CTHRC1high Myo	ISG15
13	4.00728e-29	1.30755	0.898	0.706	6.76308e-25	CTHRC1high Myo	IGFBP6
14	2.52013e-32	1.25608	0.805	0.556	4.25322e-28	CTHRC1high Myo	COL5A1
15	1.15447e-35	1.18275	0.955	0.894	1.9484e-31	CTHRC1high Myo	COL5A2
16	8.86164e-39	1.17712	1	1	1.49558e-34	CTHRC1high Myo	FN1
17	1.71701e-28	1.16092	0.585	0.273	2.8978e-24	CTHRC1high Myo	TGFBI
18	1.68846e-31	1.14914	0.837	0.587	2.84962e-27	CTHRC1high Myo	PKM
19	2.54575e-33	1.14846	0.963	0.83	4.29646e-29	CTHRC1high Myo	SH3BGRL3
20	1.99869e-48	1.1136	0.939	0.729	3.3732e-44	CTHRC1high Myo	P4HB
21	6.22446e-29	1.08235	0.976	0.907	1.0505e-24	CTHRC1high Myo	LUM
22	1.78353e-47	1.07352	1	1	3.01006e-43	CTHRC1high Myo	S100A6
23	1.03186e-27	1.04447	0.301	0.068	1.74148e-23	CTHRC1high Myo	IL32
24	1.71597e-20	1.03874	0.85	0.645	2.89604e-16	CTHRC1high Myo	DPT
25	1.89764e-28	1.01811	0.992	0.961	3.20266e-24	CTHRC1high Myo	BGN
26	2.96113e-38	1.01548	0.988	0.996	4.9975e-34	CTHRC1high Myo	S100A10
27	8.21775e-29	1.00258	0.976	0.977	1.38691e-24	CTHRC1high Myo	ANXA2
28	6.88528e-42	1.00145	0.988	0.967	1.16203e-37	CTHRC1high Myo	S100A11
29	1.72544e-17	0.979956	0.593	0.332	2.91202e-13	CTHRC1high Myo	OGN
30	2.38109e-55	0.976481	1	0.997	4.01856e-51	CTHRC1high Myo	SERF2
31	1.61726e-150	2.53475	0.989	0.708	2.72944e-146	ACTA2high Myo	ACTA2
32	3.79264e-121	2.02436	0.933	0.399	6.40084e-117	ACTA2high Myo	ACTG2
33	3.11875e-149	1.9328	1	0.974	5.26351e-145	ACTA2high Myo	TAGLN
34	1.30526e-78	1.89048	0.883	0.444	2.20289e-74	ACTA2high Myo	MYH11
35	3.60844e-89	1.73515	0.97	0.76	6.08996e-85	ACTA2high Myo	DES
36	7.01665e-141	1.62522	1	0.945	1.1842e-136	ACTA2high Myo	MYL9
37	4.36836e-85	1.59795	0.991	0.929	7.37249e-81	ACTA2high Myo	MYLK
38	1.56136e-93	1.53371	0.67	0.156	2.63511e-89	ACTA2high Myo	CNN1
39	1.70447e-124	1.44351	1	0.999	2.87664e-120	ACTA2high Myo	TPM2
40	1.61707e-98	1.30577	0.996	0.952	2.72913e-94	ACTA2high Myo	TPM1
41	1.96253e-47	1.04927	0.67	0.33	3.31217e-43	ACTA2high Myo	PLN
42	2.05176e-46	0.968506	0.991	0.877	3.46275e-42	ACTA2high Myo	FLNA
43	1.65014e-80	0.942393	1	0.993	2.78493e-76	ACTA2high Myo	ACTB
44	1.43788e-100	0.935175	1	0.991	2.4267e-96	ACTA2high Myo	NDUFA4
45	9.35459e-42	0.924979	0.928	0.753	1.57877e-37	ACTA2high Myo	SYNPO2
46	6.40316e-101	0.89491	1	0.998	1.08066e-96	ACTA2high Myo	MYL6
47	1.26084e-63	0.871793	0.991	0.886	2.12791e-59	ACTA2high Myo	CSRP1
48	1.2287e-37	0.818339	0.944	0.791	2.07368e-33	ACTA2high Myo	CRYAB
49	1.60707e-26	0.81563	0.805	0.588	2.71225e-22	ACTA2high Myo	PPP1R14A
50	1.64157e-17	0.815455	0.518	0.311	2.77048e-13	ACTA2high Myo	SCX
51	6.82711e-63	0.79876	1	0.978	1.15221e-58	ACTA2high Myo	TCEAL4
52	1.71451e-37	0.797572	0.594	0.264	2.89358e-33	ACTA2high Myo	MYOCD
53	4.33946e-53	0.780214	0.794	0.436	7.3237e-49	ACTA2high Myo	PDLIM7
54	6.13696e-05	0.765492	0.646	0.58	1	ACTA2high Myo	IGFBP2
55	1.10181e-56	0.740937	0.961	0.78	1.85953e-52	ACTA2high Myo	TGFB1I1
56	1.82031e-32	0.730233	0.59	0.296	3.07214e-28	ACTA2high Myo	SLMAP
57	2.80692e-19	0.725801	0.612	0.41	4.73724e-15	ACTA2high Myo	CKB
58	5.44494e-08	0.714139	0.829	0.78	0.000918943	ACTA2high Myo	CTGF
59	1.20567e-59	0.708897	0.453	0.086	2.03482e-55	ACTA2high Myo	KCNMB1
60	3.64773e-36	0.704906	0.928	0.779	6.15627e-32	ACTA2high Myo	TCEAL3
61	1.71144e-58	0.968162	0.948	0.67	2.8884e-54	GPX3high Myo	GPX3
62	1.69822e-15	0.872635	0.631	0.441	2.86609e-11	GPX3high Myo	APOE
63	1.23755e-26	0.857667	0.946	0.815	2.08861e-22	GPX3high Myo	MT1X
64	2.93986e-23	0.815582	0.874	0.761	4.9616e-19	GPX3high Myo	MT1M
65	2.91446e-45	0.775376	0.994	0.926	4.91873e-41	GPX3high Myo	CFH
66	2.18567e-43	0.76731	0.916	0.675	3.68876e-39	GPX3high Myo	SELENOP
67	5.37343e-33	0.724584	0.713	0.441	9.06874e-29	GPX3high Myo	PDGFRA
68	4.59506e-35	0.688144	0.984	0.873	7.75508e-31	GPX3high Myo	ADH1B
69	1.71577e-26	0.648977	0.792	0.59	2.8957e-22	GPX3high Myo	ANGPT1
70	1.95139e-26	0.648449	0.839	0.61	3.29336e-22	GPX3high Myo	RARRES2
71	5.59593e-18	0.648011	0.96	0.827	9.44425e-14	GPX3high Myo	A2M
72	1.88903e-25	0.643694	0.97	0.938	3.18812e-21	GPX3high Myo	SAT1
73	9.65407e-42	0.641195	0.991	0.925	1.62932e-37	GPX3high Myo	SERPING1
74	4.64519e-30	0.640661	0.713	0.461	7.83969e-26	GPX3high Myo	PLEKHH2
75	1.31222e-27	0.632118	0.874	0.737	2.21464e-23	GPX3high Myo	ZFAND5
76	1.36588e-37	0.619865	0.994	0.967	2.3052e-33	GPX3high Myo	MT-ND2
77	3.10702e-29	0.611431	0.852	0.719	5.24372e-25	GPX3high Myo	PTPRG
78	5.10843e-30	0.603009	0.921	0.733	8.6215e-26	GPX3high Myo	SAMHD1
79	1.1172e-21	0.593119	0.704	0.482	1.8855e-17	GPX3high Myo	LAMA2
80	1.62623e-33	0.577353	0.993	0.932	2.74459e-29	GPX3high Myo	C1S
81	1.96852e-27	0.570369	0.976	0.934	3.32227e-23	GPX3high Myo	TSC22D3
82	5.10223e-27	0.565491	0.845	0.652	8.61104e-23	GPX3high Myo	TFPI
83	4.05408e-05	0.556142	0.81	0.799	0.684206	GPX3high Myo	FOS
84	3.42522e-25	0.555221	0.685	0.444	5.78075e-21	GPX3high Myo	CD302
85	1.16625e-31	0.547496	0.994	0.967	1.96829e-27	GPX3high Myo	FKBP5
86	1.65199e-31	0.539543	1	0.979	2.78806e-27	GPX3high Myo	CEBPD
87	5.89786e-26	0.538002	0.943	0.878	9.95382e-22	GPX3high Myo	DDX17
88	2.51446e-17	0.533421	0.999	0.992	4.24365e-13	GPX3high Myo	CLU
89	4.33333e-30	0.53096	0.966	0.868	7.31335e-26	GPX3high Myo	FOXO1
90	6.80487e-34	0.528437	0.993	0.975	1.14846e-29	GPX3high Myo	MT-ND1
91	9.43927e-295	3.33287	0.813	0.084	1.59307e-290	TCF21high AF	CA3
92	4.1672e-236	2.56162	1	0.918	7.03298e-232	TCF21high AF	A2M
93	9.00029e-217	2.39812	0.985	0.315	1.51898e-212	TCF21high AF	CFD
94	7.39553e-218	2.28032	0.998	0.366	1.24814e-213	TCF21high AF	C7
95	1.43009e-278	2.26738	0.95	0.209	2.41356e-274	TCF21high AF	SVEP1
96	5.52701e-178	2.105	0.876	0.303	9.32794e-174	TCF21high AF	RGCC
97	2.90171e-175	2.03669	0.991	0.574	4.89722e-171	TCF21high AF	PTGDS
98	6.52321e-252	1.98939	0.935	0.217	1.10092e-247	TCF21high AF	GPC3
99	7.1798e-197	1.94733	0.987	0.46	1.21173e-192	TCF21high AF	SCN7A
100	1.73309e-216	1.94632	1	0.835	2.92494e-212	TCF21high AF	SELENOP
101	3.87905e-144	1.83779	0.993	0.859	6.54667e-140	TCF21high AF	MACF1
102	8.00319e-180	1.71708	0.998	0.791	1.3507e-175	TCF21high AF	RARRES2
103	1.73872e-70	1.70838	0.352	0.068	2.93444e-66	TCF21high AF	PRG4
104	2.76946e-174	1.70753	0.9	0.351	4.67401e-170	TCF21high AF	TCF21
105	2.04132e-124	1.70734	0.961	0.605	3.44513e-120	TCF21high AF	APOE
106	2.38516e-176	1.67532	0.97	0.525	4.02544e-172	TCF21high AF	CDH11
107	2.35634e-168	1.65314	0.952	0.578	3.97679e-164	TCF21high AF	LIMCH1
108	3.9095e-147	1.54208	0.957	0.621	6.59806e-143	TCF21high AF	CAMK2N1
109	6.50031e-206	1.52313	0.846	0.177	1.09706e-201	TCF21high AF	ITIH5
110	3.94577e-154	1.50571	1	0.928	6.65928e-150	TCF21high AF	LUM
111	1.45033e-197	1.50139	0.828	0.167	2.44772e-193	TCF21high AF	PIEZO2
112	2.07677e-192	1.48427	0.806	0.168	3.50496e-188	TCF21high AF	IGSF10
113	6.16816e-151	1.44514	0.965	0.674	1.041e-146	TCF21high AF	ANGPT1
114	4.21117e-134	1.43852	0.948	0.695	7.1072e-130	TCF21high AF	LAMC1
115	8.72968e-85	1.42022	0.526	0.149	1.47331e-80	TCF21high AF	G0S2
116	1.61989e-149	1.41888	0.991	0.655	2.73388e-145	TCF21high AF	LAMB1
117	2.35337e-126	1.38645	0.865	0.452	3.97178e-122	TCF21high AF	SLIT2
118	2.79933e-161	1.32943	0.88	0.259	4.72444e-157	TCF21high AF	CCDC102B
119	1.47436e-146	1.32698	0.852	0.32	2.48827e-142	TCF21high AF	ABCA6
120	1.72206e-125	1.32655	0.687	0.202	2.90632e-121	TCF21high AF	NABP1
121	4.16396e-192	3.03221	0.693	0.065	7.02751e-188	CTHRC1high AF	POSTN
122	3.14285e-115	2.03846	0.785	0.189	5.30419e-111	CTHRC1high AF	CYP1B1
123	1.96515e-27	1.90989	0.175	0.03	3.31659e-23	CTHRC1high AF	CCL19
124	5.19634e-106	1.85872	0.996	0.937	8.76986e-102	CTHRC1high AF	LUM
125	3.60156e-91	1.85273	1	0.982	6.07835e-87	CTHRC1high AF	COL3A1
126	4.91639e-84	1.76926	0.996	0.982	8.2974e-80	CTHRC1high AF	COL1A1
127	1.9912e-73	1.68834	0.993	0.943	3.36056e-69	CTHRC1high AF	SPARC
128	1.55916e-88	1.58196	0.759	0.224	2.63139e-84	CTHRC1high AF	IGF1
129	1.27489e-78	1.50445	0.993	0.847	2.15163e-74	CTHRC1high AF	MMP2
130	6.54221e-93	1.50388	0.996	0.654	1.10413e-88	CTHRC1high AF	SERPINF1
131	6.26311e-66	1.49251	0.985	0.908	1.05703e-61	CTHRC1high AF	COL6A3
132	1.10035e-27	1.46512	0.442	0.171	1.85706e-23	CTHRC1high AF	PTX3
133	2.26437e-53	1.39179	0.865	0.539	3.82158e-49	CTHRC1high AF	CTHRC1
134	1.45441e-73	1.35329	1	0.996	2.45461e-69	CTHRC1high AF	COL1A2
135	6.88091e-36	1.22967	0.92	0.653	1.16129e-31	CTHRC1high AF	APOE
136	3.81841e-55	1.15112	0.405	0.083	6.44433e-51	CTHRC1high AF	SFRP2
137	2.2271e-48	1.14834	0.854	0.554	3.75868e-44	CTHRC1high AF	HTRA1
138	3.23834e-55	1.14027	0.934	0.673	5.46535e-51	CTHRC1high AF	COL5A1
139	1.6187e-59	1.13035	0.978	0.684	2.73188e-55	CTHRC1high AF	CCDC80
140	8.25605e-40	1.10747	0.65	0.293	1.39337e-35	CTHRC1high AF	SPON2
141	5.77929e-67	1.0274	0.978	0.577	9.75371e-63	CTHRC1high AF	CDH11
142	1.26429e-36	1.02589	0.836	0.553	2.13374e-32	CTHRC1high AF	CTSK
143	1.48191e-62	1.01028	0.588	0.174	2.50103e-58	CTHRC1high AF	LRRC17
144	3.8218e-20	1.0089	0.328	0.13	6.45005e-16	CTHRC1high AF	IL32
145	2.36361e-29	1.00825	0.81	0.561	3.98906e-25	CTHRC1high AF	SLC40A1
146	1.47609e-38	1.00691	0.869	0.621	2.4912e-34	CTHRC1high AF	SERPINH1
147	1.06702e-49	0.99608	0.938	0.661	1.80082e-45	CTHRC1high AF	IL1R1
148	1.68432e-82	0.991616	0.839	0.244	2.84263e-78	CTHRC1high AF	PIEZO2
149	1.9827e-64	0.971967	0.693	0.225	3.34621e-60	CTHRC1high AF	TMEM176B
150	1.06435e-35	0.955967	0.781	0.475	1.7963e-31	CTHRC1high AF	THY1
151	2.75183e-99	4.16098	0.552	0.067	4.64427e-95	Adventitial F	PLA2G2A
152	2.15281e-93	3.32302	0.951	0.302	3.63329e-89	Adventitial F	APOD
153	8.77797e-126	3.02108	0.681	0.079	1.48146e-121	Adventitial F	SFRP2
154	1.16118e-92	3.00119	0.975	0.437	1.95973e-88	Adventitial F	C3
155	9.90414e-203	2.65234	0.466	0.006	1.67152e-198	Adventitial F	PI16
156	6.67322e-144	2.54772	0.436	0.016	1.12624e-139	Adventitial F	CXCL14
157	1.60283e-19	2.35091	0.761	0.59	2.7051e-15	Adventitial F	RARRES1
158	2.07007e-54	2.34458	1	0.93	3.49365e-50	Adventitial F	GSN
159	8.83933e-69	2.29061	1	0.989	1.49181e-64	Adventitial F	MGP
160	1.52918e-22	2.20591	0.828	0.66	2.58079e-18	Adventitial F	IGFBP6
161	2.92326e-96	2.19201	0.448	0.039	4.93358e-92	Adventitial F	MFAP5
162	9.47648e-58	2.17832	0.994	0.697	1.59935e-53	Adventitial F	CCDC80
163	5.09095e-57	2.1731	0.503	0.095	8.592e-53	Adventitial F	SFRP4
164	5.71431e-247	2.10222	0.791	0.038	9.64404e-243	Adventitial F	SCARA5
165	1.93231e-77	2.08552	1	0.67	3.26115e-73	Adventitial F	SERPINF1
166	2.08323e-161	1.93691	0.798	0.085	3.51586e-157	Adventitial F	CPE
167	1.21926e-81	1.93114	0.908	0.294	2.05775e-77	Adventitial F	FBLN2
168	3.29368e-43	1.90069	0.975	0.925	5.55874e-39	Adventitial F	IGFBP7
169	1.12596e-54	1.87806	0.908	0.482	1.90029e-50	Adventitial F	OGN
170	9.98548e-109	1.82485	0.693	0.104	1.68525e-104	Adventitial F	LEPR
171	1.21107e-73	1.80177	1	0.973	2.04392e-69	Adventitial F	FBLN1
172	3.26455e-52	1.74945	0.963	0.425	5.50959e-48	Adventitial F	CFD
173	2.10842e-08	1.63007	0.135	0.04	0.000355837	Adventitial F	CCL19
174	6.91129e-47	1.59688	0.963	0.471	1.16642e-42	Adventitial F	C7
175	7.18346e-22	1.57399	0.423	0.155	1.21235e-17	Adventitial F	MT1A
176	2.6663e-62	1.54211	0.577	0.125	4.49992e-58	Adventitial F	HTRA3
177	6.33229e-33	1.52131	0.908	0.686	1.0687e-28	Adventitial F	IGFBP4
178	1.73293e-89	1.46008	0.252	0.007	2.92466e-85	Adventitial F	SLPI
179	1.56169e-07	1.44941	0.779	0.72	0.00263566	Adventitial F	MT1M
180	3.79094e-104	1.44541	0.755	0.126	6.39797e-100	Adventitial F	GPNMB
181	2.20879e-163	2.77792	0.757	0.034	3.72778e-159	Pericyte	RGS5
182	1.35053e-122	2.68704	0.865	0.079	2.27929e-118	Pericyte	GUCY1A2
183	9.60403e-307	2.54832	0.824	0.012	1.62087e-302	Pericyte	ADGRF5
184	1.46849e-36	2.40959	0.838	0.384	2.47837e-32	Pericyte	MYO1B
185	8.53589e-40	2.38931	1	0.777	1.4406e-35	Pericyte	TIMP3
186	2.70056e-40	2.2888	0.986	0.71	4.55773e-36	Pericyte	PDGFRB
187	3.7829e-116	2.20965	0.662	0.042	6.38439e-112	Pericyte	KCNK3
188	1.20116e-32	2.1427	1	0.821	2.02719e-28	Pericyte	COL4A1
189	7.19176e-45	2.14088	0.878	0.305	1.21375e-40	Pericyte	AOC3
190	5.09865e-39	2.12586	1	0.643	8.605e-35	Pericyte	ITGA1
191	4.10701e-34	2.04103	1	0.976	6.9314e-30	Pericyte	SPARCL1
192	7.26289e-76	2.03867	0.716	0.092	1.22576e-71	Pericyte	DENND3
193	2.1533e-62	2.01985	0.757	0.133	3.63412e-58	Pericyte	PAG1
194	1.34945e-57	1.98819	0.757	0.143	2.27746e-53	Pericyte	NOTCH3
195	1.87316e-44	1.98135	0.757	0.197	3.16134e-40	Pericyte	INPP4B
196	2.51738e-39	1.85928	0.892	0.374	4.24857e-35	Pericyte	EPAS1
197	2.15839e-63	1.84875	0.824	0.159	3.64272e-59	Pericyte	ARHGAP42
198	1.22267e-31	1.79811	0.973	0.668	2.0635e-27	Pericyte	NR2F2
199	2.63102e-49	1.78406	0.77	0.178	4.44037e-45	Pericyte	GJC1
200	1.19687e-22	1.78178	0.784	0.441	2.01996e-18	Pericyte	CRIM1
201	4.6727e-27	1.78052	1	0.842	7.88611e-23	Pericyte	COL4A2
202	1.18413e-33	1.75093	1	0.741	1.99845e-29	Pericyte	MYH9
203	4.76852e-62	1.72577	0.554	0.061	8.04784e-58	Pericyte	APOLD1
204	8.10799e-62	1.70555	0.676	0.097	1.36839e-57	Pericyte	CPM
205	1.97613e-40	1.68362	1	0.998	3.33512e-36	Pericyte	CALD1
206	6.60116e-55	1.68226	0.743	0.142	1.11408e-50	Pericyte	PTH1R
207	1.80384e-26	1.64569	0.973	0.738	3.04433e-22	Pericyte	PTEN
208	4.86826e-25	1.63524	0.919	0.427	8.21617e-21	Pericyte	IGFBP2
209	2.08813e-86	1.62151	0.73	0.079	3.52413e-82	Pericyte	TRPC6
210	7.97997e-27	1.62078	1	0.96	1.34678e-22	Pericyte	TXNIP
211	5.22711e-42	3.27262	0.969	0.384	8.82179e-38	SMC	MYH11
212	1.01481e-36	3.24384	1	0.718	1.71269e-32	SMC	ADIRF
213	2.59508e-33	2.79114	1	0.705	4.37972e-29	SMC	ACTA2
214	6.34665e-36	2.78862	1	0.892	1.07112e-31	SMC	MYL9
215	6.00375e-39	2.77114	0.828	0.256	1.01325e-34	SMC	PLN
216	7.93426e-43	2.66854	0.438	0.046	1.33907e-38	SMC	RGS5
217	7.52522e-121	2.54213	0.859	0.066	1.27003e-116	SMC	MCAM
218	1.72948e-39	2.50728	0.812	0.208	2.91884e-35	SMC	CNN1
219	5.48211e-29	2.38167	1	0.976	9.25216e-25	SMC	SPARCL1
220	2.59468e-39	2.36402	0.891	0.325	4.37904e-35	SMC	CSRP2
221	5.45831e-33	2.32366	1	0.869	9.21199e-29	SMC	FLNA
222	8.76399e-30	2.24492	1	0.977	1.4791e-25	SMC	TPM2
223	2.5481e-29	2.15543	1	0.858	4.30042e-25	SMC	TAGLN
224	3.53738e-31	2.1509	0.984	0.653	5.97004e-27	SMC	PPP1R14A
225	2.80813e-74	2.05636	0.641	0.06	4.73928e-70	SMC	SNCG
226	4.61042e-65	2.01785	0.875	0.148	7.78101e-61	SMC	CRIP1
227	9.6036e-29	1.9346	1	0.883	1.6208e-24	SMC	TPM1
228	2.10421e-22	1.88195	0.969	0.609	3.55128e-18	SMC	C11orf96
229	4.9994e-81	1.88192	0.688	0.065	8.43749e-77	SMC	SORBS2
230	1.71609e-195	1.87295	0.406	0.001	2.89624e-191	SMC	RERGL
231	2.27315e-24	1.86906	0.875	0.35	3.83639e-20	SMC	ACTG2
232	7.78112e-31	1.86667	1	0.926	1.31322e-26	SMC	IGFBP7
233	4.25918e-59	1.78127	0.828	0.143	7.18821e-55	SMC	NOTCH3
234	1.63211e-40	1.77445	0.828	0.242	2.75451e-36	SMC	RCAN2
235	1.19152e-57	1.71915	0.781	0.129	2.01094e-53	SMC	TINAGL1
236	1.75892e-23	1.67182	1	0.998	2.96854e-19	SMC	DSTN
237	4.78533e-22	1.61334	1	0.958	8.0762e-18	SMC	HSPB1
238	3.07458e-17	1.57244	0.641	0.248	5.18897e-13	SMC	CARMN
239	4.26645e-24	1.56807	1	0.635	7.20049e-20	SMC	LMOD1
240	2.69599e-24	1.55927	0.969	0.852	4.55002e-20	SMC	LPP

## Sheet: Endothelial cell
	p_val	avg_log2FC	pct.1	pct.2	p_val_adj	cluster	gene
1	1.01284e-70	2.09941	0.977	0.255	1.46569e-66	Cap-stress response	EGR1
2	2.22311e-38	2.04534	0.966	0.599	3.21707e-34	Cap-stress response	FOS
3	6.76094e-53	1.97201	0.989	0.439	9.78376e-49	Cap-stress response	FOSB
4	5.26201e-41	1.86521	1	0.528	7.61466e-37	Cap-stress response	EMP1
5	4.44518e-43	1.51516	0.966	0.511	6.43261e-39	Cap-stress response	SOCS3
6	1.69599e-33	1.45558	0.954	0.625	2.45427e-29	Cap-stress response	JUNB
7	2.53095e-30	1.43813	0.747	0.253	3.66254e-26	Cap-stress response	ATF3
8	7.84437e-37	1.38507	0.977	0.58	1.13516e-32	Cap-stress response	ZFP36
9	3.2559e-24	1.36963	0.897	0.537	4.71161e-20	Cap-stress response	GADD45B
10	2.83476e-30	1.29389	1	0.733	4.10219e-26	Cap-stress response	FAM107A
11	1.04715e-21	1.13692	0.897	0.579	1.51534e-17	Cap-stress response	IER2
12	1.48004e-27	1.10424	0.747	0.275	2.14176e-23	Cap-stress response	CDKN1A
13	4.27199e-17	1.07551	0.989	0.738	6.182e-13	Cap-stress response	MT1M
14	6.13303e-25	1.07544	0.954	0.609	8.87511e-21	Cap-stress response	KLF4
15	5.43056e-15	0.967162	1	0.961	7.85856e-11	Cap-stress response	MT2A
16	1.77095e-25	0.921875	0.77	0.29	2.56274e-21	Cap-stress response	BTG2
17	9.46807e-23	0.918652	0.839	0.426	1.37012e-18	Cap-stress response	MIDN
18	5.0684e-19	0.906545	0.977	0.727	7.33449e-15	Cap-stress response	JUND
19	4.00943e-19	0.888284	0.678	0.275	5.80204e-15	Cap-stress response	SLC2A3
20	7.36966e-32	0.809859	0.575	0.131	1.06646e-27	Cap-stress response	PRDM1
21	3.06016e-16	0.733816	0.724	0.356	4.42836e-12	Cap-stress response	DLC1
22	6.01605e-10	0.729591	0.678	0.409	8.70583e-06	Cap-stress response	THBD
23	3.46651e-11	0.716352	0.943	0.792	5.01639e-07	Cap-stress response	ZFP36L1
24	1.80303e-09	0.713596	0.92	0.772	2.60917e-05	Cap-stress response	KLF2
25	1.16266e-14	0.691402	0.977	0.921	1.68249e-10	Cap-stress response	H3F3B
26	1.25476e-24	0.679781	0.483	0.115	1.81577e-20	Cap-stress response	BHLHE40
27	1.14692e-14	0.674696	0.529	0.198	1.65971e-10	Cap-stress response	ADRB1
28	5.67885e-16	0.664634	0.529	0.19	8.21787e-12	Cap-stress response	MYADM
29	3.13031e-06	0.662448	0.598	0.363	0.0452987	Cap-stress response	AKAP12
30	2.12182e-13	0.657535	0.874	0.558	3.07049e-09	Cap-stress response	CCNL1
31	1.10475e-111	1.28417	0.776	0.355	1.59868e-107	Cap	CD36
32	5.41005e-108	1.06437	0.977	0.63	7.82888e-104	Cap	FCN3
33	1.12754e-54	0.90145	0.726	0.419	1.63166e-50	Cap	EDN1
34	1.71124e-92	0.88463	0.958	0.616	2.47634e-88	Cap	IL7R
35	1.39774e-83	0.851608	0.935	0.696	2.02267e-79	Cap	COL4A1
36	1.69798e-61	0.84634	0.901	0.73	2.45715e-57	Cap	TMEM100
37	4.31665e-89	0.831519	0.913	0.563	6.24663e-85	Cap	CD93
38	1.0289e-79	0.784537	0.826	0.478	1.48892e-75	Cap	IL18R1
39	1.07371e-57	0.781458	0.837	0.586	1.55377e-53	Cap	F8
40	5.14614e-87	0.772988	0.986	0.756	7.44698e-83	Cap	ADGRF5
41	1.2941e-79	0.737697	0.53	0.144	1.87269e-75	Cap	BMP6
42	1.03916e-29	0.730534	0.399	0.179	1.50376e-25	Cap	POSTN
43	1.93592e-60	0.716107	0.809	0.513	2.80147e-56	Cap	PDGFB
44	1.16001e-52	0.697152	0.6	0.283	1.67865e-48	Cap	HEY1
45	3.50762e-56	0.680003	0.865	0.598	5.07588e-52	Cap	BTNL9
46	1.88101e-71	0.673302	0.972	0.632	2.722e-67	Cap	PTPRB
47	1.02431e-80	0.662124	0.995	0.736	1.48228e-76	Cap	VWF
48	1.09416e-56	0.640583	0.848	0.599	1.58336e-52	Cap	RNASE1
49	2.55377e-56	0.627449	0.937	0.805	3.69556e-52	Cap	RDX
50	3.41851e-59	0.624018	0.751	0.399	4.94693e-55	Cap	LEPR
51	6.26191e-88	0.61895	1	0.934	9.0616e-84	Cap	EPAS1
52	2.39408e-43	0.616588	0.892	0.625	3.46447e-39	Cap	RGCC
53	6.25906e-53	0.611931	0.73	0.42	9.05749e-49	Cap	NOSTRIN
54	8.47579e-35	0.60579	0.488	0.233	1.22653e-30	Cap	RGS5
55	5.42688e-31	0.591634	0.586	0.354	7.85323e-27	Cap	SLC6A4
56	3.83745e-51	0.589907	0.776	0.484	5.55318e-47	Cap	CRIM1
57	8.37255e-42	0.577575	0.746	0.517	1.21159e-37	Cap	SMAD6
58	4.04513e-46	0.573234	0.856	0.621	5.8537e-42	Cap	COL4A2
59	3.46219e-44	0.555867	0.615	0.343	5.01013e-40	Cap	SH3D19
60	5.7626e-36	0.551017	0.644	0.413	8.33905e-32	Cap	GATA2
61	7.27104e-297	2.42686	0.932	0.109	1.05219e-292	Aerocyte	EDNRB
62	1.12593e-149	1.83548	0.822	0.266	1.62933e-145	Aerocyte	HPGD
63	3.87422e-140	1.69979	0.912	0.488	5.60638e-136	Aerocyte	EMCN
64	2.77248e-114	1.34127	0.85	0.37	4.01206e-110	Aerocyte	DST
65	4.21928e-73	1.31308	0.943	0.742	6.10572e-69	Aerocyte	CLDN5
66	6.69429e-78	1.28999	0.632	0.241	9.68731e-74	Aerocyte	ADIRF
67	2.11771e-85	1.17158	0.888	0.589	3.06454e-81	Aerocyte	AQP1
68	8.4881e-65	1.1101	0.974	0.831	1.22831e-60	Aerocyte	S100A6
69	4.38904e-81	1.08568	0.956	0.7	6.35138e-77	Aerocyte	ITGA1
70	9.72421e-83	1.04661	0.896	0.589	1.40719e-78	Aerocyte	EPB41L2
71	9.21742e-62	0.989827	0.934	0.584	1.33385e-57	Aerocyte	IL1RL1
72	8.53967e-39	0.935151	0.916	0.859	1.23578e-34	Aerocyte	SPARCL1
73	1.2746e-65	0.860564	0.581	0.201	1.84447e-61	Aerocyte	RSAD2
74	3.01515e-26	0.839818	0.727	0.514	4.36322e-22	Aerocyte	IL32
75	6.21837e-45	0.830549	0.947	0.808	8.9986e-41	Aerocyte	GNG11
76	8.64228e-42	0.794295	0.665	0.376	1.25062e-37	Aerocyte	NES
77	5.16426e-59	0.793384	0.615	0.264	7.4732e-55	Aerocyte	DNAJC1
78	9.08162e-39	0.791759	0.716	0.49	1.3142e-34	Aerocyte	PLS3
79	1.32965e-54	0.77775	0.958	0.82	1.92413e-50	Aerocyte	CAVIN2
80	5.51744e-47	0.764048	0.405	0.125	7.98428e-43	Aerocyte	S100A4
81	1.39849e-47	0.760858	0.947	0.757	2.02375e-43	Aerocyte	SYNE1
82	2.66413e-51	0.729503	0.443	0.139	3.85526e-47	Aerocyte	CA4
83	2.33633e-44	0.724954	0.945	0.835	3.3809e-40	Aerocyte	RTN4
84	4.76987e-82	0.719988	0.511	0.117	6.90248e-78	Aerocyte	OSBPL1A
85	2.7869e-77	0.7165	1	0.999	4.03292e-73	Aerocyte	MALAT1
86	5.08363e-48	0.710891	0.612	0.297	7.35652e-44	Aerocyte	TSPAN12
87	5.26305e-44	0.701713	0.749	0.462	7.61616e-40	Aerocyte	SAMD9L
88	1.89983e-37	0.697724	0.833	0.65	2.74924e-33	Aerocyte	LAP3
89	1.06138e-48	0.696163	0.568	0.242	1.53592e-44	Aerocyte	MYLK
90	6.82272e-95	0.691303	0.493	0.085	9.87315e-91	Aerocyte	RCSD1
91	0	3.45505	0.881	0.022	0	Vein	C7
92	1.43029e-252	3.10927	0.912	0.061	2.06977e-248	Vein	ACKR1
93	4.56425e-239	2.61057	0.773	0.035	6.60492e-235	Vein	CCL23
94	1.66883e-110	2.5925	0.928	0.283	2.41496e-106	Vein	CLU
95	2.66027e-132	2.21122	0.969	0.278	3.84968e-128	Vein	PRSS23
96	2.15965e-121	2.00523	0.948	0.301	3.12523e-117	Vein	IL1R1
97	6.49364e-120	1.66312	0.851	0.175	9.39695e-116	Vein	LYST
98	3.73132e-52	1.62381	0.799	0.343	5.3996e-48	Vein	SOD2
99	2.22607e-67	1.55214	0.82	0.312	3.22135e-63	Vein	ERRFI1
100	1.75138e-55	1.53473	0.902	0.442	2.53442e-51	Vein	MGP
101	3.30432e-71	1.49197	0.907	0.407	4.78168e-67	Vein	NAMPT
102	6.75894e-109	1.48237	0.613	0.081	9.78087e-105	Vein	ADAMTS9
103	5.42746e-61	1.43489	0.985	0.763	7.85408e-57	Vein	LIFR
104	1.96148e-143	1.43229	0.84	0.129	2.83846e-139	Vein	HSPG2
105	7.29262e-61	1.40418	0.918	0.498	1.05532e-56	Vein	GPX3
106	8.36805e-147	1.40176	0.814	0.105	1.21094e-142	Vein	NNMT
107	3.50731e-135	1.39526	0.706	0.083	5.07542e-131	Vein	ADGRG6
108	3.28531e-97	1.38244	0.742	0.144	4.75417e-93	Vein	NR2F2
109	3.75767e-74	1.35142	0.943	0.458	5.43772e-70	Vein	IGFBP7
110	2.08203e-69	1.32683	0.995	0.927	3.01291e-65	Vein	IL6ST
111	2.41017e-93	1.31276	0.897	0.251	3.48776e-89	Vein	IL33
112	2.62578e-63	1.28409	0.933	0.572	3.79976e-59	Vein	GSN
113	3.14915e-88	1.26727	0.845	0.251	4.55713e-84	Vein	PRCP
114	1.46476e-106	1.25464	0.732	0.127	2.11965e-102	Vein	NUAK1
115	2.66378e-60	1.24088	0.995	0.851	3.85476e-56	Vein	VWF
116	4.66314e-118	1.21742	0.66	0.076	6.74804e-114	Vein	ABI3BP
117	1.58804e-202	1.20866	0.686	0.032	2.29806e-198	Vein	SELP
118	2.04532e-50	1.17952	0.881	0.521	2.95979e-46	Vein	MKL2
119	2.47139e-103	1.15428	0.722	0.128	3.57635e-99	Vein	ACTN1
120	3.8094e-85	1.12667	0.613	0.107	5.51258e-81	Vein	NCOA7
121	2.56193e-185	2.10416	0.748	0.036	3.70737e-181	Cap-inflammatory response	S100A9
122	9.64401e-53	1.79028	1	0.742	1.39558e-48	Cap-inflammatory response	FTL
123	1.05943e-108	1.4715	0.529	0.034	1.5331e-104	Cap-inflammatory response	IGKC
124	3.08069e-77	1.25401	0.496	0.049	4.45807e-73	Cap-inflammatory response	S100A8
125	4.62636e-31	1.12828	1	0.885	6.6948e-27	Cap-inflammatory response	FTH1
126	2.7206e-84	1.11917	0.563	0.058	3.93698e-80	Cap-inflammatory response	LYZ
127	7.25477e-56	0.903569	0.445	0.057	1.04984e-51	Cap-inflammatory response	CD163
128	1.67227e-21	0.883567	0.63	0.289	2.41994e-17	Cap-inflammatory response	CTSS
129	4.08828e-52	0.814586	0.403	0.049	5.91614e-48	Cap-inflammatory response	LCP1
130	5.03435e-82	0.772897	0.345	0.016	7.2852e-78	Cap-inflammatory response	SPP1
131	1.41737e-37	0.675182	0.303	0.038	2.05108e-33	Cap-inflammatory response	VCAN
132	3.24929e-50	0.630513	0.303	0.026	4.70205e-46	Cap-inflammatory response	CYBB
133	2.1086e-35	0.575892	0.269	0.031	3.05135e-31	Cap-inflammatory response	AIF1
134	1.51893e-10	0.574714	0.975	0.91	2.19805e-06	Cap-inflammatory response	ACTB
135	9.31414e-32	0.570879	0.286	0.04	1.34785e-27	Cap-inflammatory response	TYROBP
136	5.96846e-09	0.566097	0.739	0.595	8.63696e-05	Cap-inflammatory response	PSAP
137	9.86161e-20	0.501148	0.269	0.057	1.42707e-15	Cap-inflammatory response	CXCL8
138	3.34998e-07	0.48683	0.445	0.273	0.00484775	Cap-inflammatory response	CTSB
139	1.65862e-27	0.436297	0.361	0.068	2.40019e-23	Cap-inflammatory response	MRC1
140	3.24341e-08	0.395803	0.37	0.174	0.000469354	Cap-inflammatory response	S100A4
141	1.34767e-25	0.390183	0.218	0.029	1.95021e-21	Cap-inflammatory response	IL1B
142	9.4934e-15	0.381763	0.21	0.046	1.37379e-10	Cap-inflammatory response	THBS1
143	1.19859e-10	0.355559	0.16	0.038	1.73448e-06	Cap-inflammatory response	RGS2
144	1.66453e-20	0.353192	0.193	0.028	2.40874e-16	Cap-inflammatory response	CD68
145	5.62154e-06	0.347428	0.218	0.097	0.0813493	Cap-inflammatory response	LAPTM5
146	0.000254128	0.317801	0.748	0.652	1	Cap-inflammatory response	YBX1
147	4.42489e-05	0.31735	0.345	0.207	0.640326	Cap-inflammatory response	CTSD
148	0.000346144	0.315661	0.639	0.543	1	Cap-inflammatory response	S100A11
149	1.15994e-07	0.310275	1	0.999	0.00167856	Cap-inflammatory response	MT-CO1
150	1.6098e-06	0.309918	1	0.944	0.0232954	Cap-inflammatory response	NEAT1
151	9.2579e-206	2.49092	0.615	0.014	1.33971e-201	Artery	IGFBP3
152	0	2.14281	0.823	0.008	0	Artery	DKK2
153	3.14154e-81	2.05975	0.869	0.219	4.54612e-77	Artery	FN1
154	5.21631e-45	1.83023	0.946	0.454	7.54853e-41	Artery	MGP
155	2.66192e-37	1.75839	0.723	0.286	3.85207e-33	Artery	DEPP1
156	7.08101e-66	1.55621	0.608	0.104	1.02469e-61	Artery	CXCL2
157	2.42224e-32	1.45834	0.423	0.096	3.50522e-28	Artery	ADAMTS1
158	1.2459e-96	1.38936	0.715	0.092	1.80294e-92	Artery	ABI3BP
159	2.17627e-122	1.32911	0.531	0.03	3.14928e-118	Artery	ENPP2
160	3.46801e-135	1.28573	0.7	0.054	5.01856e-131	Artery	PTGIS
161	1.80596e-41	1.26911	0.977	0.659	2.6134e-37	Artery	YBX3
162	3.86916e-158	1.11085	0.638	0.032	5.59906e-154	Artery	BMX
163	5.99276e-43	1.1035	0.831	0.31	8.67212e-39	Artery	CLU
164	5.52375e-72	1.09716	0.6	0.09	7.99342e-68	Artery	MECOM
165	8.48263e-52	1.08864	0.677	0.169	1.22752e-47	Artery	THSD7A
166	2.28997e-32	1.08802	0.808	0.393	3.31382e-28	Artery	SRGN
167	7.97705e-70	1.0253	0.585	0.086	1.15436e-65	Artery	CXCL12
168	3.82826e-41	1.01494	0.569	0.137	5.53988e-37	Artery	ATP13A3
169	1.89921e-23	0.975675	0.923	0.68	2.74835e-19	Artery	KCTD12
170	8.94035e-18	0.948767	0.9	0.728	1.29376e-13	Artery	SRP14
171	2.82346e-38	0.926082	0.638	0.201	4.08583e-34	Artery	HIF1A
172	8.42638e-28	0.922938	0.808	0.421	1.21938e-23	Artery	LIMA1
173	5.17435e-24	0.914156	1	0.922	7.4878e-20	Artery	RPL13
174	1.24675e-20	0.877669	0.915	0.692	1.80417e-16	Artery	RPL18A
175	4.15281e-16	0.877096	0.854	0.695	6.00954e-12	Artery	RPS2
176	5.35344e-34	0.867407	0.554	0.145	7.74696e-30	Artery	NNMT
177	9.12658e-36	0.866537	0.654	0.21	1.32071e-31	Artery	ITPR2
178	1.68088e-09	0.852847	0.5	0.282	2.4324e-05	Artery	CTGF
179	6.01306e-30	0.847698	0.746	0.282	8.70149e-26	Artery	IL33
180	4.78971e-23	0.845454	0.646	0.288	6.93119e-19	Artery	BTG2
181	0	4.97982	0.989	0.011	0	Lymphatic	FABP4
182	0	4.70421	0.871	0.005	0	Lymphatic	CCL21
183	1.11692e-210	4.4304	0.989	0.058	1.61629e-206	Lymphatic	MMRN1
184	9.10998e-273	3.44755	0.882	0.021	1.31831e-268	Lymphatic	ANGPT2
185	7.39998e-101	3.09959	0.925	0.155	1.07085e-96	Lymphatic	FABP5
186	4.64088e-66	3.07361	1	0.48	6.71582e-62	Lymphatic	IGFBP7
187	0	2.59173	0.935	0.002	0	Lymphatic	TFF3
188	3.79749e-219	2.47727	0.946	0.045	5.49534e-215	Lymphatic	MRC1
189	0	2.44186	0.871	0.011	0	Lymphatic	APOD
190	1.31061e-84	2.27831	0.946	0.222	1.89658e-80	Lymphatic	MAN1A1
191	0	2.13674	0.903	0.002	0	Lymphatic	PROX1
192	0	2.03779	0.903	0.01	0	Lymphatic	DSP
193	1.22116e-56	2.01978	0.978	0.345	1.76714e-52	Lymphatic	AKAP12
194	3.6909e-99	1.90579	0.946	0.157	5.3411e-95	Lymphatic	HSPB1
195	0	1.85748	0.871	0.001	0	Lymphatic	RELN
196	1.39866e-50	1.79836	1	0.906	2.024e-46	Lymphatic	VIM
197	5.48581e-37	1.73378	0.892	0.47	7.93851e-33	Lymphatic	KLF6
198	5.39978e-225	1.72597	0.914	0.036	7.81402e-221	Lymphatic	MYH10
199	9.35139e-37	1.67162	0.118	0.002	1.35324e-32	Lymphatic	HP
200	1.5387e-147	1.65218	0.86	0.066	2.22666e-143	Lymphatic	NRP2
201	4.96489e-53	1.62908	0.86	0.262	7.18469e-49	Lymphatic	ARL4A
202	0	1.62799	0.882	0.005	0	Lymphatic	SLC38A1
203	0	1.62729	0.86	0.004	0	Lymphatic	NR2F1
204	8.93573e-45	1.61886	0.892	0.36	1.29309e-40	Lymphatic	CST3
205	7.53587e-86	1.5851	0.925	0.165	1.09052e-81	Lymphatic	NR2F2
206	1.63675e-42	1.52892	0.957	0.566	2.36853e-38	Lymphatic	MARCKS
207	1.07924e-38	1.52622	0.968	0.693	1.56177e-34	Lymphatic	RPS2
208	2.1616e-88	1.52054	0.817	0.119	3.12806e-84	Lymphatic	STMN1
209	8.19585e-52	1.50495	0.968	0.434	1.18602e-47	Lymphatic	ANXA2
210	2.37507e-300	1.49922	0.817	0.009	3.43697e-296	Lymphatic	COLEC12

## Sheet: Immune cell
	p_val	avg_log2FC	pct.1	pct.2	p_val_adj	cluster	gene
1	0	4.61743	0.717	0.004	0	Macro SPP1low	IGKC
2	1.11106e-261	1.9769	0.479	0.004	1.7587e-257	Macro SPP1low	SPARCL1
3	5.31357e-142	1.84416	0.514	0.132	8.41085e-138	Macro SPP1low	EPAS1
4	5.94706e-114	1.62118	0.226	0.003	9.4136e-110	Macro SPP1low	IGHA1
5	3.08078e-156	1.46156	0.336	0.014	4.87656e-152	Macro SPP1low	SYNE2
6	9.99292e-90	1.2773	0.171	0	1.58178e-85	Macro SPP1low	JCHAIN
7	5.49294e-122	1.21727	0.282	0.016	8.69477e-118	Macro SPP1low	VWF
8	1.3122e-221	1.17634	1	0.997	2.07707e-217	Macro SPP1low	MALAT1
9	8.42746e-104	1.16886	0.252	0.017	1.33398e-99	Macro SPP1low	FCN3
10	1.75148e-29	1.16075	0.338	0.203	2.77242e-25	Macro SPP1low	SPTBN1
11	2.24863e-57	1.11602	0.999	0.68	3.55935e-53	Macro SPP1low	MT-ND6
12	1.21486e-17	0.936458	0.294	0.196	1.923e-13	Macro SPP1low	TFPI
13	7.48537e-93	0.890055	0.175	0	1.18486e-88	Macro SPP1low	IGLC3
14	2.4243e-71	0.887025	0.178	0.012	3.83742e-67	Macro SPP1low	IL1RL1
15	1.60081e-70	0.865648	0.196	0.019	2.53393e-66	Macro SPP1low	MGP
16	7.50475e-60	0.824171	0.213	0.034	1.18793e-55	Macro SPP1low	TIMP3
17	4.68198e-75	0.822858	0.178	0.01	7.41111e-71	Macro SPP1low	TMEM100
18	1.40127e-76	0.809368	0.178	0.009	2.21808e-72	Macro SPP1low	LIFR
19	1.43027e-78	0.80888	1	0.543	2.26398e-74	Macro SPP1low	IL6ST
20	7.43555e-64	0.808395	0.278	0.059	1.17697e-59	Macro SPP1low	IFI27
21	3.42375e-61	0.797727	0.178	0.019	5.41946e-57	Macro SPP1low	CAVIN2
22	1.43101e-74	0.779595	0.173	0.008	2.26515e-70	Macro SPP1low	ADGRF5
23	3.30216e-56	0.774269	0.999	0.562	5.22699e-52	Macro SPP1low	HIST1H1E
24	3.80819e-70	0.769923	0.171	0.011	6.02799e-66	Macro SPP1low	PTPRB
25	2.68571e-63	0.725705	0.158	0.011	4.25122e-59	Macro SPP1low	DOCK9
26	6.22542e-58	0.724064	0.156	0.013	9.85422e-54	Macro SPP1low	COL4A1
27	8.05828e-74	0.690162	0.149	0.002	1.27555e-69	Macro SPP1low	IGLC2
28	8.69301e-27	0.685377	0.174	0.057	1.37602e-22	Macro SPP1low	SPARC
29	9.58219e-86	0.683727	0.984	0.476	1.51677e-81	Macro SPP1low	APP
30	5.32251e-49	0.682693	1	0.839	8.42499e-45	Macro SPP1low	MYH9
31	6.10636e-243	3.80474	0.749	0.088	9.66576e-239	Macro SPP1low	SELENOP
32	1.24112e-82	2.83782	0.764	0.4	1.96457e-78	Macro interstitial	APOE
33	3.4887e-132	2.74098	0.916	0.517	5.52226e-128	Macro interstitial	C1QA
34	5.52112e-271	2.7195	0.847	0.102	8.73939e-267	Macro interstitial	PLTP
35	1.88435e-142	2.66853	0.942	0.513	2.98274e-138	Macro interstitial	RNASE1
36	8.88097e-133	2.62457	0.919	0.483	1.40577e-128	Macro interstitial	C1QB
37	6.44452e-128	2.48798	0.911	0.536	1.0201e-123	Macro interstitial	F13A1
38	6.43265e-216	2.38449	0.666	0.07	1.01822e-211	Macro interstitial	LYVE1
39	5.44193e-136	2.33955	0.905	0.451	8.61403e-132	Macro interstitial	C1QC
40	4.95948e-253	2.31839	0.856	0.129	7.85036e-249	Macro interstitial	FOLR2
41	7.74056e-174	2.0659	0.648	0.094	1.22525e-169	Macro interstitial	SLC40A1
42	2.34921e-133	1.88206	0.997	0.7	3.71857e-129	Macro interstitial	MRC1
43	7.63758e-141	1.78644	0.988	0.723	1.20895e-136	Macro interstitial	DAB2
44	1.48295e-149	1.75941	0.986	0.709	2.34736e-145	Macro interstitial	MS4A4A
45	8.76801e-110	1.74783	0.928	0.461	1.38789e-105	Macro interstitial	GPNMB
46	5.51426e-114	1.70408	0.986	0.787	8.72852e-110	Macro interstitial	PDK4
47	1.85164e-135	1.65193	0.954	0.597	2.93096e-131	Macro interstitial	MAF
48	5.06864e-116	1.63398	0.922	0.593	8.02315e-112	Macro interstitial	PLD3
49	4.84579e-150	1.58596	0.96	0.482	7.6704e-146	Macro interstitial	SLCO2B1
50	9.14915e-118	1.58594	0.942	0.613	1.44822e-113	Macro interstitial	STAB1
51	2.57434e-110	1.57497	0.994	0.79	4.07493e-106	Macro interstitial	CPM
52	9.45344e-120	1.52791	0.983	0.725	1.49639e-115	Macro interstitial	VSIG4
53	1.16943e-121	1.52195	0.862	0.37	1.8511e-117	Macro interstitial	GPR34
54	1.9717e-120	1.48575	0.767	0.188	3.12101e-116	Macro interstitial	A2M
55	8.54877e-100	1.45822	0.916	0.642	1.35318e-95	Macro interstitial	TMIGD3
56	6.36058e-137	1.44148	1	0.877	1.00682e-132	Macro interstitial	MS4A6A
57	2.50267e-247	1.43104	0.683	0.055	3.96148e-243	Macro interstitial	LILRB5
58	3.69458e-42	1.41139	0.654	0.378	5.84815e-38	Macro interstitial	APOC1
59	3.20347e-172	1.41073	0.709	0.112	5.07077e-168	Macro interstitial	PMP22
60	1.98755e-209	1.39073	0.769	0.113	3.1461e-205	Macro interstitial	SIGLEC1
61	1.29339e-277	3.60467	0.947	0.499	2.04731e-273	cMono	S100A12
62	5.07918e-304	3.42046	0.997	0.763	8.03983e-300	cMono	S100A8
63	0	3.26955	0.998	0.93	0	cMono	S100A9
64	3.39885e-245	2.23488	0.995	0.744	5.38003e-241	cMono	VCAN
65	3.86765e-180	2.21035	0.917	0.645	6.1221e-176	cMono	IL1R2
66	9.99562e-62	1.63534	0.766	0.6	1.58221e-57	cMono	EREG
67	5.82743e-199	1.62301	0.706	0.16	9.22424e-195	cMono	SELL
68	7.77303e-90	1.58437	0.865	0.635	1.23039e-85	cMono	THBS1
69	5.30162e-255	1.43446	0.748	0.113	8.39193e-251	cMono	MCEMP1
70	5.00977e-144	1.37908	0.995	0.977	7.92997e-140	cMono	LYZ
71	5.25293e-73	1.18339	0.928	0.782	8.31486e-69	cMono	CXCL8
72	3.08843e-119	1.15642	0.964	0.882	4.88867e-115	cMono	SERPINB1
73	1.04841e-44	1.14692	0.784	0.778	1.65953e-40	cMono	PLBD1
74	6.52562e-80	1.14435	0.383	0.092	1.03294e-75	cMono	RETN
75	2.68438e-106	1.11182	0.943	0.913	4.24911e-102	cMono	MNDA
76	1.27773e-47	1.09872	0.977	0.935	2.02251e-43	cMono	TIMP1
77	2.48566e-49	1.04375	0.878	0.762	3.93455e-45	cMono	AREG
78	2.07081e-25	0.990319	0.255	0.105	3.27789e-21	cMono	C15orf48
79	5.62948e-48	0.980945	0.309	0.09	8.9109e-44	cMono	CCL20
80	4.71854e-56	0.966313	0.446	0.158	7.46898e-52	cMono	G0S2
81	5.36237e-83	0.966017	0.875	0.694	8.4881e-79	cMono	SLC2A3
82	5.62048e-182	0.961632	1	0.997	8.89665e-178	cMono	GAPDH
83	3.69176e-121	0.940074	0.977	0.841	5.84369e-117	cMono	FPR1
84	6.7959e-83	0.916843	0.977	0.881	1.07572e-78	cMono	TNFAIP3
85	1.10863e-88	0.916703	0.88	0.755	1.75485e-84	cMono	GCA
86	9.06537e-13	0.890702	0.623	0.625	1.43496e-08	cMono	SLC39A8
87	9.14307e-32	0.878401	0.635	0.543	1.44726e-27	cMono	CYP1B1
88	1.06214e-86	0.869804	0.823	0.672	1.68126e-82	cMono	MEGF9
89	6.02012e-207	0.862324	0.452	0.022	9.52925e-203	cMono	F5
90	2.21142e-126	0.858602	0.607	0.17	3.50045e-122	cMono	CKAP4
91	4.16827e-56	1.28845	0.89	0.76	6.59795e-52	Macro intermediate1	IL1B
92	3.25446e-37	1.01853	0.856	0.792	5.15149e-33	Macro intermediate1	CXCL2
93	1.16047e-13	0.998225	0.725	0.708	1.83692e-09	Macro intermediate1	CXCL3
94	5.7077e-21	0.958721	0.72	0.622	9.03472e-17	Macro intermediate1	EREG
95	4.08322e-60	0.939107	0.97	0.891	6.46333e-56	Macro intermediate1	TNFAIP3
96	2.82826e-20	0.865894	0.732	0.71	4.47686e-16	Macro intermediate1	GPR183
97	1.45112e-34	0.848845	0.789	0.662	2.29697e-30	Macro intermediate1	NLRP3
98	5.1599e-37	0.822351	0.929	0.851	8.16761e-33	Macro intermediate1	IER3
99	5.31041e-24	0.80056	0.835	0.779	8.40585e-20	Macro intermediate1	AREG
100	2.86022e-23	0.781203	0.72	0.643	4.52744e-19	Macro intermediate1	CCL3L1
101	9.8402e-59	0.770538	0.991	0.976	1.55761e-54	Macro intermediate1	NFKBIA
102	7.77912e-25	0.756201	0.72	0.605	1.23136e-20	Macro intermediate1	BIRC3
103	2.45071e-18	0.752666	0.718	0.648	3.87923e-14	Macro intermediate1	CCL4L2
104	1.11599e-17	0.749666	0.844	0.817	1.76649e-13	Macro intermediate1	CCL3
105	2.46189e-30	0.668883	0.782	0.684	3.89693e-26	Macro intermediate1	CD300E
106	4.15651e-35	0.638247	0.979	0.82	6.57934e-31	Macro intermediate1	FCN1
107	1.29757e-15	0.622478	0.353	0.194	2.05393e-11	Macro intermediate1	TWISTNB
108	1.00398e-14	0.592111	0.365	0.197	1.5892e-10	Macro intermediate1	G0S2
109	3.58898e-30	0.589728	0.943	0.877	5.68099e-26	Macro intermediate1	CD52
110	1.165e-19	0.581907	0.661	0.585	1.84408e-15	Macro intermediate1	DUSP2
111	9.30822e-12	0.56234	0.86	0.797	1.4734e-07	Macro intermediate1	CCL4
112	1.0936e-12	0.542855	0.248	0.12	1.73106e-08	Macro intermediate1	CCL20
113	3.54628e-30	0.536885	0.869	0.804	5.61341e-26	Macro intermediate1	ATP2B1-AS1
114	4.38451e-25	0.52987	0.943	0.873	6.94024e-21	Macro intermediate1	FGL2
115	4.58579e-22	0.525604	0.956	0.928	7.25884e-18	Macro intermediate1	REL
116	4.23736e-42	0.523955	0.576	0.268	6.70732e-38	Macro intermediate1	PPIF
117	5.71815e-37	0.520456	0.553	0.256	9.05125e-33	Macro intermediate1	NR4A3
118	3.08411e-15	0.518243	0.844	0.809	4.88183e-11	Macro intermediate1	NR4A2
119	1.51826e-13	0.51309	0.507	0.352	2.40325e-09	Macro intermediate1	PTGS2
120	1.15794e-30	0.5111	1	0.978	1.8329e-26	Macro intermediate1	LYZ
121	1.39378e-38	2.07611	1	0.551	2.20621e-34	Macro intermediate2	C1QA
122	3.64737e-35	1.87959	1	0.521	5.77343e-31	Macro intermediate2	C1QB
123	4.09951e-32	1.35204	1	0.873	6.48911e-28	Macro intermediate2	FCGR3A
124	5.17017e-31	1.20174	0.947	0.402	8.18386e-27	Macro intermediate2	FMNL2
125	2.94941e-21	1.20157	0.947	0.632	4.66862e-17	Macro intermediate2	GBP1
126	2.20227e-24	1.1009	0.907	0.475	3.48597e-20	Macro intermediate2	TCF7L2
127	1.60164e-17	1.07235	0.947	0.711	2.53523e-13	Macro intermediate2	PAG1
128	5.14991e-21	1.03879	1	0.95	8.15179e-17	Macro intermediate2	LST1
129	3.33636e-15	1.03144	0.907	0.701	5.28113e-11	Macro intermediate2	WARS
130	4.91168e-15	0.94987	0.987	0.892	7.77469e-11	Macro intermediate2	MS4A7
131	2.16023e-15	0.897479	0.933	0.748	3.41943e-11	Macro intermediate2	ITGA4
132	3.5139e-14	0.892515	0.827	0.495	5.56215e-10	Macro intermediate2	C1QC
133	6.18111e-18	0.881371	0.653	0.234	9.78408e-14	Macro intermediate2	PLAC8
134	8.05751e-18	0.857055	0.96	0.846	1.27542e-13	Macro intermediate2	LILRB2
135	1.21662e-15	0.84798	0.893	0.74	1.92578e-11	Macro intermediate2	GIMAP4
136	1.98045e-16	0.839481	1	0.88	3.13485e-12	Macro intermediate2	FGL2
137	4.50279e-17	0.835954	0.973	0.796	7.12747e-13	Macro intermediate2	KLF2
138	9.54894e-27	0.832797	1	0.998	1.5115e-22	Macro intermediate2	PSAP
139	6.51685e-24	0.828585	0.72	0.23	1.03155e-19	Macro intermediate2	KCNMA1
140	8.68719e-12	0.816964	0.92	0.902	1.3751e-07	Macro intermediate2	NAP1L1
141	8.47347e-104	0.812944	0.293	0.006	1.34127e-99	Macro intermediate2	SPIC
142	7.21817e-12	0.803018	0.693	0.37	1.14256e-07	Macro intermediate2	RHOC
143	2.03088e-12	0.800908	0.92	0.825	3.21468e-08	Macro intermediate2	RHOB
144	4.39755e-22	0.795853	0.747	0.266	6.96088e-18	Macro intermediate2	ABI3
145	7.7651e-14	0.793886	1	0.896	1.22914e-09	Macro intermediate2	IFITM3
146	5.17282e-19	0.792752	0.52	0.149	8.18806e-15	Macro intermediate2	ATP1B1
147	7.25638e-17	0.788683	0.987	0.867	1.14861e-12	Macro intermediate2	ADA2
148	7.05564e-14	0.78262	0.947	0.82	1.11684e-09	Macro intermediate2	VAMP5
149	3.43716e-11	0.782463	0.92	0.787	5.44067e-07	Macro intermediate2	DUSP6
150	7.27777e-07	0.776328	0.907	0.928	0.01152	Macro intermediate2	HSPA1A
151	4.64591e-169	2.20689	1	0.685	7.35401e-165	ncMono	PAG1
152	6.62898e-167	1.91166	1	0.945	1.0493e-162	ncMono	LST1
153	4.59884e-198	1.86064	0.678	0.08	7.27951e-194	ncMono	CDKN1C
154	1.50752e-147	1.68914	1	0.862	2.38625e-143	ncMono	FCGR3A
155	7.86809e-144	1.62288	1	0.832	1.24544e-139	ncMono	LILRB2
156	4.13433e-143	1.58851	0.945	0.434	6.54423e-139	ncMono	TCF7L2
157	3.09664e-120	1.58758	1	0.887	4.90168e-116	ncMono	IFITM3
158	1.3936e-119	1.58344	1	0.848	2.20593e-115	ncMono	IFITM2
159	1.22824e-107	1.55858	0.958	0.678	1.94418e-103	ncMono	WARS
160	3.8314e-131	1.52458	0.993	0.892	6.06472e-127	ncMono	NAP1L1
161	8.43815e-119	1.47437	0.99	0.809	1.33567e-114	ncMono	RHOB
162	2.01022e-118	1.47071	0.964	0.679	3.18198e-114	ncMono	POU2F2
163	2.85835e-161	1.42861	0.85	0.201	4.52448e-157	ncMono	SPN
164	4.41805e-66	1.40355	0.958	0.924	6.99334e-62	ncMono	HSPA1A
165	2.99953e-82	1.40251	0.971	0.856	4.74796e-78	ncMono	DNAJB1
166	8.69194e-111	1.33647	1	0.818	1.37585e-106	ncMono	BCL2A1
167	9.75765e-101	1.31703	0.997	0.706	1.54454e-96	ncMono	RIPOR2
168	9.04942e-70	1.3158	0.922	0.731	1.43243e-65	ncMono	CXCR4
169	6.51096e-124	1.30871	1	0.862	1.03062e-119	ncMono	SERPINA1
170	2.16258e-101	1.30382	0.951	0.695	3.42315e-97	ncMono	CYTIP
171	1.93088e-120	1.29777	0.769	0.186	3.05639e-116	ncMono	PLAC8
172	4.90382e-83	1.26752	0.977	0.821	7.76226e-79	ncMono	NFKBIZ
173	1.9133e-222	1.25155	0.658	0.054	3.02856e-218	ncMono	CX3CR1
174	1.201e-94	1.22515	0.954	0.738	1.90107e-90	ncMono	TMPO
175	1.38356e-97	1.22086	0.967	0.746	2.19004e-93	ncMono	RNF144B
176	2.49266e-86	1.20684	0.928	0.746	3.94563e-82	ncMono	SMIM25
177	2.75788e-124	1.19871	1	0.951	4.36545e-120	ncMono	MTPN
178	1.37224e-93	1.19681	0.993	0.884	2.17212e-89	ncMono	MS4A7
179	4.92153e-87	1.19472	0.967	0.771	7.79028e-83	ncMono	PECAM1
180	1.31405e-85	1.18389	0.98	0.827	2.08001e-81	ncMono	ARL4A
181	2.32534e-174	5.23659	0.899	0.052	3.68078e-170	Macro intravascular	CXCL10
182	3.0022e-73	3.6356	0.464	0.032	4.75219e-69	Macro intravascular	CXCL9
183	1.44415e-33	3.44723	0.971	0.633	2.28594e-29	Macro intravascular	ISG15
184	3.36825e-44	3.25273	1	0.632	5.33161e-40	Macro intravascular	GBP1
185	2.12317e-160	3.07666	0.609	0.02	3.36077e-156	Macro intravascular	CXCL11
186	3.72929e-50	2.9455	0.899	0.222	5.90309e-46	Macro intravascular	IFIT2
187	1.11719e-69	2.85941	0.928	0.182	1.7684e-65	Macro intravascular	GBP5
188	9.08522e-60	2.70077	0.928	0.207	1.4381e-55	Macro intravascular	IFIT3
189	1.41545e-49	2.61809	0.841	0.2	2.24052e-45	Macro intravascular	MX1
190	1.57279e-25	2.4809	1	0.854	2.48957e-21	Macro intravascular	MT2A
191	1.06072e-83	2.39678	0.638	0.056	1.67901e-79	Macro intravascular	RSAD2
192	6.7591e-41	2.26685	0.507	0.076	1.0699e-36	Macro intravascular	IFIT1
193	5.37071e-77	2.26551	0.246	0.006	8.50129e-73	Macro intravascular	CCL8
194	6.28343e-51	2.21428	0.971	0.263	9.94604e-47	Macro intravascular	GBP4
195	4.50449e-28	2.18591	0.928	0.641	7.13016e-24	Macro intravascular	TNFSF10
196	3.2002e-76	2.14058	0.478	0.032	5.06559e-72	Macro intravascular	IDO1
197	5.21186e-21	2.05013	0.986	0.936	8.24985e-17	Macro intravascular	PLEK
198	5.25643e-59	1.98546	0.812	0.154	8.32041e-55	Macro intravascular	ANKRD22
199	7.30615e-43	1.96157	0.681	0.14	1.15649e-38	Macro intravascular	SLAMF7
200	1.87416e-32	1.9582	0.957	0.665	2.9666e-28	Macro intravascular	LY6E
201	4.52496e-34	1.93208	0.739	0.2	7.16257e-30	Macro intravascular	ISG20
202	5.75732e-25	1.87152	0.971	0.7	9.11326e-21	Macro intravascular	WARS
203	2.62548e-24	1.86982	0.884	0.501	4.15587e-20	Macro intravascular	APOBEC3A
204	6.05559e-29	1.81615	1	0.896	9.5854e-25	Macro intravascular	IFITM3
205	2.80289e-38	1.78741	0.986	0.723	4.4367e-34	Macro intravascular	EPSTI1
206	8.1785e-33	1.77606	0.971	0.832	1.29457e-28	Macro intravascular	LAP3
207	6.90369e-30	1.77433	1	0.819	1.09279e-25	Macro intravascular	VAMP5
208	5.00261e-48	1.75685	0.913	0.25	7.91863e-44	Macro intravascular	IFIH1
209	1.83657e-18	1.7007	0.841	0.578	2.90711e-14	Macro intravascular	IFI6
210	1.06088e-15	1.65154	0.928	0.862	1.67927e-11	Macro intravascular	IRF1
211	1.61216e-41	3.20769	1	0.664	2.55188e-37	cDC2	HLA-DQB1
212	5.82092e-41	2.8154	1	0.6	9.21393e-37	cDC2	HLA-DQA1
213	3.86343e-38	2.81372	1	0.879	6.11542e-34	cDC2	HLA-DPB1
214	7.61575e-42	2.59389	1	0.548	1.2055e-37	cDC2	HLA-DQA2
215	1.77752e-173	2.56163	0.78	0.031	2.81363e-169	cDC2	CD1C
216	3.55624e-37	2.4103	1	0.99	5.62918e-33	cDC2	HLA-DRA
217	5.43328e-24	2.38974	0.39	0.064	8.60035e-20	cDC2	S100B
218	3.82307e-36	2.34577	1	0.923	6.05153e-32	cDC2	HLA-DPA1
219	7.97969e-35	2.13306	1	0.918	1.26311e-30	cDC2	HLA-DRB1
220	9.71057e-61	2.05379	0.78	0.111	1.53709e-56	cDC2	ARL4C
221	0	1.997	0.593	0.003	0	cDC2	FCER1A
222	1.46351e-51	1.97009	0.831	0.159	2.31659e-47	cDC2	CLEC10A
223	4.58668e-35	1.96559	1	0.995	7.26025e-31	cDC2	CD74
224	6.11841e-23	1.78678	0.898	0.514	9.68483e-19	cDC2	RGS1
225	7.02792e-24	1.6798	0.915	0.572	1.11245e-19	cDC2	PPA1
226	1.07086e-29	1.67209	1	0.999	1.69506e-25	cDC2	CST3
227	2.77338e-31	1.67165	1	0.764	4.38999e-27	cDC2	HLA-DMA
228	3.14446e-121	1.65178	0.746	0.043	4.97736e-117	cDC2	SLC38A1
229	1.95238e-28	1.62512	0.966	0.629	3.09042e-24	cDC2	JAML
230	4.60259e-210	1.5612	0.661	0.014	7.28544e-206	cDC2	CD1E
231	2.35478e-165	1.55968	0.763	0.03	3.72738e-161	cDC2	PKIB
232	3.37136e-181	1.5464	0.61	0.014	5.33653e-177	cDC2	PPP1R14A
233	7.01807e-14	1.51619	0.932	0.784	1.11089e-09	cDC2	AREG
234	2.06842e-36	1.5012	0.644	0.119	3.2741e-32	cDC2	LGALS2
235	3.61151e-33	1.33267	0.203	0.011	5.71665e-29	cDC2	CCL17
236	4.4892e-18	1.32869	0.966	0.708	7.10596e-14	cDC2	GPR183
237	1.24712e-29	1.31808	0.797	0.217	1.97406e-25	cDC2	CIITA
238	5.98069e-30	1.27222	0.847	0.261	9.46684e-26	cDC2	FCGR2B
239	4.18017e-26	1.21661	0.983	0.645	6.61679e-22	cDC2	HLA-DMB
240	3.97021e-129	1.21075	0.61	0.024	6.28444e-125	cDC2	P2RY14
241	1.20849e-77	4.29576	0.754	0.339	1.91292e-73	Macro SPP1high	SPP1
242	1.01548e-118	3.93974	0.551	0.091	1.6074e-114	Macro SPP1high	FABP4
243	2.19077e-139	3.25956	0.986	0.613	3.46778e-135	Macro SPP1high	FABP5
244	1.50862e-88	2.94346	0.796	0.4	2.388e-84	Macro SPP1high	LPL
245	2.00364e-77	2.42783	0.782	0.371	3.17157e-73	Macro SPP1high	APOC1
246	2.41014e-52	2.15738	0.691	0.369	3.815e-48	Macro SPP1high	FN1
247	4.38662e-193	2.13088	0.782	0.12	6.94358e-189	Macro SPP1high	TREM2
248	1.26107e-76	2.08875	0.832	0.401	1.99615e-72	Macro SPP1high	APOE
249	2.20465e-91	2.06703	0.856	0.467	3.48974e-87	Macro SPP1high	ACP5
250	1.36216e-79	2.04625	0.211	0.011	2.15617e-75	Macro SPP1high	MMP7
251	1.60291e-97	1.97941	0.632	0.143	2.53725e-93	Macro SPP1high	LGMN
252	5.88103e-182	1.95971	0.747	0.111	9.30908e-178	Macro SPP1high	CD9
253	7.20474e-91	1.91147	0.965	0.689	1.14044e-86	Macro SPP1high	GSN
254	2.70448e-119	1.90927	0.965	0.468	4.28093e-115	Macro SPP1high	GPNMB
255	2.35813e-94	1.85156	0.937	0.56	3.73268e-90	Macro SPP1high	LMNA
256	8.63824e-110	1.83991	1	0.963	1.36735e-105	Macro SPP1high	CTSD
257	6.81916e-119	1.83709	1	0.95	1.0794e-114	Macro SPP1high	CSTB
258	1.49862e-166	1.81958	0.698	0.103	2.37216e-162	Macro SPP1high	SDC2
259	6.16042e-100	1.80491	0.442	0.058	9.75133e-96	Macro SPP1high	CCL18
260	6.618e-109	1.79699	1	0.954	1.04756e-104	Macro SPP1high	LGALS3
261	9.45102e-104	1.78974	0.684	0.168	1.496e-99	Macro SPP1high	RGCC
262	3.40884e-45	1.70897	0.863	0.729	5.39585e-41	Macro SPP1high	CD36
263	5.45341e-81	1.69789	0.958	0.764	8.6322e-77	Macro SPP1high	LIPA
264	1.76317e-88	1.66108	0.737	0.24	2.79092e-84	Macro SPP1high	PLA2G7
265	5.55925e-92	1.62257	0.993	0.702	8.79974e-88	Macro SPP1high	ALCAM
266	2.60183e-76	1.53258	0.867	0.49	4.11844e-72	Macro SPP1high	EMP1
267	9.45952e-64	1.50165	0.614	0.197	1.49735e-59	Macro SPP1high	GLDN
268	3.92152e-57	1.49011	0.758	0.426	6.20737e-53	Macro SPP1high	MMP19
269	1.00763e-52	1.44555	0.926	0.749	1.59498e-48	Macro SPP1high	FBP1
270	1.86916e-46	1.40442	0.958	0.753	2.95869e-42	Macro SPP1high	CTSL
271	4.68803e-19	3.15093	1	0.518	7.42069e-15	Macro CX3CR1	RGS1
272	1.76427e-19	2.99058	0.963	0.493	2.79266e-15	Macro CX3CR1	ALOX5AP
273	1.01822e-68	2.98473	0.889	0.063	1.61175e-64	Macro CX3CR1	S100B
274	2.33762e-18	2.61703	1	0.667	3.70023e-14	Macro CX3CR1	HLA-DQB1
275	1.82828e-79	2.60138	0.815	0.044	2.89399e-75	Macro CX3CR1	C3
276	1.17559e-17	2.58143	1	0.88	1.86084e-13	Macro CX3CR1	HLA-DPB1
277	5.19814e-15	2.36175	0.963	0.528	8.22814e-11	Macro CX3CR1	C1QB
278	3.96954e-17	2.23971	1	0.924	6.28339e-13	Macro CX3CR1	HLA-DPA1
279	4.02422e-14	2.17653	0.963	0.559	6.36994e-10	Macro CX3CR1	C1QA
280	2.60288e-15	2.16128	0.963	0.499	4.1201e-11	Macro CX3CR1	C1QC
281	8.80694e-17	2.10302	1	0.99	1.39405e-12	Macro CX3CR1	HLA-DRA
282	8.8317e-18	2.06713	1	0.553	1.39797e-13	Macro CX3CR1	HLA-DQA2
283	8.92219e-17	2.03283	1	0.995	1.41229e-12	Macro CX3CR1	CD74
284	2.81155e-188	1.97997	0.926	0.019	4.45041e-184	Macro CX3CR1	AXL
285	1.23329e-14	1.96338	0.963	0.767	1.95217e-10	Macro CX3CR1	YWHAH
286	1.3649e-16	1.95416	1	0.604	2.1605e-12	Macro CX3CR1	HLA-DQA1
287	1.04284e-30	1.9532	0.778	0.113	1.65072e-26	Macro CX3CR1	USP53
288	1.3062e-15	1.83158	1	0.919	2.06758e-11	Macro CX3CR1	HLA-DRB1
289	4.88723e-12	1.77407	0.963	0.71	7.73599e-08	Macro CX3CR1	GPR183
290	9.18758e-37	1.74723	0.704	0.072	1.4543e-32	Macro CX3CR1	HTRA1
291	1.14873e-06	1.7223	0.852	0.656	0.0181832	Macro CX3CR1	CCL4L2
292	5.9259e-226	1.71517	0.778	0.009	9.38011e-222	Macro CX3CR1	OLFML3
293	1.58454e-145	1.68129	0.815	0.02	2.50817e-141	Macro CX3CR1	PLD4
294	3.18484e-47	1.66644	0.63	0.042	5.04128e-43	Macro CX3CR1	FCGBP
295	1.20869e-17	1.65044	1	0.758	1.91324e-13	Macro CX3CR1	RGS10
296	1.12541e-16	1.64978	0.63	0.119	1.78142e-12	Macro CX3CR1	ARL4C
297	2.82302e-15	1.56792	1	0.766	4.46856e-11	Macro CX3CR1	HLA-DMA
298	4.22052e-19	1.52707	0.852	0.198	6.68065e-15	Macro CX3CR1	EPB41L2
299	1.96124e-25	1.47847	0.778	0.135	3.10445e-21	Macro CX3CR1	RUNX3
300	7.47091e-27	1.46272	0.259	0.012	1.18257e-22	Macro CX3CR1	FCER1A
301	4.40165e-08	5.83207	0.25	0.014	0.000696737	cDC1	CCL17
302	1.00768e-15	3.74838	0.75	0.068	1.59506e-11	cDC1	S100B
303	1.11736e-06	3.51353	1	0.881	0.0176867	cDC1	HLA-DPB1
304	6.73217e-07	3.4885	1	0.67	0.0106564	cDC1	HLA-DQB1
305	0.00015556	3.28072	0.125	0.008	1	cDC1	CCL22
306	0.00739239	3.0396	0.75	0.857	1	cDC1	CPVL
307	1.43305e-32	3.02425	0.875	0.04	2.26838e-28	cDC1	IDO1
308	4.12393e-06	2.94395	1	0.924	0.0652777	cDC1	HLA-DPA1
309	4.28935e-06	2.91959	0.875	0.327	0.0678961	cDC1	CPNE3
310	4.41615e-07	2.90033	1	0.607	0.00699033	cDC1	HLA-DQA1
311	7.20486e-140	2.87602	0.625	0.003	1.14046e-135	cDC1	CLEC9A
312	0.00218047	2.81119	0.25	0.042	1	cDC1	CCL5
313	0.000164404	2.67419	1	0.621	1	cDC1	BIRC3
314	8.94053e-68	2.64054	0.25	0.001	1.4152e-63	cDC1	CCR7
315	6.22999e-13	2.61342	1	0.174	9.86145e-09	cDC1	WDFY4
316	1.47404e-06	2.59436	1	0.995	0.0233326	cDC1	CD74
317	4.10991e-07	2.53003	1	0.556	0.00650558	cDC1	HLA-DQA2
318	1.6733e-08	2.49846	1	0.34	0.000264867	cDC1	LSP1
319	0	2.45801	0.75	0	0	cDC1	DNASE1L3
320	0.000145054	2.39214	0.75	0.253	1	cDC1	KIF2A
321	5.90624e-07	2.31684	1	0.632	0.00934899	cDC1	BASP1
322	1.0469e-42	2.3153	0.25	0.002	1.65714e-38	cDC1	CCL19
323	0.00186865	2.30967	0.5	0.162	1	cDC1	MARCKSL1
324	9.21564e-09	2.3008	0.25	0.013	0.000145874	cDC1	GZMA
325	5.71437e-06	2.2933	1	0.99	0.0904528	cDC1	HLA-DRA
326	1.49804e-14	2.22254	1	0.127	2.37124e-10	cDC1	LGALS2
327	9.36215e-05	2.22125	0.875	0.577	1	cDC1	PPA1
328	7.05485e-05	2.20839	0.875	0.666	1	cDC1	IRF8
329	1.45865e-05	2.1505	1	0.919	0.230889	cDC1	HLA-DRB1
330	4.18382e-87	2.10296	0.75	0.01	6.62256e-83	cDC1	CADM1
331	0	2.97187	0.929	0.135	0	Proliferating NK/T	STMN1
332	0	2.57535	0.742	0.016	0	Proliferating NK/T	MKI67
333	6.47815e-257	2.51258	0.962	0.431	1.10167e-252	Proliferating NK/T	HMGB2
334	4.04683e-57	2.28726	0.813	0.676	6.88204e-53	Proliferating NK/T	HIST1H4C
335	4.44599e-193	2.26769	0.945	0.542	7.56085e-189	Proliferating NK/T	TUBA1B
336	0	2.24528	0.574	0.016	0	Proliferating NK/T	CENPF
337	4.68411e-233	2.20853	0.505	0.064	7.96579e-229	Proliferating NK/T	HIST1H1B
338	0	2.11909	0.631	0.008	0	Proliferating NK/T	TOP2A
339	1.91537e-214	2.09777	0.83	0.3	3.25728e-210	Proliferating NK/T	TUBB
340	0	1.93085	0.505	0.011	0	Proliferating NK/T	ASPM
341	1.06497e-219	1.89379	0.979	0.591	1.81108e-215	Proliferating NK/T	HMGN2
342	9.59519e-277	1.85159	0.792	0.176	1.63176e-272	Proliferating NK/T	SMC4
343	0	1.76949	0.648	0.024	0	Proliferating NK/T	NUSAP1
344	1.223e-206	1.64197	0.746	0.216	2.07984e-202	Proliferating NK/T	DUT
345	3.85996e-169	1.5981	0.939	0.568	6.56425e-165	Proliferating NK/T	H2AFZ
346	1.90661e-57	1.59683	0.654	0.424	3.24238e-53	Proliferating NK/T	HIST1H1C
347	0	1.58264	0.681	0.011	0	Proliferating NK/T	TYMS
348	3.59061e-185	1.53438	0.73	0.229	6.10618e-181	Proliferating NK/T	PCNA
349	0	1.4805	0.577	0.013	0	Proliferating NK/T	TPX2
350	2.5694e-28	1.45675	0.639	0.495	4.36953e-24	Proliferating NK/T	HIST1H1D
351	2.96896e-167	1.43712	1	0.96	5.04901e-163	Proliferating NK/T	HMGB1
352	3.49803e-185	1.43556	0.887	0.421	5.94874e-181	Proliferating NK/T	TMPO
353	1.01994e-180	1.43445	0.979	0.698	1.7345e-176	Proliferating NK/T	DEK
354	7.08103e-113	1.37627	0.535	0.161	1.2042e-108	Proliferating NK/T	HIST1H2AG
355	1.27094e-167	1.36459	0.803	0.339	2.16137e-163	Proliferating NK/T	H2AFV
356	1.73731e-231	1.32884	0.677	0.134	2.95446e-227	Proliferating NK/T	ATAD2
357	0	1.31856	0.608	0.009	0	Proliferating NK/T	PCLAF
358	0	1.26887	0.618	0.016	0	Proliferating NK/T	CLSPN
359	2.97854e-154	1.26511	0.908	0.532	5.06531e-150	Proliferating NK/T	ANP32B
360	1.97918e-189	1.25148	1	0.995	3.36579e-185	Proliferating NK/T	PTMA
361	0	3.49338	0.977	0.102	0	CD4+ T	IL7R
362	0	1.98423	0.794	0.064	0	CD4+ T	LTB
363	3.57472e-258	1.33324	0.973	0.812	6.07917e-254	CD4+ T	FOS
364	0	1.24463	1	1	0	CD4+ T	TPT1
365	0	1.06114	1	1	0	CD4+ T	RPL13
366	0	1.05938	0.871	0.197	0	CD4+ T	CD3E
367	1.32216e-197	1.04121	0.979	0.828	2.24847e-193	CD4+ T	JUNB
368	0	1.02611	1	0.999	0	CD4+ T	RPS18
369	0	1.02377	1	0.999	0	CD4+ T	RPS12
370	5.91637e-287	1.01917	0.988	0.894	1.00614e-282	CD4+ T	RPLP0
371	1.23229e-240	1.01868	0.993	0.934	2.09563e-236	CD4+ T	ZFP36L2
372	0	1.01235	1	0.995	0	CD4+ T	RPL34
373	0	0.997226	0.881	0.192	0	CD4+ T	CD3D
374	7.28215e-245	0.988432	0.933	0.503	1.2384e-240	CD4+ T	CD52
375	0	0.985045	1	0.999	0	CD4+ T	RPL32
376	5.07515e-290	0.983677	0.77	0.229	8.63079e-286	CD4+ T	TRAC
377	0	0.976895	0.677	0.08	0	CD4+ T	SPOCK2
378	0	0.970563	1	0.999	0	CD4+ T	RPL10
379	0	0.951919	1	1	0	CD4+ T	RPS8
380	0	0.934201	1	0.999	0	CD4+ T	RPL41
381	5.68737e-247	0.915741	0.987	0.903	9.67194e-243	CD4+ T	EEF1B2
382	0	0.912884	1	0.999	0	CD4+ T	RPS2
383	0	0.900833	1	0.985	0	CD4+ T	RPS25
384	0	0.895999	0.998	0.996	0	CD4+ T	RPL39
385	4.01684e-301	0.887375	1	0.972	6.83103e-297	CD4+ T	RPL8
386	1.09188e-279	0.875165	0.994	0.96	1.85685e-275	CD4+ T	RPS5
387	0	0.870464	1	0.997	0	CD4+ T	RPS23
388	0	0.864495	1	0.999	0	CD4+ T	RPL30
389	0	0.861365	1	0.999	0	CD4+ T	RPL28
390	2.88574e-148	0.849969	0.931	0.735	4.90748e-144	CD4+ T	FOSB
391	0	1.50916	0.857	0.226	0	CD8+ T	CD3G
392	1.75677e-301	1.41954	0.883	0.253	2.98757e-297	CD8+ T	CD3D
393	1.80647e-153	1.28295	0.475	0.114	3.07208e-149	CD8+ T	GZMK
394	0	1.10279	0.632	0.094	0	CD8+ T	CD8A
395	2.05513e-250	1.08324	0.865	0.258	3.49495e-246	CD8+ T	CD3E
396	9.37271e-128	1.05142	0.863	0.552	1.59392e-123	CD8+ T	CD52
397	0	1.02691	0.562	0.056	0	CD8+ T	CD8B
398	1.35295e-153	0.983021	0.578	0.188	2.30083e-149	CD8+ T	TRGC2
399	1.2159e-53	0.84291	0.574	0.322	2.06776e-49	CD8+ T	RGS1
400	7.61441e-156	0.821	0.753	0.28	1.29491e-151	CD8+ T	TRAC
401	8.15001e-65	0.774965	0.827	0.653	1.38599e-60	CD8+ T	TRBC2
402	2.14888e-80	0.680619	0.92	0.738	3.65439e-76	CD8+ T	CD2
403	9.49334e-57	0.622756	0.886	0.737	1.61444e-52	CD8+ T	KIAA1551
404	1.45534e-77	0.620618	0.42	0.149	2.47495e-73	CD8+ T	COTL1
405	2.65764e-129	0.574619	0.454	0.114	4.51958e-125	CD8+ T	KLRG1
406	2.77906e-157	0.572465	0.412	0.077	4.72606e-153	CD8+ T	CD84
407	1.94749e-40	0.558067	0.75	0.543	3.3119e-36	CD8+ T	DUSP2
408	2.99964e-121	0.528117	0.367	0.08	5.10118e-117	CD8+ T	THEMIS
409	1.30752e-33	0.526852	0.996	0.893	2.22356e-29	CD8+ T	CCL5
410	3.66738e-32	0.46937	0.393	0.208	6.23675e-28	CD8+ T	HLA-DRA
411	5.93939e-16	0.440048	0.716	0.682	1.01005e-11	CD8+ T	ITGB1
412	4.68255e-27	0.434217	0.151	0.052	7.96314e-23	CD8+ T	TRBV28
413	4.61177e-40	0.415726	0.195	0.06	7.84277e-36	CD8+ T	LINC02446
414	1.26525e-13	0.412682	0.62	0.543	2.15168e-09	CD8+ T	PIK3R1
415	3.54055e-72	0.400119	1	0.999	6.02106e-68	CD8+ T	RPS15A
416	4.99252e-30	0.390437	0.687	0.524	8.49027e-26	CD8+ T	APOBEC3G
417	1.69935e-21	0.383868	0.935	0.84	2.88992e-17	CD8+ T	GZMA
418	1.70101e-21	0.382207	0.786	0.697	2.89273e-17	CD8+ T	STK17A
419	8.07977e-31	0.378007	0.691	0.504	1.37405e-26	CD8+ T	CD44
420	2.41007e-117	0.369945	0.279	0.044	4.09857e-113	CD8+ T	LAG3
421	0	1.77002	0.995	0.464	0	NK	GNLY
422	0	1.72319	0.966	0.263	0	NK	FCGR3A
423	0	1.68275	0.963	0.249	0	NK	TYROBP
424	0	1.53242	0.924	0.332	0	NK	SPON2
425	0	1.52407	0.936	0.255	0	NK	FGFBP2
426	0	1.49311	0.994	0.453	0	NK	KLRD1
427	0	1.44311	1	0.668	0	NK	NKG7
428	0	1.33014	0.993	0.447	0	NK	GZMB
429	0	1.31264	0.934	0.392	0	NK	ZEB2
430	0	1.29471	0.974	0.508	0	NK	PRF1
431	0	1.25531	0.806	0.145	0	NK	KLRF1
432	0	1.2527	0.96	0.546	0	NK	CD247
433	0	1.1997	0.987	0.595	0	NK	CST7
434	0	1.10954	0.674	0.099	0	NK	FCER1G
435	0	1.06879	0.914	0.425	0	NK	PLEK
436	0	1.04505	0.956	0.582	0	NK	CTSW
437	0	0.987365	0.914	0.5	0	NK	EFHD2
438	0	0.970586	0.782	0.314	0	NK	CMC1
439	3.43228e-115	0.966026	0.633	0.32	5.83693e-111	NK	CCL4L2
440	1.27283e-158	0.916304	0.958	0.653	2.16457e-154	NK	CCL4
441	0	0.915009	0.712	0.211	0	NK	PTPN12
442	1.21936e-307	0.907518	0.957	0.447	2.07365e-303	NK	GZMH
443	0	0.873696	0.699	0.185	0	NK	ADGRG1
444	6.63476e-282	0.85949	0.827	0.417	1.12831e-277	NK	PLAC8
445	0	0.851773	0.633	0.118	0	NK	KLRC2
446	1.72805e-247	0.838308	0.683	0.251	2.93872e-243	NK	CLIC3
447	1.94986e-279	0.831489	0.614	0.155	3.31593e-275	NK	HIPK2
448	0	0.798979	0.708	0.159	0	NK	TRDC
449	7.06137e-245	0.798783	0.573	0.149	1.20086e-240	NK	FGL2
450	1.47555e-58	0.793213	0.395	0.201	2.50932e-54	NK	CCL3
451	8.53888e-56	2.6184	0.901	0.205	1.45212e-51	Treg	LTB
452	7.55982e-127	2.18172	0.676	0.047	1.28562e-122	Treg	TNFRSF4
453	4.41975e-44	2.0626	0.944	0.346	7.51623e-40	Treg	RGS1
454	3.03798e-178	1.53853	0.62	0.025	5.16639e-174	Treg	IL2RA
455	9.93023e-26	1.45711	0.676	0.238	1.68874e-21	Treg	TIGIT
456	1.56434e-53	1.36748	0.676	0.112	2.66031e-49	Treg	TNFRSF18
457	1.84325e-44	1.26308	0.676	0.137	3.13463e-40	Treg	CORO1B
458	1.79685e-18	1.2439	0.803	0.407	3.05572e-14	Treg	BIRC3
459	1.96916e-221	1.2125	0.676	0.023	3.34876e-217	Treg	CTLA4
460	7.55671e-43	1.2098	0.803	0.195	1.28509e-38	Treg	SPOCK2
461	0	1.20437	0.634	0.002	0	Treg	FOXP3
462	1.47652e-27	1.19847	0.817	0.305	2.51098e-23	Treg	ARID5B
463	4.90704e-181	1.18961	0.535	0.018	8.34491e-177	Treg	RTKN2
464	1.83236e-23	1.17741	0.831	0.334	3.1161e-19	Treg	TRAC
465	1.38795e-70	1.15109	0.732	0.099	2.36035e-66	Treg	CD27
466	2.58573e-124	1.13441	0.69	0.048	4.39729e-120	Treg	IKZF2
467	1.10159e-23	1.12849	0.704	0.254	1.87336e-19	Treg	BATF
468	4.65823e-18	1.09253	0.986	0.961	7.92179e-14	Treg	IL32
469	3.76254e-75	1.08734	0.704	0.089	6.39857e-71	Treg	STAM
470	2.68869e-13	1.08694	0.746	0.447	4.57239e-09	Treg	PMAIP1
471	6.08511e-25	1.08201	0.887	0.326	1.03483e-20	Treg	CD3D
472	6.6547e-23	1.01585	0.831	0.383	1.1317e-18	Treg	UGP2
473	1.29681e-197	1.00603	0.535	0.016	2.20536e-193	Treg	ENTPD1
474	4.16968e-11	1.00317	0.831	0.617	7.09096e-07	Treg	SAT1
475	1.77356e-18	0.977757	0.732	0.343	3.01612e-14	Treg	CARD16
476	4.00968e-51	0.963227	0.577	0.081	6.81885e-47	Treg	SLAMF1
477	4.02323e-15	0.954534	0.887	0.609	6.8419e-11	Treg	TNFAIP3
478	5.07863e-17	0.909075	0.648	0.255	8.63672e-13	Treg	RBPJ
479	4.55635e-124	0.906085	0.38	0.013	7.74853e-120	Treg	ICA1
480	3.06877e-19	0.893033	0.479	0.133	5.21876e-15	Treg	HERC5
481	0	4.285	0.982	0.127	0	Neutrophil	S100A8
482	0	3.74773	0.999	0.236	0	Neutrophil	S100A9
483	0	3.70706	1	0.773	0	Neutrophil	IFITM2
484	0	3.20512	0.734	0.063	0	Neutrophil	S100A12
485	0	3.1252	0.998	0.463	0	Neutrophil	NAMPT
486	0	2.71309	1	0.916	0	Neutrophil	NEAT1
487	0	2.71129	1	0.974	0	Neutrophil	FTH1
488	0	2.59249	0.707	0.089	0	Neutrophil	G0S2
489	0	2.54384	0.862	0.207	0	Neutrophil	SLC25A37
490	0	2.53381	0.699	0.188	0	Neutrophil	CXCL8
491	0	2.37089	0.794	0.182	0	Neutrophil	BASP1
492	0	2.34887	1	0.596	0	Neutrophil	SRGN
493	0	2.2522	0.786	0.126	0	Neutrophil	GCA
494	0	2.21795	0.752	0.051	0	Neutrophil	CSF3R
495	0	2.20971	0.829	0.079	0	Neutrophil	IL1R2
496	0	2.20061	0.81	0.122	0	Neutrophil	MNDA
497	0	2.1575	0.898	0.336	0	Neutrophil	RIPOR2
498	0	2.11949	0.813	0.101	0	Neutrophil	FPR1
499	0	2.0844	0.978	0.472	0	Neutrophil	SOD2
500	0	2.07748	0.786	0.149	0	Neutrophil	BCL2A1
501	0	2.0213	0.792	0.311	0	Neutrophil	RGS2
502	0	2.01598	1	0.831	0	Neutrophil	S100A11
503	0	2.01489	0.763	0.188	0	Neutrophil	MXD1
504	0	2.00281	0.931	0.462	0	Neutrophil	SMAP2
505	0	1.98072	1	0.975	0	Neutrophil	H3F3A
506	0	1.96207	0.679	0.208	0	Neutrophil	ALOX5AP
507	0	1.90545	0.672	0.078	0	Neutrophil	SELL
508	0	1.88799	0.618	0.014	0	Neutrophil	FCGR3B
509	0	1.88004	0.751	0.169	0	Neutrophil	ACSL1
510	0	1.78945	0.748	0.265	0	Neutrophil	RNF149
511	0	2.5485	0.941	0.002	0	B	MS4A1
512	0	2.28916	0.929	0.003	0	B	CD79A
513	2.13216e-198	2.15985	1	0.527	4.71506e-194	B	HLA-DRA
514	0	2.14731	0.915	0.014	0	B	BANK1
515	0	2.13054	0.644	0.047	0	B	IGKC
516	7.37536e-247	2.08515	0.982	0.347	1.63099e-242	B	CD37
517	0	2.052	0.879	0.101	0	B	LTB
518	2.21852e-246	2.01836	0.412	0.039	4.90605e-242	B	IGLC2
519	0	2.00266	0.497	0.008	0	B	IGHM
520	1.9167e-209	1.8333	0.982	0.374	4.2386e-205	B	HLA-DPB1
521	0	1.82878	0.918	0.186	0	B	HLA-DQB1
522	5.29657e-164	1.77617	1	0.697	1.17128e-159	B	CD74
523	0	1.72737	0.947	0.154	0	B	HLA-DQA1
524	0	1.65912	0.797	0.056	0	B	RALGPS2
525	6.00275e-153	1.5881	0.985	0.419	1.32745e-148	B	CXCR4
526	0	1.57386	0.829	0.003	0	B	TNFRSF13C
527	6.27922e-183	1.53147	0.956	0.299	1.38859e-178	B	CD52
528	0	1.48217	0.826	0.051	0	B	CD79B
529	3.17291e-270	1.47081	0.232	0.01	7.01658e-266	B	IGLC3
530	1.92084e-165	1.44015	0.976	0.432	4.24774e-161	B	HLA-DPA1
531	7.12195e-213	1.39565	0.756	0.154	1.57495e-208	B	CD83
532	1.9405e-125	1.37272	0.835	0.267	4.29123e-121	B	CD69
533	4.28629e-140	1.33123	1	0.902	9.47871e-136	B	EEF1B2
534	3.52338e-269	1.29573	0.715	0.11	7.79161e-265	B	POU2F2
535	6.32268e-141	1.27608	0.932	0.402	1.3982e-136	B	HLA-DRB1
536	0	1.25697	0.744	0.092	0	B	IRF8
537	1.62748e-131	1.24386	0.976	0.474	3.59902e-127	B	SMAP2
538	3.03273e-276	1.21521	0.797	0.136	6.70658e-272	B	HLA-DQA2
539	4.54264e-156	1.21349	1	0.997	1.00456e-151	B	RPL13A
540	6.43379e-151	1.21026	1	0.997	1.42277e-146	B	RPS8
541	6.21327e-58	9.08321	0.71	0.056	1.374e-53	Plasma	IGKC
542	2.79779e-37	7.95379	0.419	0.03	6.18704e-33	Plasma	IGHA1
543	3.43315e-20	7.8649	0.226	0.016	7.59208e-16	Plasma	IGHM
544	0.00102406	7.18873	0.161	0.045	1	Plasma	IGLC2
545	1.22996e-44	6.91824	0.419	0.025	2.71994e-40	Plasma	IGHG3
546	4.68197e-127	6.66611	0.581	0.017	1.03537e-122	Plasma	IGHG1
547	4.67225e-101	5.8076	0.29	0.005	1.03322e-96	Plasma	IGHG2
548	6.89383e-132	5.44212	0.645	0.02	1.5245e-127	Plasma	JCHAIN
549	4.22745e-27	4.85569	0.194	0.009	9.34858e-23	Plasma	IGHA2
550	0	3.95615	0.806	0.013	0	Plasma	MZB1
551	6.54933e-135	3.69317	0.161	0.001	1.44832e-130	Plasma	IGKV4-1
552	3.97833e-12	2.52584	0.774	0.396	8.79767e-08	Plasma	XBP1
553	1.60973e-08	2.03336	0.968	0.784	0.000355977	Plasma	HSP90B1
554	3.38358e-19	1.91949	0.806	0.259	7.48244e-15	Plasma	SEC11C
555	2.83666e-10	1.90496	0.903	0.746	6.27298e-06	Plasma	SSR4
556	2.1237e-13	1.6821	0.677	0.236	4.69636e-09	Plasma	FKBP11
557	3.01931e-30	1.63528	0.161	0.006	6.67691e-26	Plasma	IGHG4
558	1.10992e-42	1.54212	0.71	0.079	2.45447e-38	Plasma	ITM2C
559	1.24712e-99	1.52531	0.516	0.017	2.75788e-95	Plasma	DERL3
560	1.09081e-15	1.41497	0.516	0.109	2.41222e-11	Plasma	SEL1L3
561	0.000686896	1.41443	0.774	0.664	1	Plasma	SUB1
562	7.90342e-20	1.35296	0.645	0.135	1.74776e-15	Plasma	TENT5C
563	1.13025e-09	1.29789	0.71	0.325	2.49945e-05	Plasma	ISG20
564	8.39346e-10	1.26195	0.613	0.233	1.85613e-05	Plasma	ELL2
565	0.000125742	1.22921	0.71	0.517	1	Plasma	HERPUD1
566	0	1.20088	0.581	0.005	0	Plasma	FCRL5
567	7.75444e-13	1.19387	0.677	0.227	1.71482e-08	Plasma	PRDX4
568	7.37207e-127	1.14702	0.581	0.017	1.63026e-122	Plasma	POU2AF1
569	1.33535e-30	1.12602	0.452	0.042	2.953e-26	Plasma	CD27
570	1.70622e-21	1.11973	0.484	0.07	3.77313e-17	Plasma	PIM2
571	0	6.74091	0.981	0.004	0	Basophil/Mast	TPSB2
572	0	6.02078	0.963	0.002	0	Basophil/Mast	TPSAB1
573	0	5.09632	0.949	0.111	0	Basophil/Mast	HPGD
574	4.1436e-174	4.19892	0.925	0.258	9.16316e-170	Basophil/Mast	AREG
575	0	4.10122	0.949	0.002	0	Basophil/Mast	CPA3
576	0	3.85405	0.93	0.005	0	Basophil/Mast	HPGDS
577	0	3.57995	0.921	0.001	0	Basophil/Mast	MS4A2
578	0	3.15182	0.907	0.002	0	Basophil/Mast	RHEX
579	2.51651e-150	2.51408	0.916	0.27	5.56501e-146	Basophil/Mast	CD69
580	0	2.50549	0.827	0.011	0	Basophil/Mast	KIT
581	0	2.46257	0.477	0	0	Basophil/Mast	CTSG
582	3.02717e-212	2.4279	0.883	0.164	6.69428e-208	Basophil/Mast	RGS1
583	0	2.3509	0.832	0.067	0	Basophil/Mast	LTC4S
584	4.21601e-202	2.25752	0.864	0.177	9.32329e-198	Basophil/Mast	CAPG
585	0	2.09718	0.743	0.001	0	Basophil/Mast	HDC
586	0	1.98982	0.818	0.065	0	Basophil/Mast	GATA2
587	5.75433e-150	1.96606	0.85	0.222	1.27251e-145	Basophil/Mast	ALOX5AP
588	0	1.96531	0.804	0.045	0	Basophil/Mast	VWA5A
589	0	1.94978	0.785	0.008	0	Basophil/Mast	RGS13
590	0	1.88075	0.752	0.002	0	Basophil/Mast	SLC18A2
591	1.28092e-88	1.74309	0.995	0.609	2.83262e-84	Basophil/Mast	SRGN
592	1.82772e-94	1.67118	0.864	0.455	4.04181e-90	Basophil/Mast	LAPTM4A
593	1.89308e-82	1.64195	0.818	0.33	4.18637e-78	Basophil/Mast	PLIN2
594	7.54644e-286	1.53908	0.808	0.083	1.66882e-281	Basophil/Mast	IL1RL1
595	8.74513e-73	1.49768	0.813	0.327	1.9339e-68	Basophil/Mast	RGS2
596	3.80243e-87	1.48912	0.855	0.363	8.40869e-83	Basophil/Mast	RAC2
597	0	1.46837	0.72	0.001	0	Basophil/Mast	AL157895.1
598	6.08985e-173	1.4103	0.743	0.135	1.34671e-168	Basophil/Mast	RAB32
599	1.29846e-80	1.37703	0.995	0.881	2.87142e-76	Basophil/Mast	CD63
600	1.2513e-68	1.35589	0.991	0.775	2.76713e-64	Basophil/Mast	ANXA1
