# Supplementary material for: Aberrant differentiation of epithelial progenitors is accompanied by a hypoxic microenvironment in the paraquat-injured human lung
Source: Cell Discov. 2023 Sep 26;9:98. doi: 10.1038/s41421-023-00598-0 (PMC10522573; doi:10.1038/s41421-023-00598-0)
Supplement: Supplementary file 5 — Dataset 2 [file 41421_2023_598_MOESM5_ESM.xlsx]

## Sheet: AT2
Gene	p_val	avg_log2FC	pct.parakuat	pct.normal	p_val_adj
MT-CO3	0	5.6652	0.978	0	0
MT-ND4	0	4.86035	0.975	0	0
SCGB3A2	2.24429e-119	4.71871	0.891	0.514	8.41159e-115
MGP	5.19419e-206	4.56544	0.611	0.027	1.94678e-201
FTH1	3.53632e-281	4.31991	1	0.184	1.32541e-276
RPL26	0	3.69421	0.994	0	0
RPS23	6.63228e-207	3.09203	0.994	0.508	2.48578e-202
RPL30	7.64764e-213	2.84125	0.986	0.39	2.86634e-208
MUC1	0	2.75418	0.972	0.047	0
SPINK5	2.87554e-157	2.70531	0.745	0.154	1.07775e-152
EEF1A1	6.06495e-193	2.59095	1	0.944	2.27314e-188
PPIB	0	2.42912	0.944	0.02	0
CALR	1.69946e-276	2.27426	0.936	0.11	6.36958e-272
SCGB3A1	1.27026e-05	2.2032	0.328	0.587	0.476094
RPS10	0	2.20234	0.924	0	0
CEACAM6	3.0398e-163	2.18906	0.756	0.139	1.13932e-158
EEF1D	0	2.11372	0.969	0.07	0
CALM2	0	2.09481	0.919	0	0
RNASE1	6.11548e-108	2.09363	0.975	0.849	2.29208e-103
HNRNPA1	0	2.08437	0.944	0	0
SOX4	7.87552e-122	2.06448	0.737	0.192	2.95175e-117
UBB	3.15489e-238	2.01823	0.938	0.182	1.18245e-233
RPL41	1.71804e-161	2.01238	1	0.96	6.43923e-157
NKX2-1	0	2.00332	0.894	0.008	0
H3F3A	8.70839e-163	1.80061	0.986	0.634	3.2639e-158
BTG1	0	1.79027	0.849	0.016	0
TPT1	2.09844e-168	1.77807	1	0.976	7.86496e-164
XIST	2.99778e-123	1.76635	0.765	0.239	1.12357e-118
C11orf96	1.45002e-220	1.72234	0.535	0	5.43469e-216
KLK11	3.73584e-241	1.69418	0.613	0.007	1.40019e-236
SFTA3	0	1.67883	0.829	0	0
HSP90B1	8.67612e-136	1.63689	0.952	0.463	3.25181e-131
WFDC2	3.47446e-73	1.6121	0.933	0.733	1.30223e-68
CTSD	0	1.57821	0.818	0	0
ADIRF	4.14624e-221	1.55682	0.653	0.029	1.55401e-216
PRDX1	1.26206e-237	1.51544	0.843	0.089	4.7302e-233
CTSE	1.10323e-150	1.50141	0.737	0.137	4.1349e-146
PIGR	1.36422e-79	1.4832	0.91	0.725	5.11308e-75
HSP90AA1	3.64705e-117	1.47496	0.972	0.697	1.36691e-112
TSTD1	0	1.4715	0.79	0	0
SPTSSA	0	1.45243	0.787	0	0
GAPDH	7.37282e-216	1.43532	0.821	0.099	2.76333e-211
CD81	2.53932e-115	1.42875	0.863	0.373	9.51735e-111
MMP7	9.26896e-69	1.41748	0.417	0.082	3.47401e-64
HSPA5	1.23366e-134	1.41424	0.941	0.394	4.62374e-130
AGR2	8.26608e-57	1.37606	0.874	0.662	3.09813e-52
PDIA6	3.49321e-215	1.3363	0.796	0.086	1.30926e-210
PDIA3	9.11056e-115	1.32266	0.905	0.464	3.41464e-110
SUMO2	8.36265e-240	1.28509	0.801	0.065	3.13432e-235
UQCR11	0	1.28343	0.748	0	0
SSR4	1.45604e-94	1.27284	0.944	0.768	5.45723e-90
MIF	0	1.27009	0.739	0	0
ARPC3	7.12539e-294	1.24577	0.748	0.012	2.6706e-289
P4HB	2.32881e-129	1.24195	0.877	0.337	8.72839e-125
CLIC1	1.93451e-252	1.2394	0.725	0.03	7.25055e-248
CST3	4.63525e-113	1.23741	0.966	0.829	1.73729e-108
HSP90AB1	3.04502e-105	1.23418	0.966	0.706	1.14127e-100
TXNIP	7.74041e-44	1.23384	0.622	0.315	2.9011e-39
PRDX2	8.88717e-293	1.23103	0.692	0	3.33091e-288
CCND1	1.2669e-82	1.22139	0.641	0.209	4.74832e-78
CEBPD	7.4814e-86	1.21162	0.961	0.771	2.80403e-81
PTP4A2	2.66654e-167	1.20935	0.728	0.106	9.9942e-163
WDR83OS	1.79573e-291	1.20497	0.689	0	6.73041e-287
DDT	1.16315e-192	1.20072	0.737	0.084	4.35949e-188
MT-CYB	5.39057e-95	1.19526	0.98	0.998	2.02039e-90
TUBA1B	4.11014e-236	1.15713	0.622	0.011	1.54048e-231
LCN2	8.55829e-20	1.15056	0.373	0.179	3.20765e-15
C19orf33	1.32888e-266	1.13124	0.636	0	4.98066e-262
CLDN7	1.48672e-267	1.13004	0.658	0.004	5.57224e-263
BRI3	2.91803e-80	1.12787	0.877	0.537	1.09368e-75
GSTP1	3.0338e-93	1.12537	0.986	0.906	1.13707e-88
CYB5A	7.92859e-84	1.11978	0.992	0.895	2.97163e-79
FOLR1	1.1497e-57	1.11546	0.871	0.636	4.30906e-53
MDK	3.33243e-160	1.10857	0.487	0.02	1.249e-155
MCL1	2.51105e-216	1.10028	0.655	0.031	9.41143e-212
PCBP1	4.23227e-273	1.09761	0.675	0.005	1.58625e-268
ATP5MF	9.82896e-276	1.09008	0.655	0	3.68389e-271
HMGB1	9.45622e-94	1.08795	0.972	0.752	3.54419e-89
TMEM238	2.82376e-219	1.0792	0.709	0.046	1.05835e-214
PTMA	2.1885e-93	1.07276	1	0.965	8.20251e-89
KRT7	1.93941e-88	1.07115	0.832	0.342	7.26892e-84
NDUFA11	2.13373e-278	1.06904	0.661	0	7.99722e-274
AQP4	7.38604e-54	1.06859	0.739	0.408	2.76829e-49
SELENOW	4.63716e-70	1.04435	0.882	0.591	1.73801e-65
GSN	1.29678e-103	1.04368	0.647	0.157	4.86034e-99
CXCL17	8.4872e-41	1.0402	0.924	0.826	3.181e-36
TAGLN2	1.94514e-72	1.03828	0.818	0.448	7.29039e-68
NCL	2.29579e-80	1.03788	0.796	0.365	8.60461e-76
HMGN3	1.58177e-70	1.03718	0.922	0.69	5.92848e-66
SERPINF1	3.98085e-62	1.02938	0.319	0.047	1.49202e-57
RRBP1	1.58129e-80	1.02574	0.807	0.423	5.92668e-76
CP	1.03705e-134	1.02289	0.479	0.033	3.88686e-130
HLA-DMA	2.95734e-216	1.02209	0.611	0.019	1.10841e-211
AQP5	1.1641e-131	1.01636	0.44	0.024	4.36304e-127
ALDH1A1	8.51316e-76	1.01613	0.622	0.205	3.19073e-71
ATP5PO	2.71665e-247	1.00605	0.594	0	1.0182e-242
IFI27	1.69478e-37	0.999719	0.356	0.105	6.35205e-33
GSTA1	1.86528e-106	0.99714	0.303	0.006	6.99107e-102
ARL6IP4	3.1709e-273	0.991895	0.65	0	1.18845e-268
MT-ND5	1.10789e-48	0.9913	0.916	0.826	4.15236e-44
ACTG1	4.37822e-65	0.986105	0.958	0.833	1.64096e-60
HLA-A	1.00624e-57	0.984416	0.88	0.661	3.7714e-53
FMO2	1.36566e-158	0.982775	0.412	0.004	5.1185e-154
EID1	3.83905e-76	0.976735	0.784	0.401	1.43888e-71
CD63	2.10574e-80	0.973129	0.989	0.939	7.89232e-76
HMGN2	4.44e-97	0.966359	0.703	0.203	1.66411e-92
KIAA1324	1.12145e-109	0.965673	0.504	0.066	4.2032e-105
MT-ATP6	1.60385e-64	0.965254	0.975	0.999	6.01124e-60
GDF15	1.79666e-50	0.958992	0.627	0.259	6.7339e-46
EIF4A1	4.53344e-246	0.954848	0.591	0	1.69913e-241
PEG10	5.51852e-22	0.950884	0.473	0.24	2.06834e-17
NEDD8	1.74989e-243	0.94858	0.585	0	6.55857e-239
GNAS	3.3009e-83	0.947657	0.972	0.756	1.23718e-78
CYP4B1	4.50611e-55	0.945988	0.501	0.159	1.68889e-50
HSPA1A	3.30029e-28	0.942186	0.667	0.409	1.23695e-23
TMSB10	8.8832e-54	0.941937	0.997	0.967	3.32942e-49
ATP1A1	8.78764e-76	0.94166	0.941	0.747	3.29361e-71
STARD10	5.69231e-233	0.933513	0.639	0.016	2.13348e-228
TMEM205	3.15971e-242	0.931731	0.583	0	1.18426e-237
SFTA1P	5.46063e-63	0.921268	0.804	0.371	2.04664e-58
S100A11	3.65988e-74	0.916025	0.983	0.895	1.37172e-69
HSD17B11	5.75179e-160	0.914324	0.549	0.037	2.15577e-155
MT-CO1	6.17326e-59	0.913291	0.98	1	2.31374e-54
KDELR2	2.43935e-233	0.906082	0.563	0	9.14269e-229
SELENOH	4.33408e-246	0.901763	0.591	0	1.62441e-241
PPIA	5.903e-72	0.884286	0.958	0.788	2.21245e-67
AES	1.07653e-130	0.883255	0.625	0.095	4.03485e-126
RPL17	1.02551e-220	0.877772	0.535	0	3.84359e-216
ATP1B1	5.14154e-47	0.876938	0.852	0.624	1.92705e-42
NSA2	2.96879e-83	0.872046	0.737	0.279	1.1127e-78
ATP5ME	6.71475e-72	0.86105	0.798	0.397	2.51669e-67
AKR1C1	2.16413e-83	0.859075	0.454	0.074	8.11115e-79
LY6E	7.29155e-57	0.858096	0.613	0.247	2.73287e-52
RPS24	1.06113e-96	0.857011	1	0.98	3.97711e-92
ZFP36L1	2.37586e-38	0.851679	0.899	0.704	8.90474e-34
NDUFC2	2.14133e-233	0.851137	0.563	0	8.02569e-229
SUSD2	4.04631e-58	0.848318	0.776	0.42	1.51656e-53
GTF2I	2.43663e-76	0.844708	0.667	0.226	9.13249e-72
TMBIM4	9.09936e-240	0.8444	0.577	0	3.41044e-235
TRAPPC1	2.17943e-222	0.842729	0.569	0.006	8.16851e-218
LGALS3BP	5.12172e-66	0.842568	0.835	0.49	1.91962e-61
CANX	2.45627e-63	0.841606	0.782	0.42	9.20608e-59
KRT8	1.48674e-45	0.840248	0.905	0.714	5.57231e-41
HNRNPU	8.10484e-46	0.835997	0.804	0.527	3.03769e-41
NACA	3.3822e-78	0.835934	0.986	0.877	1.26765e-73
CLDN3	8.10368e-62	0.834184	0.675	0.288	3.03726e-57
KLK10	4.33444e-121	0.833852	0.353	0.009	1.62455e-116
TPM1	4.87536e-62	0.830737	0.538	0.17	1.82729e-57
DSP	1.74213e-135	0.826485	0.44	0.022	6.52951e-131
HNRNPA3	1.13608e-57	0.814067	0.745	0.377	4.25801e-53
CNPY2	3.71952e-232	0.810239	0.56	0	1.39407e-227
PPP1R14B	9.47076e-119	0.80896	0.504	0.056	3.54964e-114
EPCAM	1.36679e-60	0.804528	0.852	0.591	5.12272e-56
RPL6	1.73089e-85	0.80352	0.997	0.948	6.48736e-81
CALM1	1.23236e-51	0.799604	0.843	0.571	4.61889e-47
EEF1B2	3.92137e-51	0.794144	0.91	0.722	1.46973e-46
FKBP1A	1.52643e-219	0.784662	0.532	0	5.72104e-215
IRX3	2.63962e-39	0.7824	0.683	0.412	9.89329e-35
NDUFB8	2.71698e-203	0.782315	0.496	0	1.01832e-198
SPCS2	1.78215e-61	0.77799	0.765	0.396	6.67949e-57
SCNN1B	2.90055e-99	0.776779	0.566	0.105	1.08713e-94
ITM2B	7.55146e-47	0.775095	0.877	0.669	2.83029e-42
MZT2B	3.49081e-61	0.77447	0.807	0.459	1.30835e-56
PDIA4	1.85145e-72	0.773565	0.566	0.155	6.93923e-68
TFF3	1.05333e-65	0.773004	0.311	0.038	3.94786e-61
BCAM	2.74349e-56	0.771605	0.782	0.438	1.02826e-51
AADAC	1.44233e-24	0.771381	0.434	0.216	5.40585e-20
BLOC1S1	7.58795e-201	0.768147	0.49	0	2.84396e-196
STEAP4	3.03983e-17	0.766123	0.641	0.497	1.13933e-12
HLA-C	3.53001e-44	0.765783	0.871	0.66	1.32305e-39
FKBP2	3.3619e-48	0.764021	0.86	0.627	1.26004e-43
FAM96B	1.18277e-194	0.763394	0.476	0	4.43302e-190
HSPA8	1.01296e-50	0.760989	0.731	0.382	3.79658e-46
C16orf89	1.24701e-32	0.760924	0.86	0.733	4.67379e-28
MAOA	1.19929e-44	0.759554	0.754	0.467	4.49496e-40
SRP14	1.40969e-68	0.757385	0.964	0.811	5.28352e-64
EIF4G2	1.50794e-54	0.756792	0.821	0.507	5.65175e-50
HNRNPAB	2.4448e-79	0.756131	0.552	0.133	9.16312e-75
KRT18	2.41435e-45	0.75487	0.933	0.774	9.049e-41
CYBA	1.6813e-49	0.753688	0.625	0.28	6.3015e-45
RPL7A	7.17781e-63	0.744234	0.997	0.951	2.69024e-58
SERF2	8.32737e-67	0.744144	0.989	0.967	3.1211e-62
TIMP1	1.77671e-51	0.741808	0.44	0.123	6.6591e-47
CLU	2.3062e-42	0.74104	0.44	0.15	8.64365e-38
MT-CO2	7.32226e-54	0.741035	0.978	1	2.74438e-49
PLPP2	9.46294e-146	0.740805	0.437	0.015	3.54671e-141
SET	1.00878e-56	0.737085	0.796	0.424	3.78092e-52
RPL13	9.40694e-70	0.728805	1	0.981	3.52572e-65
DHCR24	3.03523e-37	0.728515	0.885	0.754	1.13761e-32
FUS	8.13807e-44	0.724675	0.681	0.355	3.05015e-39
HIGD2A	2.13838e-198	0.719892	0.485	0	8.01467e-194
TSPAN1	6.74239e-107	0.714779	0.434	0.041	2.52705e-102
DYNLL1	1.19579e-34	0.708273	0.801	0.557	4.48181e-30
SERBP1	3.55399e-52	0.705582	0.737	0.397	1.33203e-47
MT-ND1	3.17961e-35	0.701856	0.975	0.998	1.19172e-30
RPLP0	1.22383e-58	0.694686	0.994	0.94	4.5869e-54
PTMS	6.13129e-40	0.694417	0.737	0.462	2.29801e-35
SEC11C	3.17185e-43	0.693284	0.675	0.35	1.18881e-38
GOLGB1	4.11521e-47	0.692948	0.678	0.332	1.54238e-42
ANKRD12	3.36208e-72	0.692001	0.527	0.13	1.26011e-67
TUBB4B	3.26873e-43	0.689349	0.706	0.375	1.22512e-38
MANF	7.80096e-63	0.687224	0.529	0.15	2.9238e-58
HES1	6.98534e-29	0.68596	0.566	0.295	2.61811e-24
SDF2L1	1.09836e-54	0.684318	0.524	0.169	4.11666e-50
PHB	2.45822e-169	0.680917	0.434	0.003	9.21342e-165
DNAJA1	1.1398e-36	0.67919	0.686	0.382	4.27198e-32
CLIC6	5.85631e-61	0.672441	0.566	0.174	2.19495e-56
EIF6	1.88901e-151	0.671742	0.465	0.018	7.07999e-147
CTSH	6.44886e-13	0.671561	0.933	0.884	2.41703e-08
SRSF3	4.44396e-44	0.669889	0.731	0.399	1.6656e-39
HMGN1	3.69759e-43	0.667271	0.835	0.567	1.38586e-38
PRSS8	5.33556e-152	0.664199	0.448	0.014	1.99977e-147
MYL6	2.1227e-40	0.664189	0.969	0.923	7.95589e-36
VAMP8	9.49412e-42	0.66406	0.894	0.748	3.5584e-37
SPINT2	1.40288e-49	0.66342	0.91	0.71	5.25801e-45
S100A13	1.81948e-37	0.662278	0.745	0.479	6.8194e-33
NR4A1	1.34564e-53	0.66163	0.443	0.116	5.04346e-49
HLA-DRA	4.61469e-26	0.659615	0.91	0.892	1.72959e-21
NUCB2	1.9922e-29	0.658553	0.577	0.337	7.46678e-25
NORAD	9.06947e-56	0.657212	0.574	0.205	3.39924e-51
FAM129A	1.40387e-79	0.657053	0.431	0.067	5.26171e-75
POLR2F	2.75642e-180	0.650436	0.459	0.003	1.03311e-175
SRSF9	9.20907e-164	0.64978	0.459	0.011	3.45156e-159
NPM1	4.51497e-44	0.641435	0.941	0.764	1.69221e-39
RPS8	1.1864e-51	0.639313	1	0.97	4.44665e-47
C8orf59	1.61861e-128	0.6383	0.501	0.044	6.06656e-124
RPS3A	1.17231e-45	0.636006	0.994	0.963	4.39381e-41
PRELID1	1.15633e-164	0.635792	0.42	0.002	4.33393e-160
DDX17	1.12619e-38	0.633706	0.832	0.583	4.22094e-34
JUND	5.32564e-29	0.631343	0.936	0.823	1.99605e-24
IGFBP2	5.96994e-66	0.628241	0.204	0.007	2.23753e-61
DEK	3.87419e-46	0.628032	0.667	0.32	1.45205e-41
IER3	4.99029e-49	0.6278	0.361	0.084	1.87036e-44
TUBA1C	3.9727e-80	0.625929	0.504	0.099	1.48897e-75
CD151	1.76403e-34	0.625201	0.739	0.487	6.6116e-30
RPS27L	2.07415e-18	0.624435	0.647	0.468	7.77391e-14
RPL23A	3.27881e-49	0.621065	0.997	0.932	1.2289e-44
KDELR1	2.81942e-46	0.620755	0.737	0.395	1.05672e-41
NAP1L1	1.94423e-38	0.620652	0.84	0.569	7.28697e-34
TMBIM6	6.63183e-44	0.620155	0.922	0.751	2.48561e-39
SYNCRIP	1.96642e-60	0.617583	0.594	0.189	7.37013e-56
TMEM45A	3.4364e-78	0.616988	0.241	0.008	1.28796e-73
PSMA7	8.06531e-42	0.615551	0.739	0.42	3.02288e-37
SMC4	9.08927e-30	0.61515	0.431	0.181	3.40666e-25
CAV1	1.93612e-09	0.612846	0.398	0.264	7.25658e-05
RPL5	2.27487e-46	0.612256	0.997	0.944	8.5262e-42
PSMA1	2.98867e-161	0.611751	0.443	0.008	1.12015e-156
FNBP1L	7.21896e-39	0.610365	0.605	0.288	2.70567e-34
NHP2	5.0293e-109	0.603293	0.426	0.036	1.88498e-104
DDOST	1.50142e-136	0.60245	0.406	0.013	5.62731e-132
TRAM1	2.43375e-26	0.601599	0.72	0.508	9.12169e-22
SRRM2	2.55552e-32	0.600536	0.703	0.447	9.57808e-28
ELF1	5.61217e-23	-0.600111	0.269	0.525	2.10344e-18
LPIN2	1.25332e-12	-0.600172	0.359	0.521	4.69746e-08
FCHSD2	5.75959e-33	-0.600415	0.062	0.387	2.15869e-28
NPIPB5	2.24803e-33	-0.602899	0.118	0.458	8.42563e-29
RIPOR2	1.54476e-19	-0.603032	0.05	0.272	5.78976e-15
ATF7IP2	3.90676e-31	-0.603095	0.048	0.358	1.46425e-26
FRG1HP	1.36847e-48	-0.603117	0	0.41	5.12903e-44
MACC1	1.47846e-20	-0.604519	0.269	0.515	5.54126e-16
CYTH1	2.60424e-31	-0.604706	0.143	0.469	9.7607e-27
KCNQ3	7.24354e-35	-0.604944	0.104	0.447	2.71488e-30
LRP2BP	1.50826e-42	-0.607323	0.02	0.4	5.65297e-38
RAB27A	5.81114e-33	-0.607512	0.364	0.665	2.17802e-28
BCAS3	2.06284e-34	-0.607512	0.081	0.421	7.73154e-30
PDZD2	3.24091e-33	-0.608137	0.14	0.484	1.21469e-28
TM4SF1	6.23715e-22	-0.608262	0.63	0.804	2.33769e-17
DOCK4	1.04711e-27	-0.609147	0.092	0.39	3.92456e-23
SCAPER	5.45238e-37	-0.61212	0.202	0.559	2.04355e-32
CTNNAL1	5.04603e-30	-0.612355	0.137	0.458	1.89125e-25
MITF	1.6866e-29	-0.613977	0.045	0.341	6.32136e-25
RALGAPA2	1.55583e-34	-0.614393	0.188	0.528	5.83123e-30
JPT1	1.87158e-41	-0.614769	0.336	0.698	7.01469e-37
CYP51A1	6.83768e-40	-0.614956	0.092	0.47	2.56276e-35
PLCH1	6.0977e-42	-0.615642	0.078	0.47	2.28542e-37
FGFR1	1.47308e-36	-0.616927	0.056	0.405	5.52111e-32
SUPT3H	1.87145e-37	-0.618527	0.045	0.399	7.0142e-33
LRIG1	8.81681e-25	-0.619126	0.294	0.553	3.30454e-20
SLMAP	2.28892e-29	-0.619453	0.207	0.516	8.57887e-25
ARFGEF3	3.32041e-28	-0.619808	0.535	0.788	1.24449e-23
SRPK2	3.93872e-31	-0.620585	0.165	0.489	1.47623e-26
VPS37B	1.41818e-34	-0.620736	0.328	0.663	5.31533e-30
GCNT2	1.95766e-16	-0.621159	0.429	0.605	7.33732e-12
HLA-DRB5	4.52546e-51	-0.622788	0.039	0.473	1.69614e-46
FAF1	1.65847e-34	-0.623132	0.207	0.551	6.21593e-30
CD83	5.45924e-25	-0.624054	0.095	0.374	2.04613e-20
AKAP13	8.69008e-35	-0.624547	0.908	0.989	3.25704e-30
RASAL2	7.42809e-24	-0.624814	0.109	0.374	2.78405e-19
RGPD8	1.08024e-45	-0.626681	0.008	0.404	4.04873e-41
GPCPD1	8.05755e-30	-0.626778	0.118	0.429	3.01997e-25
HKDC1	1.16896e-22	-0.626997	0.036	0.277	4.38125e-18
ENPP7P8	2.46506e-54	-0.629518	0	0.442	9.23903e-50
NCOA2	3.05439e-34	-0.630732	0.168	0.51	1.14478e-29
SESTD1	3.64994e-29	-0.631085	0.322	0.617	1.368e-24
U2AF1L5	1.34468e-52	-0.632241	0	0.434	5.03985e-48
CASK	3.43006e-34	-0.633546	0.168	0.511	1.28559e-29
USP3	1.07586e-29	-0.634947	0.255	0.559	4.03231e-25
IL1R1	2.43182e-10	-0.634955	0.602	0.695	9.11446e-06
MIR99AHG	3.28223e-34	-0.63532	0.059	0.392	1.23018e-29
ADGRL3-AS1	2.1104e-50	-0.640378	0	0.421	7.90979e-46
ERI2	3.66545e-40	-0.641926	0.048	0.418	1.37381e-35
PLA2G1B	4.48106e-34	-0.641989	0.137	0.507	1.6795e-29
GAB1	1.66386e-32	-0.64212	0.157	0.488	6.23614e-28
ITSN2	8.61022e-37	-0.642864	0.291	0.636	3.22711e-32
CATSPERB	2.3482e-43	-0.644972	0.003	0.382	8.80107e-39
ARHGAP44	4.15965e-41	-0.646047	0.101	0.486	1.55904e-36
MT-TE	2.56993e-35	-0.646855	0	0.323	9.63209e-31
CLIC4	8.78028e-22	-0.647364	0.202	0.449	3.29085e-17
KIAA0391	1.57663e-40	-0.648404	0.028	0.397	5.90922e-36
PPP3CA	4.07229e-30	-0.65019	0.356	0.632	1.5263e-25
CDKAL1	6.44721e-40	-0.652215	0.087	0.462	2.41641e-35
CIAO2B	5.04912e-57	-0.652766	0	0.458	1.89241e-52
NPIPB4	4.39652e-41	-0.653426	0.02	0.39	1.64782e-36
PDE8A	9.34855e-38	-0.65431	0.073	0.431	3.50384e-33
SUSD6	4.08935e-39	-0.654722	0.137	0.508	1.53269e-34
MAN1A1	5.50476e-35	-0.655735	0.053	0.39	2.06318e-30
ANKHD1	1.12165e-40	-0.656802	0.087	0.47	4.20395e-36
MEF2C	2.32044e-37	-0.656957	0.112	0.478	8.697e-33
IFITM2	6.3992e-23	-0.657389	0.751	0.822	2.39842e-18
JUNB	4.28256e-30	-0.658938	0.703	0.889	1.6051e-25
YAP1	7.65813e-40	-0.66141	0.395	0.733	2.87027e-35
SPRED2	3.70432e-34	-0.662137	0.185	0.524	1.38838e-29
STAG1	1.18691e-35	-0.662246	0.176	0.53	4.44852e-31
MDN1	6.36513e-49	-0.662455	0.123	0.559	2.38565e-44
SH3KBP1	5.36839e-32	-0.663207	0.19	0.511	2.01207e-27
ABR	2.05496e-26	-0.663219	0.132	0.42	7.702e-22
EGR1	1.5033e-27	-0.663466	0.569	0.815	5.63437e-23
VMP1	1.86368e-31	-0.66471	0.487	0.767	6.98506e-27
TOMM7	2.77023e-44	-0.665026	0.759	0.887	1.03828e-39
PATJ	1.0367e-39	-0.665297	0.395	0.723	3.88554e-35
NRXN3	8.15407e-39	-0.665456	0.056	0.421	3.05615e-34
BMP2	1.69261e-43	-0.665743	0.081	0.478	6.34391e-39
LARP4B	1.14908e-36	-0.666772	0.3	0.647	4.30676e-32
CD38	1.15318e-33	-0.667886	0.076	0.412	4.32211e-29
TSPAN9	1.91006e-50	-0.668767	0.059	0.492	7.15891e-46
SIK2	3.52623e-33	-0.670891	0.12	0.453	1.32163e-28
PPP1R9A	1.56588e-40	-0.67175	0.275	0.639	5.86891e-36
ST5	1.66019e-31	-0.672303	0.246	0.562	6.22238e-27
FNIP2	1.58502e-27	-0.6725	0.392	0.664	5.94064e-23
ZFAND6	5.98002e-37	-0.673908	0.367	0.681	2.24131e-32
ELL2	6.50133e-28	-0.674553	0.221	0.523	2.4367e-23
KMT2C	7.19155e-36	-0.674563	0.389	0.7	2.69539e-31
FTL	2.78736e-51	-0.674898	0.989	1	1.0447e-46
RGPD5	1.47886e-46	-0.675731	0.042	0.451	5.54277e-42
MAPK8	8.88058e-41	-0.676959	0.101	0.481	3.32844e-36
MAPK10	1.18037e-33	-0.677896	0.224	0.555	4.42401e-29
RASSF5	3.91767e-38	-0.679856	0.078	0.442	1.46834e-33
ERRFI1	6.33757e-31	-0.680286	0.443	0.742	2.37532e-26
DANCR	1.79742e-58	-0.680915	0	0.467	6.73672e-54
CECR2	9.20689e-43	-0.682265	0.05	0.438	3.45074e-38
CELF1	3.64224e-37	-0.682775	0.322	0.654	1.36511e-32
KLHL2	1.46624e-42	-0.685409	0.053	0.44	5.49546e-38
ATP6V0A1	2.28792e-39	-0.685668	0.154	0.53	8.57511e-35
RASSF8	1.16203e-32	-0.685827	0.179	0.515	4.3553e-28
TMTC2	2.12713e-35	-0.686298	0.14	0.485	7.9725e-31
ADGRV1	7.9226e-43	-0.686317	0.171	0.572	2.96939e-38
GTF2IRD1	2.02976e-42	-0.687126	0.028	0.409	7.60753e-38
ERC1	1.38411e-35	-0.688148	0.171	0.514	5.18764e-31
KLF6	5.26659e-39	-0.689215	0.658	0.939	1.97392e-34
UBAP1	5.55008e-34	-0.69228	0.19	0.53	2.08017e-29
LIPH	3.74914e-34	-0.69247	0.283	0.604	1.40518e-29
CLIC2	3.39698e-47	-0.692479	0.042	0.456	1.27319e-42
B4GALT5	1.15371e-27	-0.693353	0.336	0.605	4.32409e-23
DAGLB	3.97695e-53	-0.693471	0.098	0.548	1.49056e-48
NFAT5	3.41473e-32	-0.694479	0.401	0.681	1.27984e-27
C8orf34	6.97029e-39	-0.696825	0.14	0.514	2.61246e-34
RTN4	5.70545e-35	-0.700144	0.577	0.812	2.1384e-30
RORA-AS1	2.79074e-46	-0.700764	0	0.398	1.04597e-41
TGFBR2	8.75659e-29	-0.702224	0.493	0.744	3.28197e-24
STAM	1.30205e-43	-0.703338	0.162	0.556	4.8801e-39
PCSK5	1.21093e-37	-0.704534	0.034	0.385	4.53856e-33
GLIS3	1.14587e-31	-0.704791	0.241	0.561	4.29472e-27
MRPL53	6.38234e-58	-0.705944	0.031	0.501	2.3921e-53
KIF13A	8.62516e-33	-0.708708	0.146	0.474	3.23271e-28
TNFAIP3	4.33492e-33	-0.708942	0.073	0.401	1.62473e-28
F3	1.08988e-32	-0.709047	0.35	0.678	4.08489e-28
RAB4B-EGLN2	6.51034e-61	-0.709556	0	0.48	2.44008e-56
DRAM1	5.35107e-44	-0.711443	0.445	0.793	2.00558e-39
PRR5-ARHGAP8	8.57893e-57	-0.712208	0.003	0.463	3.21538e-52
DUSP1	7.16516e-34	-0.713689	0.709	0.909	2.6855e-29
KDM6A	1.20469e-37	-0.715114	0.148	0.512	4.51516e-33
JAK1	4.15885e-43	-0.715393	0.328	0.695	1.55874e-38
TANC1	2.82777e-37	-0.716386	0.241	0.59	1.05985e-32
FHDC1	3.86174e-43	-0.717515	0.12	0.516	1.44738e-38
FTX	2.22198e-42	-0.718118	0.193	0.593	8.32798e-38
ALDOA	2.54466e-60	-0.718159	0.042	0.526	9.53737e-56
EPB42	5.40635e-61	-0.71932	0	0.482	2.0263e-56
RERE	1.89918e-37	-0.72018	0.342	0.665	7.11813e-33
NR6A1	4.32201e-45	-0.721766	0.078	0.483	1.61989e-40
C11orf49	1.50991e-42	-0.722427	0.146	0.535	5.65915e-38
TBC1D5	1.88841e-43	-0.723389	0.137	0.537	7.07776e-39
RPL15P3	2.29623e-54	-0.725962	0	0.446	8.60626e-50
CXCL1	5.83942e-25	-0.727206	0.199	0.497	2.18862e-20
NSMCE2	1.05032e-43	-0.729399	0.132	0.529	3.93661e-39
TMEM164	3.92335e-34	-0.730002	0.146	0.486	1.47047e-29
MBD5	8.01904e-43	-0.730876	0.154	0.541	3.00554e-38
MAP4K3	4.22092e-37	-0.732119	0.146	0.499	1.582e-32
MTND2P28	7.13053e-46	-0.733082	0	0.396	2.67252e-41
STARD13	2.92149e-47	-0.734021	0.081	0.499	1.09498e-42
RPSAP9	4.86274e-56	-0.734096	0	0.456	1.82256e-51
USP13	2.18913e-42	-0.735633	0.129	0.521	8.20484e-38
LIMCH1	1.87363e-45	-0.736982	0.655	0.877	7.02236e-41
COX6A1P2	1.04416e-59	-0.73764	0	0.476	3.91353e-55
TPST1	2.73206e-42	-0.737728	0.062	0.447	1.02397e-37
MRPS6	1.74559e-39	-0.738054	0.317	0.66	6.54246e-35
CLEC16A	1.45286e-50	-0.738703	0.112	0.546	5.44531e-46
TMEM256-PLSCR3	2.84873e-62	-0.739156	0	0.49	1.0677e-57
FAM135A	2.55178e-40	-0.739156	0.112	0.49	9.56406e-36
C9orf3	2.96192e-47	-0.744399	0.146	0.559	1.11013e-42
ARMH4	5.19586e-60	-0.744671	0.006	0.485	1.94741e-55
KLHL29	7.39319e-42	-0.745122	0.014	0.388	2.77097e-37
SH3RF1	3.20506e-36	-0.746475	0.252	0.594	1.20126e-31
NBPF19	2.6885e-51	-0.748216	0.056	0.494	1.00765e-46
RPS2P5	4.09346e-57	-0.749725	0	0.462	1.53423e-52
URGCP-MRPS24	3.08456e-68	-0.751229	0	0.519	1.15609e-63
GPC5	2.19919e-33	-0.751323	0.028	0.35	8.24258e-29
MYO1E	1.45692e-33	-0.751443	0.064	0.393	5.46054e-29
TMEM189-UBE2V1	3.91384e-64	-0.752231	0	0.499	1.46691e-59
GALNT2	6.57811e-40	-0.753345	0.199	0.562	2.46547e-35
LDLR	1.71171e-43	-0.753789	0.639	0.886	6.41548e-39
SLC6A14	7.55027e-28	-0.755489	0.289	0.576	2.82984e-23
ELOVL5	1.33098e-39	-0.758785	0.19	0.563	4.9885e-35
TAOK3	9.1726e-42	-0.760062	0.266	0.636	3.43789e-37
AGAP1	8.20724e-52	-0.761578	0.143	0.586	3.07607e-47
FMN1	7.65774e-46	-0.762658	0.129	0.542	2.87012e-41
CRIM1	3.5463e-32	-0.764512	0.168	0.491	1.32916e-27
NEDD8-MDP1	1.75753e-65	-0.768656	0	0.507	6.58723e-61
PPP1R13B	1.30529e-43	-0.768904	0.21	0.595	4.89223e-39
SOX5	3.09841e-50	-0.773147	0.081	0.516	1.16129e-45
SNX29	4.81379e-53	-0.773878	0.087	0.537	1.80421e-48
KDM2B	4.68713e-27	-0.773933	0.042	0.32	1.75674e-22
CORIN	2.87397e-65	-0.7741	0.014	0.522	1.07716e-60
ALPL	3.34178e-47	-0.774505	0.448	0.807	1.2525e-42
NUP98	1.49192e-42	-0.77478	0.174	0.56	5.5917e-38
CA2	1.7702e-56	-0.775053	0.067	0.541	6.63472e-52
COL8A1	2.49887e-40	-0.776317	0.123	0.509	9.36575e-36
SAT1	7.66752e-52	-0.77651	0.969	0.998	2.87379e-47
PTPN12	4.90144e-37	-0.780633	0.443	0.728	1.83706e-32
ERCC1	2.65571e-32	-0.782335	0.202	0.517	9.95361e-28
CCDC141	2.09838e-46	-0.782528	0.062	0.478	7.86472e-42
MAML3	3.04666e-42	-0.782994	0.098	0.485	1.14189e-37
MYH9	3.63835e-39	-0.783759	0.462	0.769	1.36365e-34
NFKBIZ	9.53189e-50	-0.786174	0.395	0.772	3.57255e-45
PTK2	4.88083e-52	-0.794687	0.297	0.704	1.82934e-47
LRRC36	5.05942e-58	-0.796958	0.036	0.51	1.89627e-53
RPS23P8	4.08274e-60	-0.799988	0	0.48	1.53021e-55
QKI	4.46912e-41	-0.804207	0.241	0.622	1.67503e-36
ARIH1	2.2758e-36	-0.807266	0.381	0.687	8.5297e-32
NBEAL1	3.93315e-50	-0.808232	0.317	0.712	1.47414e-45
ITGB6	1.66468e-44	-0.809486	0.42	0.759	6.23921e-40
SLC22A23	1.39409e-36	-0.809708	0.171	0.518	5.22505e-32
HHIP	1.36387e-56	-0.810392	0.157	0.674	5.11179e-52
TNFAIP8	1.53614e-41	-0.812866	0.101	0.491	5.75746e-37
CCDC200	1.04017e-49	-0.814924	0	0.42	3.89857e-45
ADAMTS9	1.09743e-34	-0.817952	0.059	0.398	4.11318e-30
BMP1	4.65904e-32	-0.819177	0.146	0.472	1.74621e-27
LPP	4.56889e-43	-0.819478	0.364	0.731	1.71242e-38
PSME4	2.58328e-47	-0.821329	0.21	0.622	9.68215e-43
IQCN	2.4929e-47	-0.822632	0.12	0.538	9.3434e-43
CCL20	1.16742e-39	-0.824926	0.112	0.514	4.37551e-35
MYO1D	4.00962e-54	-0.825234	0.174	0.624	1.5028e-49
PRKCE	3.62238e-44	-0.825561	0.109	0.509	1.35767e-39
PTPRJ	1.05597e-48	-0.827291	0.056	0.48	3.95778e-44
SREBF2	4.87858e-48	-0.832553	0.286	0.67	1.82849e-43
KAZN	1.14203e-42	-0.833635	0.014	0.394	4.28034e-38
NAALADL2	1.2e-48	-0.834354	0.07	0.493	4.49761e-44
SORBS1	4.56489e-56	-0.834355	0.039	0.504	1.71092e-51
TNC	6.10843e-17	-0.839554	0.126	0.339	2.28944e-12
GATA6	9.27054e-52	-0.840109	0.134	0.57	3.4746e-47
COMMD1	5.72168e-53	-0.842794	0.283	0.693	2.14449e-48
CUX1	7.20529e-52	-0.843671	0.445	0.786	2.70054e-47
RUFY3	3.75476e-47	-0.848818	0.277	0.67	1.40728e-42
PPP1R14C	5.90297e-40	-0.849729	0.361	0.674	2.21243e-35
OPHN1	1.37698e-56	-0.852332	0.078	0.545	5.16091e-52
RIPOR3	8.16467e-43	-0.853858	0.003	0.38	3.06012e-38
FMNL2	5.97611e-42	-0.854904	0.132	0.517	2.23985e-37
HIST2H2AA4	8.69783e-56	-0.855718	0.003	0.461	3.25995e-51
HIF1A	7.42807e-41	-0.856797	0.275	0.642	2.78404e-36
GLS	1.97239e-42	-0.857635	0.294	0.674	7.3925e-38
LRRFIP1	2.60263e-47	-0.85938	0.683	0.906	9.75464e-43
OSMR	2.43956e-46	-0.859898	0.289	0.67	9.14347e-42
SPRY4-AS1	3.65759e-57	-0.862075	0	0.465	1.37086e-52
MYOF	7.25753e-46	-0.862709	0.392	0.739	2.72012e-41
BAIAP2L1	1.89877e-67	-0.864917	0.258	0.729	7.1166e-63
ITPKC	6.14982e-43	-0.865093	0.216	0.594	2.30495e-38
SIPA1L1	3.93606e-44	-0.867536	0.143	0.537	1.47523e-39
MBNL2	1.48221e-48	-0.86827	0.3	0.679	5.55531e-44
SLCO3A1	2.3563e-53	-0.870316	0.23	0.667	8.83141e-49
TNFRSF10B	6.52197e-52	-0.870617	0.196	0.622	2.44443e-47
RPL10P16	1.29903e-71	-0.873165	0	0.54	4.86877e-67
ATP13A4	3.92639e-29	-0.874216	0.252	0.554	1.47161e-24
KIF1B	1.92814e-40	-0.876424	0.16	0.527	7.22666e-36
COBL	3.26877e-65	-0.879675	0.084	0.597	1.22513e-60
TCF12	2.3444e-58	-0.880019	0.182	0.644	8.78681e-54
SNTB1	8.63009e-59	-0.881714	0.132	0.605	3.23456e-54
SNHG6	1.32572e-78	-0.881885	0	0.573	4.9688e-74
IMMP2L	2.30103e-57	-0.882951	0.087	0.557	8.62428e-53
ABHD2	2.48755e-45	-0.88414	0.412	0.745	9.32332e-41
RPL31	1.10141e-73	-0.884669	0.972	0.966	4.1281e-69
CARMIL1	2.62792e-58	-0.884751	0.087	0.562	9.84944e-54
ARHGAP26	7.84535e-46	-0.885289	0.092	0.501	2.94044e-41
MED13L	1.16153e-54	-0.885721	0.319	0.733	4.35341e-50
TJP2	4.95678e-59	-0.889734	0.028	0.507	1.8578e-54
TMSB4X	7.53588e-69	-0.890453	0.992	0.996	2.82445e-64
NDUFC2-KCTD14	1.70015e-79	-0.891917	0	0.577	6.37215e-75
DLGAP1	5.25894e-43	-0.892371	0	0.379	1.97105e-38
CHCHD3	1.32432e-71	-0.892376	0.146	0.676	4.96354e-67
ATP8A1	8.31497e-54	-0.892747	0.244	0.666	3.11645e-49
MYO6	1.0145e-50	-0.893519	0.501	0.815	3.80234e-46
SPSB1	2.66051e-50	-0.896183	0.081	0.513	9.9716e-46
DTWD2	3.29521e-67	-0.89637	0.062	0.582	1.23505e-62
PPP6R3	1.32041e-54	-0.898835	0.249	0.683	4.9489e-50
DOCK5	2.83368e-60	-0.899379	0.179	0.652	1.06206e-55
RAPGEF5	4.68225e-60	-0.903796	0.101	0.583	1.75491e-55
UBE2E2	5.12321e-61	-0.904912	0.076	0.565	1.92018e-56
PAM	1.67139e-62	-0.916626	0.232	0.69	6.26437e-58
HSPB1P1	1.95204e-67	-0.919372	0	0.521	7.31623e-63
CADPS2	1.13286e-61	-0.922324	0.331	0.748	4.24596e-57
RPL7P1	1.04928e-73	-0.922489	0	0.55	3.93271e-69
RPS7P1	2.47981e-78	-0.923379	0	0.573	9.29433e-74
EXOC4	7.31993e-63	-0.92372	0.148	0.634	2.74351e-58
MT-ND6	1.12022e-56	-0.925084	0.289	0.74	4.19857e-52
LAMP3	1.24078e-61	-0.928573	0.507	0.863	4.65043e-57
TRIO	3.30176e-61	-0.930201	0.202	0.669	1.2375e-56
MCTP1	2.44597e-35	-0.931687	0.078	0.426	9.16749e-31
WBP1L	1.23221e-30	-0.935422	0.112	0.42	4.61833e-26
MIR222HG	2.84634e-56	-0.937327	0.109	0.572	1.06681e-51
RNASEK	1.00369e-84	-0.938376	0.081	0.68	3.76182e-80
NXN	1.37479e-51	-0.941503	0.275	0.684	5.15271e-47
MAML2	9.65435e-50	-0.941669	0.165	0.589	3.61845e-45
RPS6KA3	4.715e-44	-0.942455	0.42	0.718	1.76718e-39
CSF3R	1.12483e-72	-0.942725	0.115	0.659	4.21587e-68
AHCYL2	1.8209e-69	-0.944307	0.269	0.75	6.82474e-65
STOX2	5.31768e-66	-0.94606	0.106	0.617	1.99307e-61
RASEF	1.13809e-59	-0.9474	0.356	0.755	4.26558e-55
UNC13B	1.8553e-51	-0.947851	0.373	0.73	6.95366e-47
GNAQ	5.72441e-62	-0.949125	0.389	0.79	2.14551e-57
POLDIP3	2.36499e-09	-0.949701	0.098	0.23	8.864e-05
TCF7L1	2.38434e-55	-0.951988	0.193	0.639	8.93651e-51
CRY1	2.40439e-71	-0.959023	0.087	0.621	9.01166e-67
MBNL1	2.49926e-46	-0.959205	0.692	0.912	9.36722e-42
SHANK2	1.05892e-75	-0.959934	0.146	0.691	3.96884e-71
FOXP2	2.45802e-71	-0.960871	0.062	0.601	9.21264e-67
RPS13P2	3.80685e-81	-0.965008	0	0.586	1.42681e-76
C4orf19	1.48702e-79	-0.967713	0.028	0.606	5.57336e-75
MAP3K5	1.15877e-49	-0.969967	0.137	0.566	4.34307e-45
SFTPD	1.96325e-48	-0.976074	0.633	0.902	7.35827e-44
ACACA	1.9192e-72	-0.976294	0.232	0.73	7.19317e-68
PEBP4	4.26995e-63	-0.978642	0.538	0.876	1.60038e-58
ABTB2	5.59607e-41	-0.980971	0.011	0.379	2.09741e-36
THSD4	2.61472e-75	-0.982634	0.048	0.609	9.79999e-71
PPP3CB-AS1	2.17641e-61	-0.984742	0	0.49	8.15718e-57
FRMD4B	5.14668e-62	-0.985055	0.3	0.735	1.92897e-57
PTPRD	5.45251e-66	-0.988141	0.006	0.521	2.0436e-61
SLC7A2	3.2139e-65	-0.990988	0.025	0.541	1.20457e-60
MFHAS1	3.36633e-57	-0.991056	0.16	0.617	1.2617e-52
CACHD1	7.08346e-51	-0.991543	0.12	0.558	2.65488e-46
LINC01578	8.51484e-80	-0.993662	0	0.582	3.19136e-75
PRKCA	2.51675e-75	-0.997383	0.07	0.625	9.43279e-71
TRAK1	4.32165e-64	-0.998144	0.165	0.655	1.61976e-59
LRBA	3.39835e-77	-1.00175	0.261	0.78	1.2737e-72
RPS3AP6	2.93558e-81	-1.00673	0	0.589	1.10026e-76
GABARAP	3.17491e-88	-1.01013	0.21	0.774	1.18996e-83
EFNA5	3.61804e-56	-1.0118	0.123	0.579	1.35604e-51
BCL2L14	2.10411e-80	-1.01462	0.025	0.608	7.88622e-76
PMF1-BGLAP	1.10992e-60	-1.0198	0.003	0.487	4.15998e-56
ABCC4	3.27018e-72	-1.02001	0.235	0.738	1.22566e-67
TACC1	4.63948e-63	-1.02402	0.275	0.724	1.73888e-58
LINC01090	3.08511e-74	-1.02508	0	0.557	1.1563e-69
LHFPL3	6.20533e-80	-1.02508	0	0.583	2.32576e-75
EXT1	8.75923e-62	-1.02879	0.118	0.604	3.28296e-57
ANXA1	1.01098e-51	-1.03133	0.493	0.851	3.78917e-47
MRTFA	2.56309e-78	-1.03499	0	0.576	9.60645e-74
KIAA1217	4.37872e-68	-1.04721	0.314	0.758	1.64114e-63
PTCD1	5.24839e-96	-1.05797	0.039	0.685	1.9671e-91
2023-03-03	5.12245e-49	-1.06421	0.031	0.454	1.91989e-44
MICAL2	6.88588e-53	-1.06559	0.297	0.684	2.58083e-48
ATP2B4	3.41484e-52	-1.06733	0.28	0.688	1.27988e-47
PLPP3	9.82447e-49	-1.06792	0.059	0.481	3.68221e-44
MYO1B	7.14497e-71	-1.07044	0.381	0.816	2.67794e-66
GAB2	1.00541e-67	-1.072	0.07	0.59	3.76829e-63
AMBRA1	7.25097e-98	-1.073	0.081	0.722	2.71767e-93
PLEKHA6	1.50452e-86	-1.07619	0.011	0.624	5.63896e-82
ACSL4	3.42586e-56	-1.08413	0.171	0.632	1.28401e-51
C1orf21	1.0758e-81	-1.08759	0.283	0.793	4.03209e-77
TOX	7.37893e-74	-1.10237	0.039	0.594	2.76562e-69
HNRNPC	8.1532e-73	-1.10255	0.65	0.929	3.05582e-68
PDE4C	1.6922e-52	-1.10279	0.003	0.443	6.34237e-48
RBPMS	3.24209e-66	-1.1047	0.51	0.841	1.21514e-61
RPL13AP25	1.86143e-91	-1.10682	0	0.636	6.97664e-87
ATP11A	2.18324e-81	-1.10738	0.605	0.918	8.18279e-77
MTCO2P12	2.44458e-70	-1.11502	0	0.537	9.1623e-66
DOCK9	5.00515e-93	-1.11896	0.182	0.776	1.87593e-88
EEF1B2P6	5.47747e-83	-1.12085	0	0.601	2.05296e-78
MCU	1.79625e-74	-1.12365	0.207	0.717	6.73236e-70
SPIDR	1.4453e-77	-1.12478	0.255	0.761	5.417e-73
TOP1	2.04619e-73	-1.12542	0.793	0.961	7.66911e-69
RAB7A	7.61043e-49	-1.1255	0.431	0.767	2.85239e-44
TEX14	3.48301e-42	-1.12747	0.011	0.387	1.30543e-37
DUSP16	9.53015e-65	-1.13162	0.235	0.701	3.5719e-60
HIVEP2	2.15847e-58	-1.13165	0.104	0.572	8.08993e-54
SENP3-EIF4A1	2.50821e-107	-1.13167	0	0.697	9.40078e-103
PID1	1.18242e-83	-1.13665	0.137	0.711	4.4317e-79
BRAF	9.43489e-75	-1.13766	0.303	0.78	3.5362e-70
GPRC5D-AS1	4.86182e-65	-1.13858	0.081	0.586	1.82221e-60
GYPA	4.28968e-89	-1.14164	0	0.627	1.60777e-84
PRKD1	4.01501e-90	-1.14897	0.017	0.645	1.50483e-85
TTC28	1.03772e-86	-1.15139	0.036	0.647	3.88939e-82
CD44	2.56157e-67	-1.15328	0.429	0.84	9.60077e-63
LARGE1	8.49861e-93	-1.16	0.042	0.676	3.18528e-88
FOXP1	1.17201e-88	-1.16079	0.538	0.926	4.39271e-84
LRMDA	3.90868e-84	-1.17069	0.101	0.684	1.46497e-79
ZSWIM4	7.51603e-59	-1.17717	0.02	0.498	2.81701e-54
KANK1	1.27774e-92	-1.18159	0.188	0.77	4.78896e-88
SYTL3	2.44164e-60	-1.18278	0.025	0.513	9.15126e-56
SMURF2	2.31019e-64	-1.18714	0.246	0.703	8.65861e-60
TMX2-CTNND1	3.71259e-116	-1.19048	0	0.732	1.39148e-111
RPL13AP5	8.98708e-98	-1.19233	0	0.662	3.36836e-93
SOD2	2.56556e-86	-1.19288	0.543	0.953	9.61571e-82
PIP5K1B	3.38992e-99	-1.19322	0.09	0.738	1.27054e-94
RBM47	1.47407e-61	-1.19816	0.49	0.831	5.52482e-57
RPL21P16	8.19881e-100	-1.19859	0	0.672	3.07291e-95
DIAPH2	1.23611e-80	-1.20352	0.227	0.755	4.63294e-76
RMC1	1.083e-79	-1.20859	0.062	0.636	4.05908e-75
ST7	3.06178e-90	-1.21295	0.16	0.746	1.14756e-85
SEMA4A	5.65335e-49	-1.21426	0.246	0.634	2.11888e-44
TEAD1	4.41311e-70	-1.22567	0.289	0.766	1.65403e-65
NFKB1	1.511e-58	-1.22744	0.289	0.708	5.66323e-54
MIR1244-2	1.38142e-103	-1.23056	0	0.685	5.17754e-99
ABCA3	1.75873e-92	-1.23321	0.518	0.928	6.59173e-88
CADM1	2.88814e-92	-1.24243	0.361	0.867	1.08247e-87
WIF1	6.02328e-89	-1.24285	0.221	0.803	2.25753e-84
WWC1	1.39418e-68	-1.24472	0.339	0.764	5.2254e-64
GPX1	1.60196e-122	-1.25302	0	0.756	6.00413e-118
CXCL3	5.08548e-49	-1.26787	0.185	0.614	1.90604e-44
WWOX	1.13124e-71	-1.27534	0.078	0.612	4.23988e-67
JMJD1C	1.28431e-91	-1.28428	0.42	0.879	4.8136e-87
NHSL1	1.09088e-95	-1.28667	0.134	0.755	4.08861e-91
MAST4	2.99291e-104	-1.28803	0.465	0.934	1.12174e-99
HIVEP3	5.02485e-66	-1.28995	0.067	0.58	1.88331e-61
FAM155A	1.05822e-78	-1.29417	0	0.583	3.96621e-74
SSH2	6.00718e-100	-1.29568	0.109	0.748	2.25149e-95
LURAP1L-AS1	3.12797e-92	-1.30001	0	0.643	1.17236e-87
ADK	6.63016e-109	-1.30034	0.375	0.891	2.48499e-104
MT1G	1.01685e-23	-1.31318	0.014	0.254	3.81117e-19
ADAMTSL4-AS1	3.70787e-94	-1.32547	0	0.652	1.38971e-89
DPYD	1.19118e-106	-1.3369	0.258	0.846	4.46453e-102
CEMIP2	1.61591e-52	-1.34138	0.221	0.639	6.05645e-48
FHIT	1.95993e-96	-1.3472	0.126	0.743	7.34582e-92
NME1-NME2	5.06792e-117	-1.36135	0	0.741	1.89946e-112
PTPRK	3.06892e-109	-1.36566	0.224	0.835	1.15023e-104
DLC1	6.73815e-100	-1.36705	0.535	0.919	2.52546e-95
NPC1	3.64395e-90	-1.37238	0.196	0.762	1.36575e-85
SPAG9	3.85757e-87	-1.38164	0.426	0.871	1.44582e-82
RFX2	4.85149e-100	-1.38544	0.062	0.72	1.81834e-95
PARD6B	2.35531e-103	-1.38545	0.353	0.886	8.8277e-99
PTPN1	2.4892e-71	-1.39072	0.462	0.847	9.32953e-67
RPL4P4	5.50338e-119	-1.39476	0	0.749	2.06267e-114
ZBTB20	4.56826e-111	-1.39538	0.342	0.892	1.71218e-106
FNDC3B	5.55252e-75	-1.40132	0.412	0.835	2.08108e-70
AK1	4.56547e-105	-1.40962	0.199	0.799	1.71114e-100
GAREM1	2.86541e-118	-1.41097	0.157	0.834	1.07396e-113
CHI3L2	8.72546e-79	-1.41285	0.078	0.657	3.2703e-74
UST	7.27673e-93	-1.41797	0.028	0.668	2.72732e-88
ERN1	6.03017e-89	-1.42272	0.143	0.725	2.26011e-84
SMURF1	8.00694e-110	-1.42727	0.134	0.791	3.001e-105
CHD2	3.34769e-105	-1.42935	0.395	0.905	1.25471e-100
P3H2	1.34096e-94	-1.44369	0.056	0.697	5.02592e-90
ATXN1	6.18364e-112	-1.44488	0.154	0.818	2.31763e-107
CLVS1	5.20908e-118	-1.45567	0	0.748	1.95236e-113
TNIK	2.37799e-101	-1.45623	0.146	0.779	8.91271e-97
CDH1	1.02911e-99	-1.47544	0.613	0.92	3.85711e-95
PTPRM	4.97066e-127	-1.48217	0.05	0.806	1.863e-122
RPL7P9	5.01215e-122	-1.48549	0	0.762	1.87855e-117
NEBL	6.50512e-123	-1.49453	0.216	0.866	2.43812e-118
PHACTR1	8.7811e-103	-1.4959	0.126	0.763	3.29116e-98
PACSIN2	2.46331e-125	-1.5012	0.384	0.918	9.23248e-121
NR3C2	4.18393e-108	-1.50692	0.062	0.75	1.56814e-103
ZSWIM6	1.26705e-96	-1.51654	0.12	0.743	4.7489e-92
SHROOM3	2.30455e-108	-1.51834	0.417	0.891	8.63746e-104
EGLN3	1.93035e-131	-1.52938	0	0.795	7.23495e-127
PRKG1	7.84388e-119	-1.54091	0.031	0.77	2.93989e-114
EEF1A1P13	1.53657e-130	-1.54536	0	0.792	5.75906e-126
NFKBIA	4.43846e-103	-1.55737	0.796	0.978	1.66353e-98
DENND4A	7.18522e-104	-1.56885	0.09	0.748	2.69302e-99
NCEH1	2.30109e-69	-1.57587	0.12	0.629	8.62447e-65
SPIRE1	3.50835e-114	-1.58279	0.241	0.857	1.31493e-109
TACC2	5.46327e-115	-1.59489	0.636	0.959	2.04763e-110
LYN	1.65016e-110	-1.59714	0.232	0.85	6.18482e-106
FAM160A1	2.67033e-128	-1.60301	0.039	0.807	1.00084e-123
PELI1	1.57807e-85	-1.60475	0.244	0.776	5.9146e-81
RPL9P9	1.77322e-139	-1.60893	0	0.822	6.64601e-135
MTATP6P1	1.67645e-117	-1.6693	0	0.742	6.28334e-113
GPHN	6.92862e-142	-1.70143	0.112	0.881	2.59685e-137
SYNE1	3.91886e-107	-1.70386	0.459	0.915	1.46879e-102
SNX25	1.67053e-133	-1.70865	0.246	0.9	6.26113e-129
RPL36A	9.41258e-127	-1.70921	0.812	0.964	3.52784e-122
MT1E	5.11318e-43	-1.71949	0.591	0.811	1.91642e-38
MTND1P23	1.26505e-120	-1.72418	0	0.755	4.74141e-116
SGPP2	9.14279e-84	-1.72648	0.322	0.813	3.42672e-79
ZFP36	9.0976e-119	-1.77521	0.532	0.937	3.40978e-114
AGBL1	4.33446e-113	-1.78113	0.014	0.741	1.62456e-108
LINC00513	1.3866e-132	-1.79194	0.034	0.818	5.19698e-128
LINC00486	4.23742e-174	-1.79417	0	0.927	1.58819e-169
TMEM163	2.36148e-123	-1.80155	0.199	0.858	8.85084e-119
EML4	1.16458e-119	-1.82249	0.238	0.859	4.36486e-115
ZFAND3	1.07148e-146	-1.82739	0.202	0.923	4.01592e-142
RPS28P7	1.68698e-154	-1.83893	0	0.871	6.32281e-150
SMYD3	3.52843e-143	-1.8409	0.148	0.889	1.32245e-138
MECOM	9.38628e-151	-1.85291	0.56	0.976	3.51798e-146
CYP2B7P	3.46861e-129	-1.86486	0	0.791	1.30003e-124
SGMS2	1.15634e-113	-1.88211	0.482	0.916	4.33397e-109
MAGI1	1.59374e-151	-1.8854	0.12	0.907	5.97333e-147
ANKRD28	3.44995e-119	-1.88699	0.168	0.835	1.29304e-114
SVIL	8.38374e-122	-1.90521	0.232	0.866	3.14223e-117
RPL41P2	1.2503e-153	-1.91826	0	0.871	4.68612e-149
TXNRD1	2.96256e-154	-1.9428	0.286	0.956	1.11037e-149
PLEKHA7	1.51018e-161	-1.95039	0.101	0.922	5.66015e-157
FABP5P7	7.94897e-129	-1.95156	0	0.791	2.97927e-124
ACOXL	1.08088e-152	-1.95787	0.134	0.908	4.05113e-148
SIK3	6.04636e-160	-1.98093	0.106	0.924	2.26618e-155
LINC01619	7.04864e-159	-1.98218	0	0.888	2.64183e-154
NEDD4L	6.1356e-167	-2.008	0.801	0.994	2.29962e-162
ERBB4	2.95327e-148	-2.00938	0.09	0.887	1.10689e-143
MACF1	5.37856e-163	-2.0247	0.636	0.992	2.01588e-158
CXCL8	2.05263e-90	-2.04661	0.171	0.782	7.69327e-86
ANK3	1.49461e-160	-2.06988	0.482	0.968	5.60179e-156
USP54	1.87415e-117	-2.07674	0.359	0.884	7.0243e-113
MT1X	2.49523e-40	-2.09377	0.151	0.51	9.35212e-36
MT2A	5.26011e-56	-2.09967	0.451	0.808	1.97149e-51
SNHG5	3.38699e-153	-2.12781	0	0.873	1.26945e-148
PARD3	5.1859e-170	-2.15795	0.19	0.959	1.94368e-165
CNKSR3	4.01214e-103	-2.15969	0.106	0.755	1.50375e-98
CCSER1	6.85426e-182	-2.16896	0.034	0.962	2.56898e-177
CELF2	9.29166e-163	-2.17049	0.417	0.98	3.48252e-158
STX3	2.87337e-139	-2.17089	0.204	0.886	1.07694e-134
TANC2	3.5861e-161	-2.19675	0.261	0.947	1.34407e-156
EEF1G	9.99076e-165	-2.20897	0.076	0.923	3.74454e-160
AFF3	1.45849e-159	-2.22023	0.12	0.923	5.46642e-155
PTPRG	5.4454e-161	-2.22618	0.154	0.932	2.04094e-156
BTBD9	1.41364e-166	-2.26148	0.12	0.94	5.29833e-162
EEF1A1P5	6.15664e-167	-2.27095	0	0.915	2.30751e-162
SCHLAP1	1.81734e-183	-2.27357	0	0.96	6.81139e-179
GAS5	3.06211e-148	-2.28763	0	0.858	1.14768e-143
DGKI	7.73147e-172	-2.32041	0	0.929	2.89775e-167
AUTS2	2.44895e-171	-2.32377	0.347	0.971	9.17868e-167
ZNF385B	6.17474e-161	-2.36161	0.193	0.96	2.31429e-156
LINC-PINT	4.19205e-143	-2.371	0	0.841	1.57118e-138
RPS17	1.56764e-152	-2.38905	0.611	0.963	5.87551e-148
ARMC9	1.19704e-175	-2.44318	0.232	0.969	4.4865e-171
RPS10-NUDT3	8.46454e-172	-2.45167	0	0.93	3.17251e-167
RPL7P23	8.18176e-169	-2.50923	0	0.922	3.06652e-164
RPL17-C18orf32	4.49602e-170	-2.53694	0.014	0.929	1.68511e-165
CXCL2	9.56136e-146	-2.54837	0.496	0.981	3.5836e-141
RPL3P4	6.37913e-168	-2.57268	0	0.919	2.3909e-163
RBFOX2	2.13763e-183	-2.60781	0.193	0.98	8.01182e-179
CMAHP	3.70092e-130	-2.62775	0	0.798	1.3871e-125
RPL13AP7	5.41348e-174	-2.63509	0	0.937	2.02897e-169
RPL6P27	2.46935e-168	-2.68157	0	0.921	9.25513e-164
MTATP8P1	4.72002e-182	-2.70775	0	0.959	1.76906e-177
RPL21P75	2.061e-176	-2.71496	0	0.944	7.72461e-172
RPL13P12	3.1745e-182	-2.74659	0	0.96	1.1898e-177
IL6ST	5.64142e-178	-2.79525	0.583	0.995	2.1144e-173
RPL10P9	1.3308e-176	-2.79623	0	0.945	4.98784e-172
DLG2	1.84561e-169	-2.81992	0.014	0.928	6.91734e-165
MACROD2	1.59026e-175	-2.94901	0.658	0.986	5.96029e-171
MT-RNR1	1.53142e-186	-3.07566	0	0.973	5.73975e-182
MT-ND4L	4.12951e-192	-3.23054	0.622	0.999	1.54774e-187
PDE4D	5.77746e-183	-3.23131	0.361	0.984	2.16539e-178
MT-ATP8	2.11166e-194	-3.70243	0.275	0.999	7.91449e-190
STEAP1B	1.71663e-187	-3.80693	0	0.977	6.43392e-183
MT-RNR2	2.92461e-195	-4.10589	0	0.998	1.09614e-190
MTCO1P12	8.21365e-196	-4.51743	0	1	3.07848e-191

## Sheet: Basal
Gene	p_val	avg_log2FC	pct.parakuat	pct.normal	p_val_adj
PLD5	0.00919317	34.6802	1	0.929	1
NAPSA	1.08121e-09	33.1048	0.461	0.071	3.24363e-06
SFTPA2	1.15248e-05	32.1909	0.215	0	0.0345743
SFTPB	1.83756e-09	30.1083	0.808	0.25	5.51269e-06
DKK1	6.40301e-19	29.924	0.379	0	1.9209e-15
SERPINA1	1.04137e-10	29.4123	0.189	0	3.12411e-07
AREG	1.78204e-07	29.2047	0.182	0	0.000534611
TEX14	4.54153e-15	28.3985	0.664	0.071	1.36246e-11
DMBT1	1.04367e-06	28.3195	0.166	0	0.003131
WIF1	1.14088e-09	28.0446	0.693	0.071	3.42263e-06
TMEM74	7.6141e-08	27.8662	0.454	0	0.000228423
RRAD	0.00684081	27.814	0.48	0.25	1
PI3	5.44099e-13	27.6286	0.116	0	1.6323e-09
SLC7A11	1.02561e-06	27.628	0.151	0.071	0.00307683
SFTPA1	0.00361174	27.624	0.101	0	1
PGC	0.00138988	27.6193	0.128	0.036	1
LINC01436	7.43988e-05	27.5155	0.838	0.857	0.223196
CXCL13	2.38765e-07	27.5037	0.363	0.071	0.000716294
XAGE2	0.00298533	27.4094	0.239	0.071	1
SPRR2D	0.00370555	27.2374	0.982	0.964	1
CHGB	0.00378771	27.2199	0.937	0.857	1
ZBED2	0.00231883	27.1939	0.574	0.75	1
LINC02055	4.58945e-09	27.1685	0.132	0	1.37683e-05
MFSD2A	1.54475e-05	26.7021	0.58	0.143	0.0463426
MKNK1-AS1	1.09199e-13	26.6885	0.189	0.857	3.27596e-10
FAM169B	1.30807e-06	26.6872	0.656	0.286	0.00392421
GKN2	6.14359e-12	26.5406	0.531	0.071	1.84308e-08
FGG	2.36139e-05	26.4591	0.131	0	0.0708417
SAXO1	1.13675e-11	26.1418	0.327	0.893	3.41024e-08
TNFSF15	9.41601e-08	25.7989	0.28	0.036	0.00028248
PEG10	1.48401e-13	25.6866	0.521	0.036	4.45203e-10
GGTLC1	4.23378e-06	25.6196	0.25	0.571	0.0127013
POSTN	1.5241e-10	25.5917	0.151	0.679	4.57231e-07
CCL26	1.43837e-06	25.1687	0.471	0.107	0.0043151
CXCL14	2.56963e-07	25.1453	0.54	0.964	0.000770889
EDN2	3.80137e-10	25.1039	0.956	1	1.14041e-06
CSF2	6.55914e-18	25.0999	0.768	1	1.96774e-14
MMP12	1.78384e-11	25.0865	0.331	0	5.35152e-08
FST	3.15141e-07	25.0139	0.459	0.964	0.000945423
SFTA2	4.00454e-08	24.7663	0.535	0.071	0.000120136
PRKCG	2.36524e-08	24.7425	0.981	0.571	7.09573e-05
ANGPTL4	1.85715e-09	24.2922	0.78	0.25	5.57146e-06
STYK1	5.10331e-08	24.274	0.887	0.679	0.000153099
SLC1A2	1.16532e-06	24.2687	0.287	0.679	0.00349595
NTS	6.13375e-05	24.2332	0.414	0.214	0.184012
GPC5	2.42216e-11	24.0625	0.578	0.107	7.26649e-08
LINC00636	1.74383e-07	24.0527	0.142	0.536	0.00052315
ANKRD1	5.82804e-16	23.5834	0.582	1	1.74841e-12
LGR5	3.54345e-05	22.2722	0.746	1	0.106303
LRRC8B	0.000139343	22.1251	0.378	0.714	0.41803
SUGCT	0.00094572	21.8232	0.266	0.179	1
G0S2	0.000387293	21.7905	0.19	0.036	1
KCNJ15	2.48218e-06	21.6275	0.85	0.286	0.00744653
PTTG1	0.00216463	21.5251	0.266	0.429	1
VWA2	6.54717e-07	21.3963	0.973	0.964	0.00196415
AZGP1	1.07339e-10	21.2684	0.651	0.071	3.22017e-07
CA12	0.00454765	20.4068	0.359	0.75	1
IGFBP6	0.00273388	20.1484	0.673	0.964	1
CD200	1.48133e-08	19.8073	0.168	0.643	4.44399e-05
GPLD1	1.44059e-10	19.7093	0.629	0.036	4.32176e-07
LINC01170	1.66764e-14	19.1733	0.641	0.071	5.00293e-11
FGFBP1	6.81668e-10	18.5246	0.738	0.964	2.045e-06
RIMKLB	0.000724545	18.5009	0.821	0.393	1
PTGS2	1.1823e-06	18.4497	0.842	0.429	0.00354691
SCGB1A1	1.77653e-07	18.3101	0.5	0.214	0.000532959
RTKN2	1.67498e-07	18.2797	0.402	0.071	0.000502493
PDE4C	5.41448e-07	18.1837	0.996	0.286	0.00162434
TGFBI	3.642e-05	18.129	0.151	0	0.10926
GLI1	3.00253e-10	18.0703	0.02	0.321	9.00759e-07
KRT81	9.65389e-06	17.9517	0.607	0.786	0.0289617
DLGAP2	7.85948e-09	17.9187	0.757	0.179	2.35784e-05
TAGLN	4.1415e-11	17.3424	0.156	0.929	1.24245e-07
MYL9	1.35408e-06	17.226	0.534	1	0.00406224
SLC34A2	5.92877e-05	17.1227	0.621	0.429	0.177863
CCND2	8.16813e-05	16.9203	0.908	0.429	0.245044
AADAC	5.0965e-05	16.8559	0.468	0.107	0.152895
COMP	9.81056e-08	16.8079	0.711	0.286	0.000294317
COL4A3	7.96093e-17	16.786	0.965	0.286	2.38828e-13
CXCL2	0.000369161	16.754	0.321	0.25	1
SERPIND1	0.000121754	16.4262	0.264	0.071	0.365261
TNFAIP2	9.83142e-05	16.3514	0.191	0	0.294943
SLC22A3	1.86664e-07	16.3348	0.987	0.607	0.000559992
FAM111B	1.26095e-09	16.3095	0.363	0.071	3.78286e-06
ARC	2.11818e-07	15.7795	0.151	0.036	0.000635453
LINC02015	0.00172612	15.7142	0.399	0.75	1
AURKB	2.8317e-17	15.604	0.524	0	8.49509e-14
AKR1C3	0.00717844	15.5691	0.424	0.964	1
FREM2	4.44369e-13	15.4684	0.705	0.071	1.33311e-09
IQGAP3	1.41528e-13	15.4675	0.453	0.036	4.24585e-10
LMCD1-AS1	0.00677034	15.4552	0.961	0.821	1
RNASE1	1.15985e-14	15.0682	0.185	0	3.47955e-11
CCDC148	1.0203e-08	15.0552	0.572	0.143	3.06089e-05
OSR2	3.07577e-07	14.9647	0.702	0.25	0.000922732
CATSPERB	2.67373e-07	14.9139	0.787	0.179	0.000802118
DDIT4	0.00223197	14.8653	0.309	0.143	1
CRLF1	3.81416e-08	14.8156	0.985	0.857	0.000114425
VSTM2L	0.00850974	14.7649	0.628	0.857	1
LAMP5	2.93801e-08	14.6038	0.682	0	8.81404e-05
TPRG1	4.93664e-05	14.4165	0.148	0.143	0.148099
ABCB4	0.00167952	14.3335	0.694	0.464	1
NPC2	0.000146282	14.3211	0.461	0	0.438847
CST6	0.00177737	14.2285	0.72	0.964	1
TPX2	7.70012e-07	14.159	0.646	0.143	0.00231004
CPM	2.16296e-12	14.1566	0.34	0	6.48889e-09
MATN4	9.6283e-06	14.1224	0.936	0.714	0.0288849
CD81-AS1	1.41359e-08	13.8883	0.998	0.964	4.24077e-05
TMEM163	5.61546e-18	13.756	0.341	0	1.68464e-14
CDT1	8.76977e-17	13.6623	0.419	0.036	2.63093e-13
CEP55	0.00189507	13.5383	0.379	0.107	1
RHBDL3	1.53549e-07	13.4573	0.68	0.179	0.000460646
MKI67	0.00549138	13.353	0.044	0.143	1
FXYD7	3.05714e-07	13.3114	0.411	0.036	0.000917142
SFTA1P	3.29674e-17	13.1744	0.836	0.071	9.89023e-14
DUSP6	7.11916e-11	12.8835	0.434	0.036	2.13575e-07
GREB1	8.89106e-15	12.7518	0.842	0.071	2.66732e-11
HOPX	0.000107278	12.7167	0.742	0.5	0.321834
CDC20	0.00630603	12.67	0.479	0.786	1
MCPH1-AS1	1.20406e-15	12.5505	0.902	0.071	3.61217e-12
CYP2A7	7.65455e-11	12.3145	0.324	0	2.29636e-07
MATN1	5.17931e-11	12.3024	0.361	0	1.55379e-07
KRT23	1.90432e-13	12.265	0.31	0.964	5.71295e-10
PARD6G	6.71886e-09	12.1738	0.372	0.964	2.01566e-05
PGBD5	7.35962e-12	12.1158	0.978	1	2.20789e-08
SCN3B	0.00179127	11.989	0.263	0	1
TNNC1	1.9526e-08	11.9793	0.909	0.964	5.85781e-05
TK1	5.00251e-12	11.7723	0.234	0.107	1.50075e-08
KCNT2	9.39743e-18	11.7208	0.931	0.071	2.81923e-14
TBX6	0.0021481	11.7203	0.67	0.357	1
HKDC1	4.37576e-06	11.1618	0.816	1	0.0131273
SNTG2	1.83941e-08	11.1116	0.414	0.786	5.51824e-05
RND3	0.00146051	10.8273	0.967	0.964	1
HSPB1	0.00296314	10.7792	0.644	0.929	1
ZNF385B	6.82681e-13	10.5176	0.133	0	2.04804e-09
GPAT3	0.000314524	10.5082	0.148	0.107	0.943573
MMP11	2.61357e-13	10.3344	0.113	0.857	7.8407e-10
GRM5	2.22387e-06	10.2212	0.14	0	0.00667162
CDH2	1.56261e-08	10.1682	0.999	1	4.68784e-05
NNMT	0.000860522	10.1657	0.43	0.071	1
ICAM1	0.00035804	10.1249	0.307	0.75	1
ADAM23	7.7137e-14	9.92564	0.783	0.107	2.31411e-10
NOS1	4.11203e-18	9.71887	0.86	0.036	1.23361e-14
MUC13	3.52846e-06	9.71747	0.35	0.929	0.0105854
SFTPD	5.31974e-14	9.69506	0.63	0.071	1.59592e-10
SUSD2	3.10393e-07	9.53237	0.47	0.107	0.000931179
SFRP1	7.88306e-06	9.30813	0.16	0.071	0.0236492
COL19A1	2.66714e-10	9.29955	0.325	0.107	8.00143e-07
ADGRV1	2.06368e-10	9.032	0.922	0.179	6.19103e-07
CNTNAP3	1.85715e-09	8.95575	0.714	0.143	5.57146e-06
CTSE	0.000977141	8.94617	0.783	0.821	1
USP6	6.19353e-05	8.75471	0.193	0.071	0.185806
ANKRD20A3	3.97743e-07	8.56652	0.77	0.25	0.00119323
ACKR3	3.20928e-08	8.54709	0.084	0.107	9.62783e-05
SYT17	1.44747e-05	8.43929	0.23	0.607	0.043424
IFI44L	8.96129e-06	8.28088	0.254	0	0.0268839
NTRK2	6.91322e-13	8.2801	0.602	0.964	2.07396e-09
ANKRD55	4.44313e-14	8.27702	0.224	0	1.33294e-10
IFITM10	0.0086835	8.14643	0.206	0.25	1
GYS1	5.3411e-11	8.14228	0.893	0.286	1.60233e-07
PCDH9	0.000314524	8.02317	0.387	0.179	0.943573
FSTL3	9.93974e-06	7.81828	0.939	0.964	0.0298192
HIST1H2BD	6.06352e-09	7.78405	0.988	0.929	1.81906e-05
HSPA1A	8.03219e-06	7.71588	0.195	0.036	0.0240966
C16orf89	1.83716e-05	7.69085	0.355	0.179	0.0551149
DCLK1	5.21931e-11	7.67566	0.976	0.607	1.56579e-07
SCGB3A1	2.06239e-05	7.58005	0.399	0.286	0.0618717
CNTNAP3B	1.12749e-10	7.53202	0.854	0.143	3.38248e-07
ZNF540	5.95637e-06	7.4719	0.627	0.857	0.0178691
S100P	0.0029192	7.20179	0.187	0.25	1
COL14A1	5.00251e-12	7.18281	0.775	0.071	1.50075e-08
BTBD9	2.0501e-09	7.09177	0.294	0.071	6.1503e-06
MEG8	4.10885e-09	7.0574	0.962	0.679	1.23266e-05
FGFR2	0.00012668	7.04148	0.996	0.536	0.380039
UBE2C	1.63973e-16	7.03276	0.342	0	4.9192e-13
AARD	0.000416056	7.02614	0.999	1	1
CALD1	3.95289e-08	6.97975	0.955	1	0.000118587
LEF1	2.79849e-11	6.94749	0.566	0.036	8.39546e-08
SLC4A4	1.27908e-09	6.92533	0.969	0.321	3.83725e-06
ACOXL	1.23864e-09	6.92244	0.226	0.071	3.71593e-06
CD109	0.0046549	6.91676	0.223	0.036	1
FAM129C	1.1386e-15	6.90017	0.121	0	3.4158e-12
CRYAB	3.72145e-16	6.81772	0.134	0.036	1.11644e-12
CDKN3	1.26149e-07	6.78705	0.571	0.929	0.000378446
PENK	2.59136e-13	6.73029	0.829	1	7.77408e-10
CCL2	1.60608e-05	6.65405	0.069	0.143	0.0481825
LINC00271	1.1375e-07	6.64523	0.346	0.036	0.000341249
SLC26A2	2.29028e-05	6.61733	0.226	0.536	0.0687084
PPARGC1A	1.3822e-10	6.54277	0.979	0.179	4.14659e-07
ABCC9	0.00102609	6.52962	0.976	0.964	1
CLDN18	8.21026e-16	6.52859	0.47	0	2.46308e-12
DCN	3.51458e-07	6.4637	0.311	0.071	0.00105437
SLC1A1	5.81192e-11	6.43365	0.215	0.107	1.74358e-07
PEBP4	8.35528e-09	6.40647	0.902	0.286	2.50658e-05
MT2A	0.00413318	6.40383	0.212	0.214	1
KLHL29	0.0026279	6.3856	0.874	0.464	1
PAM	1.62233e-06	6.29899	0.996	0.821	0.00486699
CFTR	1.60618e-09	6.2415	0.879	0.25	4.81853e-06
KANK1	6.76356e-07	6.23752	0.997	0.464	0.00202907
NLGN1	4.73383e-07	6.19406	0.978	0.964	0.00142015
P3H2	1.57548e-12	6.14149	0.91	0.107	4.72645e-09
TUBA1A	0.00492872	6.11822	0.216	0.143	1
DSCAML1	2.22689e-05	6.09357	0.144	0.357	0.0668067
IL23A	4.16682e-10	5.92914	0.496	0.929	1.25005e-06
SAA4	8.93746e-06	5.92251	0.618	0.821	0.0268124
SHROOM3	4.12625e-15	5.88879	0.987	0.214	1.23787e-11
ITGB8	1.16468e-05	5.88271	0.898	1	0.0349403
ANKRD37	3.34551e-05	5.88244	0.664	1	0.100365
FBLN2	5.0105e-07	5.87489	0.511	0.893	0.00150315
HOOK2	4.26227e-07	5.83773	0.955	0.714	0.00127868
ADAMTS17	1.98424e-12	5.77229	0.548	0.107	5.95273e-09
MGST1	0.000104536	5.72393	0.895	0.679	0.313607
NKD1	3.06434e-05	5.64302	0.715	0.321	0.0919301
PIGR	5.00251e-12	5.57191	0.212	0	1.50075e-08
RAB3A	0.00913185	5.52496	0.152	0.214	1
SEMA4A	0.00499941	5.4681	0.827	0.5	1
PGF	0.00095935	5.42069	0.204	0.321	1
CXCR5	2.60214e-08	5.40954	0.709	0.107	7.80643e-05
SCT	3.95772e-16	5.35603	0.768	0.964	1.18732e-12
NUP210L	9.09419e-08	5.33408	0.976	0.321	0.000272826
VAV2	0.00361174	5.25918	0.869	0.464	1
PDZK1IP1	0.000341194	5.15945	0.45	0.929	1
CSF3	1.71703e-07	5.15322	0.311	0.143	0.00051511
PLAU	1.94309e-07	4.99698	0.795	0.964	0.000582928
HRCT1	1.13862e-06	4.9723	0.762	0.464	0.00341587
LINC01290	1.82432e-13	4.94526	0.982	0.5	5.47295e-10
ADAMTSL3	0.000335254	4.94446	0.979	0.786	1
ROR1	2.97416e-17	4.92913	0.994	0.5	8.92248e-14
OPA3	2.90657e-05	4.90841	0.745	0.286	0.0871971
TMEM40	1.07327e-08	4.85265	0.198	0.857	3.2198e-05
FAM83D	0.00223624	4.83471	0.65	0.464	1
ANKRD22	0.000549909	4.76353	0.292	0.643	1
C3	4.20406e-12	4.70908	0.589	0.107	1.26122e-08
SOD2	4.16103e-07	4.679	0.161	0.143	0.00124831
MT1G	1.80097e-13	4.67029	0.125	0.071	5.4029e-10
DERL3	3.24848e-07	4.66643	0.386	0.036	0.000974545
CEMIP	1.29568e-08	4.54237	0.957	0.821	3.88704e-05
AUTS2	3.439e-11	4.51332	0.772	0.214	1.0317e-07
CROCC2	1.71279e-06	4.4879	0.153	0.25	0.00513838
LEKR1	1.03068e-08	4.45262	0.352	0.179	3.09205e-05
AGR3	6.88429e-13	4.45262	0.288	0.071	2.06529e-09
FGF12	5.49932e-15	4.41393	0.719	0.071	1.6498e-11
TFCP2L1	4.33888e-15	4.40084	0.831	0.107	1.30166e-11
CASC15	0.000205699	4.37111	1	0.964	0.617096
MMP10	0.00362501	4.34535	0.353	0.643	1
OLAH	2.57839e-11	4.32562	0.765	0.964	7.73518e-08
MACROD2	0.00359193	4.27758	0.856	0.5	1
C4BPA	3.77352e-10	4.18425	0.161	0	1.13206e-06
BUB1	7.91312e-09	4.17202	0.558	0.071	2.37394e-05
RAB27B	4.73346e-17	4.12412	0.734	0.036	1.42004e-13
ERP27	3.30498e-08	4.11221	0.087	0.25	9.91494e-05
NR2F1-AS1	4.34268e-09	4.08276	0.87	0.357	1.30281e-05
PLK1	0.000179465	4.0776	0.27	0.571	0.538395
ATP11A	6.37187e-11	4.06687	0.331	0.143	1.91156e-07
HIST1H1C	0.00758257	4.06047	0.355	0.321	1
KRT86	1.70305e-06	4.05631	0.943	0.929	0.00510914
KRT6B	2.86795e-07	3.98971	0.943	1	0.000860386
FLNB	0.00877157	3.97003	0.97	0.964	1
PXDN	2.33746e-05	3.92655	1	1	0.0701237
AZU1	0.000640334	3.91843	0.074	0.214	1
RP1	1.50595e-06	3.89859	0.145	0.107	0.00451785
FSCN1	5.87768e-12	3.89844	0.931	1	1.76331e-08
CD9	0.00259342	3.79718	0.611	0.893	1
PTPRD	8.10517e-13	3.71984	0.994	0.179	2.43155e-09
SLC6A14	1.36326e-12	3.71441	0.374	0.036	4.08977e-09
C8orf37-AS1	5.91438e-05	3.70882	0.359	0.071	0.177431
CNTN6	4.2778e-13	3.68347	0.989	0.75	1.28334e-09
RHOV	1.56088e-05	3.6444	0.861	0.571	0.0468265
SLC24A3	1.01793e-14	3.50408	0.798	0.071	3.05379e-11
GIPR	1.27738e-07	3.4207	0.297	0	0.000383213
PTX3	4.73475e-05	3.38608	0.119	0	0.142043
COL28A1	0.00107294	3.38228	0.112	0	1
SOSTDC1	9.4458e-08	3.3801	0.212	0.393	0.000283374
ATP1B1	0.00303018	3.36711	0.746	0.5	1
NEDD9	0.00261308	3.35421	0.789	0.536	1
CFAP69	5.8857e-05	3.34913	0.124	0	0.176571
SLC16A1	0.00222345	3.32352	0.401	0.071	1
KCNJ2	0.000132099	3.25765	0.109	0	0.396298
TEX9	8.22789e-06	3.2481	0.452	0.857	0.0246837
FRMD6	5.21003e-05	3.21447	0.934	0.964	0.156301
NTM	3.62756e-06	3.20915	0.99	0.5	0.0108827
CFAP70	1.80912e-08	3.19963	0.022	0.357	5.42736e-05
CMSS1	0.0010429	3.1553	0.234	0.214	1
RIBC2	8.16216e-06	3.15349	0.061	0.143	0.0244865
SMAD9	1.24073e-14	3.14116	0.816	0.036	3.72218e-11
KLK12	4.09894e-07	3.09066	0.629	0	0.00122968
GNG7	1.08515e-12	3.08992	0.115	0.036	3.25544e-09
TMPRSS2	4.93622e-07	3.07502	0.876	0.357	0.00148087
PID1	7.09784e-19	3.07471	0.163	0	2.12935e-15
NOVA1	2.3863e-06	3.07018	0.26	0.071	0.00715891
FAAH2	3.87574e-05	3.04975	0.392	0.107	0.116272
LRP2	1.06246e-08	3.00274	0.265	0	3.18739e-05
THBS1	1.6854e-07	2.96626	0.105	0	0.000505619
SHISA2	3.98486e-06	2.89026	0.671	0.929	0.0119546
POLDIP3	6.62122e-14	2.88488	0.466	0.071	1.98637e-10
UPK1B	1.52429e-12	2.83781	0.373	0.071	4.57286e-09
RORA-AS1	2.31375e-05	2.8042	0.624	0.25	0.0694126
ITIH5	2.89386e-16	2.68848	0.752	0.036	8.68157e-13
CPA6	0.00945788	2.67357	0.996	0.964	1
ETV7	1.39557e-05	2.59599	0.355	0.893	0.0418671
HIST1H2AH	2.70819e-05	2.57902	0.338	0.679	0.0812457
SPIRE1	0.000647101	2.56857	0.24	0.179	1
CYYR1	0.00324569	2.56668	0.527	0	1
PLD1	0.000993212	2.55883	0.122	0.214	1
SYNM	0.000565301	2.55298	0.193	0.25	1
NUSAP1	5.83917e-09	2.54224	0.488	0.179	1.75175e-05
AJAP1	1.36706e-08	2.51121	0.723	0.143	4.10117e-05
EDIL3	1.65827e-09	2.48375	0.996	0.786	4.9748e-06
CCDC183	0.00708048	2.47983	0.645	0.5	1
MARCKS	5.0468e-05	2.46459	0.353	0.714	0.151404
PLCB1	2.61816e-10	2.43641	0.17	0.107	7.85448e-07
LIMCH1	6.33908e-06	2.43505	0.934	0.393	0.0190173
GREM2	7.22337e-10	2.41879	0.729	0.286	2.16701e-06
PLEKHG2	5.07712e-10	2.33521	0.424	0.143	1.52313e-06
INPP4B	0.00319794	2.2973	0.991	1	1
SNED1	1.64674e-17	2.29572	0.949	0.036	4.94022e-14
KAZN	0.00985951	2.26666	0.701	0.857	1
HIST1H2AG	0.00960075	2.25682	0.646	0.464	1
MUC1	0.00092846	2.24045	0.387	0.821	1
SNCG	0.004885	2.23231	0.556	0.964	1
MICAL2	0.000368356	2.21315	0.927	0.679	1
MROH8	9.61769e-13	2.17143	0.889	0.107	2.88531e-09
SNX25	8.49828e-10	2.16055	0.932	0.286	2.54948e-06
GBE1	2.97357e-14	2.15411	0.245	0	8.92071e-11
ADAMTS9	1.5631e-06	2.13175	0.679	0.929	0.0046893
SPATA18	1.97079e-13	2.11458	0.062	0.25	5.91237e-10
SMIM22	0.00832502	2.11365	0.319	0.321	1
ERN1	1.88871e-12	2.06568	0.291	0.071	5.66612e-09
HTRA1	0.00692385	2.04147	0.271	0.036	1
TTN	1.25755e-14	2.02938	0.665	0.036	3.77266e-11
SPATA6L	1.83756e-09	2.02638	0.341	0.107	5.51269e-06
MS4A15	0.00839564	1.99814	0.746	0.607	1
PDE10A	0.00588086	1.96848	0.952	0.429	1
PROX1	3.82941e-10	1.95752	0.509	0	1.14882e-06
BPIFB1	0.00760849	1.94644	0.471	0.321	1
WWC1	2.49987e-07	1.94517	0.953	0.25	0.000749961
VASH2	1.62444e-13	1.93001	0.774	0.036	4.87332e-10
ASB9	0.00366508	1.90942	0.521	0.107	1
CFAP157	9.38364e-17	1.89356	0.024	0.929	2.81509e-13
EIF5A	1.03332e-11	1.88726	0.45	0.143	3.09995e-08
NAALAD2	5.19463e-13	1.88373	0.713	0.929	1.55839e-09
ABCA3	3.64437e-07	1.87129	0.3	0.143	0.00109331
HSPG2	0.00278048	1.86811	0.95	1	1
FEZ1	7.09603e-09	1.8531	0.158	0	2.12881e-05
MAGI2	2.94481e-06	1.83833	0.961	0.357	0.00883442
ATAD2	7.97649e-07	1.80628	0.189	0.107	0.00239295
KRT6A	0.000443924	1.80454	0.52	0.929	1
KIF9	1.60049e-09	1.78835	0.233	0.107	4.80147e-06
CAP2	0.00109047	1.78641	0.769	0.393	1
WDR74	1.35554e-07	1.78503	0.398	0.214	0.000406661
GLCCI1	5.70528e-10	1.77133	0.516	0.107	1.71158e-06
ROBO2	7.81997e-06	1.75636	0.974	0.714	0.0234599
ID2	0.00154658	1.75255	0.205	0.071	1
PTRH1	0.000755351	1.72714	0.126	0	1
GALNT15	2.06623e-06	1.7043	0.179	0	0.00619869
PDE4A	0.0012937	1.6812	0.108	0.071	1
TNIK	2.23647e-06	1.66854	0.631	0.286	0.0067094
MUCL1	0.0039859	1.6648	0.358	0.036	1
MYO6	9.09419e-08	1.64824	0.965	0.357	0.000272826
2023-03-03	0.00589117	1.5582	0.061	0.214	1
WARS	0.000172625	1.55248	0.072	0.179	0.517874
PAMR1	1.9288e-17	1.53771	0.895	0	5.7864e-14
TSPAN7	0.00382941	1.53191	0.283	0.429	1
TCAP	0.000218643	1.51671	0.2	0.607	0.65593
PTPRS	1.7538e-05	1.5131	0.988	0.643	0.0526141
WNK3	7.69393e-05	1.50345	0.895	0.821	0.230818
GJA4	1.67406e-05	1.48974	0.514	0	0.0502217
WDR66	6.85525e-06	1.4895	0.133	0.143	0.0205658
MCTP1	3.609e-08	1.4841	0.118	0.143	0.00010827
MCF2L	0.00734022	1.47923	0.996	0.964	1
STEAP4	0.00578883	1.46669	0.575	0.464	1
DMD	2.28142e-12	1.45409	0.517	0.107	6.84425e-09
AKR1C2	0.0053196	1.42885	0.82	0.536	1
PPP1R9A	6.0213e-06	1.40853	0.851	0.607	0.0180639
NPNT	3.8332e-11	1.3924	0.941	0.179	1.14996e-07
MORN2	1.86557e-06	1.36364	0.211	0.214	0.00559672
FAM155A	1.35724e-14	1.35636	0.574	0.036	4.07173e-11
CEP126	0.00090034	1.33914	0.127	0.107	1
HSPA1B	0.000239233	1.33635	0.235	0.143	0.717699
PRX	9.6283e-06	1.32785	0.218	0.75	0.0288849
PDE4D	1.61308e-06	1.31836	0.969	0.536	0.00483923
PARP16	1.11718e-12	1.30228	0.853	0.143	3.35154e-09
ATP8A1	1.29568e-08	1.29311	0.202	0.179	3.88704e-05
PRG4	1.92986e-19	1.28984	0.964	0	5.78959e-16
SLC38A11	1.85758e-18	1.27716	0.938	0.036	5.57274e-15
PAEP	4.0717e-16	1.27478	0.255	0	1.22151e-12
ADCY9	4.64799e-06	1.27161	0.998	0.5	0.013944
RABL2A	1.71792e-05	1.22728	0.051	0.214	0.0515377
NRDE2	6.69091e-06	1.22164	0.213	0.393	0.0200727
USP13	1.89766e-06	1.21607	0.358	0.107	0.00569299
LINC00926	0.000202004	1.21599	0.029	0.429	0.606011
HIP1	1.88359e-09	1.19679	0.445	0.143	5.65078e-06
STX3	0.000294346	1.18655	0.115	0	0.883039
UNC13B	6.91621e-10	1.17861	0.95	0.321	2.07486e-06
GRAP	2.25458e-09	1.1632	0.263	0	6.76374e-06
DRAIC	4.25187e-14	1.14794	0.892	0.214	1.27556e-10
CDH11	1.57905e-07	1.143	0.98	0.893	0.000473715
LIFR	2.8804e-12	1.14148	0.598	0.107	8.64119e-09
OXNAD1	3.25147e-08	1.13817	0.105	0	9.75442e-05
CADPS	1.26025e-11	1.13701	0.525	0.143	3.78074e-08
LYRM1	3.43054e-07	1.11522	0.213	0.536	0.00102916
HIST1H2AI	0.000318712	1.09348	0.588	0.786	0.956136
PPIL6	0.00869813	1.0851	0.106	0.036	1
ADAMTSL2	0.00111499	1.08468	0.457	0.107	1
RNLS	9.31562e-07	1.07559	0.021	0.107	0.00279469
CLDN16	3.59732e-10	1.05179	0.27	0.036	1.0792e-06
CDK19	2.55105e-10	1.02342	0.459	0.071	7.65316e-07
HSPA5	0.00621884	1.01939	0.316	0.107	1
PLPP1	3.46644e-09	1.00727	0.96	0.536	1.03993e-05
HYAL2	0.004885	1.00372	0.377	0.857	1
SSPN	1.80407e-10	1.00344	0.156	0.429	5.41222e-07
MDM2	1.6177e-06	0.981587	0.863	0.393	0.00485309
HIF1A	2.33971e-06	0.979416	0.112	0.036	0.00701913
FAM167B	4.20406e-12	0.97055	0.324	0	1.26122e-08
DNALI1	0.000421496	0.961125	0.215	0.25	1
ARSG	0.003288	0.952594	0.095	0.25	1
HSP90B1	0.00116558	0.944675	0.329	0.071	1
EIF2AK3	0.00448276	0.91241	0.248	0.464	1
CHST15	7.13261e-07	0.900689	0.299	0.893	0.00213978
EEPD1	0.000421496	0.893548	0.015	0.107	1
MT-ND4L	5.87936e-09	0.890112	0.316	0.179	1.76381e-05
MSMO1	6.81983e-12	0.884731	0.578	0.036	2.04595e-08
OSBPL6	2.64033e-09	0.884141	0.676	0.107	7.92098e-06
HIST1H3F	6.26281e-07	0.878593	0.543	0.071	0.00187884
KL	2.90309e-07	0.870147	0.13	0.321	0.000870928
ZFYVE28	2.87219e-10	0.866995	0.105	0.071	8.61658e-07
CLIC2	2.0571e-13	0.866327	0.127	0.036	6.17129e-10
OASL	3.1899e-07	0.853867	0.451	0	0.000956969
STARD13	1.56927e-07	0.841452	0.196	0.036	0.00047078
EFNB2	0.000180698	0.840819	0.986	0.786	0.542094
DNAAF4	2.5475e-13	0.827668	0.368	1	7.6425e-10
NEK5	4.7771e-11	0.821522	0.023	0.143	1.43313e-07
TC2N	0.000887489	0.816085	0.399	0.143	1
CA3	8.07739e-17	0.804268	0.992	0.286	2.42322e-13
PLCL1	2.06665e-07	0.802924	0.924	0.286	0.000619996
CLIC5	0.000608759	0.802093	0.933	0.964	1
CNGA4	7.5166e-10	0.794951	0.594	0	2.25498e-06
MT-ND2	4.95099e-07	0.793188	0.427	0.179	0.0014853
CYYR1-AS1	4.18744e-06	0.789942	0.821	0.75	0.0125623
CCDC114	5.487e-13	0.775593	0.075	0.607	1.6461e-09
SPAAR	7.47512e-17	0.734816	0.5	0	2.24253e-13
GCNT2	0.00218129	0.726059	0.658	0.357	1
MSRB3	8.26971e-08	0.725855	0.671	0.214	0.000248091
DDX58	0.00294659	0.718624	0.895	0.821	1
SHANK3	9.48857e-05	0.711352	0.517	0	0.284657
CCDC40	2.6979e-08	0.704119	0.409	0.036	8.09369e-05
VEGFC	2.68905e-08	0.702746	0.361	0.143	8.06716e-05
TSGA10	1.99715e-06	0.694608	0.343	0.143	0.00599144
ABHD5	3.34844e-07	0.690768	0.232	0.143	0.00100453
SMC4	0.00108826	0.689924	0.233	0.143	1
INPP5D	3.95203e-06	0.686664	0.272	0.143	0.0118561
ALKAL2	2.681e-11	0.682356	0.356	0	8.043e-08
DLC1	9.26838e-08	0.675685	0.57	0.25	0.000278052
CEP112	5.05918e-05	0.669246	0.849	0.357	0.151775
BIRC3	1.33472e-06	0.668954	0.248	0.214	0.00400417
FBLN5	1.51132e-08	0.662578	0.608	0.143	4.53396e-05
ABCG1	8.64924e-05	0.661861	0.105	0.071	0.259477
ZHX2	0.00273902	0.658263	0.134	0.25	1
KDM2B	9.83142e-05	0.65483	0.102	0.143	0.294943
CADPS2	3.85152e-08	0.644106	0.974	0.321	0.000115546
SREBF2	7.58406e-05	0.641187	0.581	0.321	0.227522
AZIN1-AS1	5.0436e-13	0.637886	0.632	0.036	1.51308e-09
EFCAB6	5.53068e-08	0.625418	0.094	0.179	0.00016592
ATP2B1	0.00333081	0.617732	0.111	0.036	1
APOBEC3H	0.00890516	0.615769	0.199	0.429	1
PPP1R3C	3.68016e-08	0.607505	0.677	0.036	0.000110405
LGALS2	1.54555e-14	-0.604795	0.278	0.036	4.63664e-11
TIMP3	1.60388e-06	-0.649144	0.324	0.893	0.00481163
NABP1	0.000130269	-0.650536	0.202	0.25	0.390807
NCK2	2.35957e-06	-0.657728	0.184	0.143	0.00707871
AK8	2.72313e-07	-0.665556	0.048	0.286	0.00081694
LINGO2	3.92325e-11	-0.676554	0.502	0.964	1.17698e-07
PSCA	5.1363e-14	-0.683668	0.102	0.857	1.54089e-10
RPL10	0.00306422	-0.686872	0.307	0.643	1
SV2C	1.52332e-06	-0.705488	0	0.179	0.00456995
FTO	3.18387e-06	-0.733454	0.692	0.929	0.00955162
PLBD1	3.0033e-05	-0.737438	0.029	0.143	0.090099
ARFIP2	0.000636305	-0.744727	0.269	0.214	1
TFF3	0.00690003	-0.755945	0.118	0.036	1
RXFP1	6.54637e-13	-0.7571	0.83	0.179	1.96391e-09
SORBS2	0.000101141	-0.770305	0.951	0.964	0.303423
FAM227B	5.109e-05	-0.784051	0.223	0.5	0.15327
VNN1	1.48524e-19	-0.785243	0.019	1	4.45572e-16
TSPAN18	3.4369e-08	-0.794826	0.48	0.107	0.000103107
FLNC	1.22099e-15	-0.806755	0.828	0.964	3.66298e-12
PTPN1	0.00221496	-0.808496	0.113	0.036	1
CLSTN2	3.44967e-16	-0.818855	0.47	0.036	1.0349e-12
SPARC	0.000272946	-0.81976	0.12	0.179	0.818838
PKHD1L1	1.95188e-12	-0.824043	0.395	0.036	5.85565e-09
MT-ND3	0.00691193	-0.826247	0.526	0.286	1
SCGB3A2	2.05899e-12	-0.840031	0.338	0.107	6.17697e-09
ASRGL1	2.92126e-05	-0.875229	0.287	0.214	0.0876377
KLF12	1.31884e-12	-0.880392	0.553	0.107	3.95651e-09
PREX2	4.66785e-10	-0.89222	0.835	0.25	1.40036e-06
BBS9	0.00132506	-0.899193	0.84	0.607	1
LINC02195	4.30085e-07	-0.907141	0.671	0.786	0.00129025
ZC3HAV1	0.00137341	-0.919532	0.13	0.25	1
LSAMP	8.11373e-08	-0.92487	0.069	0.107	0.000243412
CRLF2	1.13862e-06	-0.927149	0.138	0.036	0.00341587
NAALADL2	0.00491119	-0.930585	0.989	0.857	1
FGF14	0.00414067	-0.934232	0	0.107	1
TULP2	2.96559e-07	-0.936281	0.996	0.893	0.000889678
GPM6A	0.00205918	-0.958092	0.231	0.179	1
USP54	6.29625e-09	-0.959517	0.939	0.25	1.88888e-05
CFAP299	7.14892e-13	-0.99903	0	0.107	2.14468e-09
ENG	4.55192e-05	-1.0246	0.02	0.107	0.136557
TACC2	0.0003831	-1.03203	0.987	0.643	1
LINC01268	7.39574e-18	-1.0339	0.874	1	2.21872e-14
CREM	8.63306e-06	-1.04401	0.147	0.071	0.0258992
SLIT3	6.99178e-10	-1.05835	0.322	0.143	2.09753e-06
CDH13	1.01106e-12	-1.07672	0.93	0.179	3.03317e-09
PARP8	2.04659e-05	-1.09456	0.107	0.179	0.0613977
MGAT4C	1.03743e-10	-1.09664	0.598	0.143	3.1123e-07
CLNK	1.25031e-05	-1.10044	0.448	0.75	0.0375093
PLAT	0.00260815	-1.12241	0.893	0.643	1
PGAP1	0.000104044	-1.1238	0.767	0.286	0.312132
FHAD1	1.60388e-06	-1.12399	0	0.107	0.00481163
MACC1	0.000709584	-1.13483	0.939	0.964	1
P2RY8	5.81271e-06	-1.14205	0.001	0.107	0.0174381
RFX3	2.52439e-06	-1.14524	0.068	0.214	0.00757317
ASTL	3.26131e-13	-1.15852	0.374	0.071	9.78393e-10
PIK3C2B	1.42651e-17	-1.16109	0.684	1	4.27954e-14
ZNF521	2.46191e-07	-1.16727	0.74	0.857	0.000738572
CENPU	1.57878e-11	-1.17211	0.047	0.107	4.73634e-08
PIK3CD	0.000329411	-1.1763	0.408	0.25	0.988234
CAVIN1	0.000617815	-1.18227	0.949	0.464	1
TMC5	0.00010019	-1.19013	0.408	0.286	0.300571
PLVAP	5.07159e-05	-1.1932	0.131	0.036	0.152148
LMCD1	5.04052e-07	-1.19683	0.514	0.071	0.00151215
SRGAP1	0.00850974	-1.19799	0.176	0.25	1
SIGLEC6	3.99587e-06	-1.21402	0.763	0.786	0.0119876
LTBP4	0.000494274	-1.21553	0.803	0.679	1
CCDC60	1.35019e-06	-1.2234	0.372	0.179	0.00405056
PCOLCE	9.76193e-05	-1.23602	0.353	0.036	0.292858
TSPAN12	1.15856e-05	-1.25799	0.969	0.964	0.0347568
KNL1	0.000604915	-1.2713	0.853	0.536	1
ZC3H3	5.84977e-07	-1.27187	0.273	0.107	0.00175493
PLAC8	0.000175411	-1.27528	0.076	0.107	0.526233
PPFIBP1	1.13204e-06	-1.31495	0.983	0.893	0.00339612
ADAMTS5	3.56608e-16	-1.32977	0.951	1	1.06982e-12
VWF	3.86095e-12	-1.33634	0.64	0.036	1.15828e-08
LINC02345	1.90366e-09	-1.35961	0.045	0.179	5.71099e-06
KIT	4.64799e-06	-1.37268	0.73	0.857	0.013944
ERCC1	6.69594e-09	-1.39141	0.974	0.607	2.00878e-05
DAPL1	2.17627e-05	-1.39711	0.282	0.857	0.0652882
ATP13A4	1.12133e-08	-1.3994	0.987	0.321	3.36399e-05
SLFN5	1.96344e-06	-1.4078	0.729	0.25	0.00589032
ERO1B	0.00628413	-1.40823	0.301	0.286	1
CD55	0.00610074	-1.42425	0.46	0.357	1
TATDN1	0.00216463	-1.42987	0.372	0.5	1
ZBTB20	0.00430087	-1.43268	0.975	0.964	1
GABPB1-AS1	0.00454765	-1.43788	0.582	0.321	1
ZNF541	3.86405e-08	-1.44429	0.897	0.964	0.000115922
SPAG16	0.000277229	-1.45024	0.244	0.179	0.831687
ELN	8.1098e-05	-1.47731	0.525	0.25	0.243294
MAP1B	7.06942e-14	-1.49048	0.797	1	2.12083e-10
CALB2	3.94157e-09	-1.49444	0.856	1	1.18247e-05
NIM1K	9.45258e-07	-1.49578	0.926	0.857	0.00283577
PDE7B	0.000473527	-1.49605	0.337	0.25	1
SYN3	0.000222122	-1.53609	1	1	0.666366
BNC2	7.43988e-05	-1.558	0.352	0.179	0.223196
SPOCK1	1.19889e-12	-1.57129	0.332	0.107	3.59667e-09
DYSF	1.01374e-06	-1.57561	0.085	0.107	0.00304123
MT1A	1.47763e-13	-1.60772	0.122	0.036	4.43288e-10
GCSAM	2.43165e-11	-1.60964	0.889	0.25	7.29495e-08
TANC1	2.11589e-05	-1.61974	1	0.964	0.0634768
USHBP1	1.0013e-13	-1.62563	0.701	0.071	3.00389e-10
KIAA1551	2.56179e-07	-1.66975	0.226	0.071	0.000768536
RIPOR3	0.00334932	-1.68254	0.402	0.321	1
DUSP16	3.49077e-05	-1.69397	0.205	0.143	0.104723
ARFGEF3	2.89195e-05	-1.74544	0.816	0.321	0.0867586
ITGAD	1.98964e-05	-1.78761	0.222	0.036	0.0596893
SMOC2	7.48947e-10	-1.78973	0.728	0.107	2.24684e-06
YES1	0.00167624	-1.79237	0.503	0.321	1
CCDC146	0.00011619	-1.8124	0.884	0.429	0.34857
SERPINE2	4.71969e-07	-1.82452	0.715	0.143	0.00141591
PLB1	3.33831e-07	-1.83861	0.953	1	0.00100149
CFAP45	5.57807e-07	-1.84147	0.163	0.071	0.00167342
NEGR1	1.41353e-11	-1.84375	0.011	0.107	4.24058e-08
XBP1	0.000217659	-1.84726	0.352	0.25	0.652976
TKTL1	4.22386e-13	-1.85551	0.9	0.107	1.26716e-09
ITGA9	1.74998e-08	-1.85656	0.992	0.286	5.24994e-05
PLPP3	1.41166e-07	-1.86383	0.14	0.071	0.000423497
SORL1	1.57658e-06	-1.86561	0.284	0.821	0.00472974
ADAMTSL1	2.5384e-07	-1.86803	0.591	0.214	0.000761519
HIST1H2BE	6.26281e-07	-1.8746	0.832	0.357	0.00187884
RARRES2	2.00252e-14	-1.87814	0.195	0.071	6.00755e-11
BICDL1	5.39586e-09	-1.91129	0.464	0.179	1.61876e-05
PDPN	0.00015074	-1.92546	0.722	0.214	0.452219
TMEM154	1.00565e-13	-1.93103	0.663	0.036	3.01695e-10
HIF3A	1.22576e-11	-1.94787	0.383	0.071	3.67728e-08
EPB41L4B	2.08451e-12	-1.95192	0.715	0.107	6.25354e-09
TMEM67	0.00145186	-1.98991	0.203	0.107	1
SERPINB3	1.20647e-11	-2.00204	0.888	0.964	3.61941e-08
RUBCNL	1.28017e-05	-2.00678	0	0.143	0.038405
TMEM72-AS1	1.04989e-11	-2.05248	0.843	0.214	3.14968e-08
MECOM	0.00255453	-2.0879	0.991	0.714	1
MGAM	1.73245e-06	-2.18014	0.182	0.607	0.00519734
FAM107A	5.15928e-05	-2.19723	0.512	0.107	0.154778
TSPAN5	2.40654e-06	-2.19924	0.545	0.25	0.00721963
VAV1	7.79904e-06	-2.2	0.23	0.679	0.0233971
NDUFAF6	0.000119499	-2.2061	0.797	0.357	0.358496
SLC18A2	0.000764828	-2.21904	0.8	0.714	1
SEMA3B	5.22427e-07	-2.2295	0.999	1	0.00156728
FCHSD2	0.00892011	-2.23604	0.1	0.286	1
SLC38A1	1.47002e-07	-2.31476	0.366	0.143	0.000441007
STAB2	1.73537e-11	-2.31487	0.836	0.214	5.20611e-08
NFATC2	5.81918e-09	-2.36016	0.609	0.964	1.74575e-05
CCL21	5.66164e-07	-2.37786	0.358	0.214	0.00169849
SYTL2	2.88467e-05	-2.40846	0.446	0.786	0.0865401
TNXB	0.00911658	-2.41689	0.677	0.429	1
ITGA1	8.21407e-07	-2.41877	0.652	0.214	0.00246422
TP63	0.00288124	-2.44597	0.962	1	1
OLFML3	2.04529e-08	-2.50306	0.527	0.036	6.13587e-05
GART	0.0014663	-2.50664	0.387	0.25	1
KIF11	0.00121097	-2.5159	0.284	0.357	1
CFAP61	1.92898e-13	-2.55311	0.012	0.464	5.78695e-10
ETS1	3.00612e-08	-2.61792	0.618	0.143	9.01837e-05
LEPR	3.21056e-06	-2.68995	0.503	0.071	0.00963169
ZFPM2	1.2656e-08	-2.69074	0.998	0.357	3.79681e-05
CD69	1.59017e-06	-2.69318	0.001	0.536	0.00477052
NBEA	7.22874e-11	-2.69354	0.567	0.107	2.16862e-07
ZFP36L2	0.000223125	-2.75311	0.156	0.286	0.669376
C1orf87	0.00149557	-2.75416	0.001	0.179	1
TWIST2	8.67247e-08	-2.78345	0.222	0.679	0.000260174
AOX1	0.00334314	-2.78714	0.52	0.357	1
NRXN2	3.28984e-16	-2.82967	0.128	0.036	9.86951e-13
KIF2C	3.64191e-13	-2.83947	0.635	0.071	1.09257e-09
NRG3	1.12391e-14	-2.85401	0.887	0.071	3.37172e-11
CLEC2D	5.17774e-07	-2.86696	0.088	0.214	0.00155332
DOCK6	6.03043e-05	-2.87382	0.947	0.5	0.180913
IQCN	1.90306e-06	-2.89176	0.926	0.321	0.00570919
LIPG	5.47097e-05	-2.90259	0.841	0.5	0.164129
NEBL	0.000194358	-2.90821	0.955	0.464	0.583074
MUC16	2.84618e-13	-2.9231	0.684	0.964	8.53854e-10
ARHGEF40	3.73966e-06	-2.92713	0.456	0.214	0.011219
SEMA3D	1.79793e-11	-2.92996	0.509	0.036	5.39379e-08
APBB2	0.00223624	-2.94766	0.999	1	1
CSRP2	5.78495e-08	-2.97764	0.597	0.179	0.000173548
PAPPA	1.55298e-10	-2.98886	0.895	1	4.65895e-07
GCOM1	2.93801e-08	-2.99185	0.549	0.179	8.81404e-05
STXBP6	1.72112e-08	-2.99698	0.936	0.25	5.16335e-05
MS4A2	1.79783e-06	-3.00459	0.848	0.857	0.00539348
SASH1	0.00452322	-3.0192	0.929	0.393	1
FAM81B	9.0613e-14	-3.0388	0.389	0.071	2.71839e-10
MMP13	4.63107e-05	-3.04713	0.811	1	0.138932
IL21R	3.24461e-09	-3.05809	0.115	0.036	9.73384e-06
CD226	0.000977141	-3.06166	0.099	0.214	1
ZNF19	1.71047e-13	-3.0823	0.325	0.036	5.1314e-10
RGS13	0.00581937	-3.08373	0.648	0.679	1
MNS1	2.28731e-07	-3.09197	0.323	0.143	0.000686193
NEK2	0.00226202	-3.09629	0.151	0.036	1
KITLG	2.82999e-10	-3.09976	0.871	0.357	8.48997e-07
LRRC1	4.90949e-06	-3.259	0.977	0.857	0.0147285
LDB3	1.11107e-13	-3.26118	0.801	0.071	3.33321e-10
MYRIP	9.39126e-12	-3.26728	0.142	0.107	2.81738e-08
IL2RB	9.34286e-07	-3.3018	0.329	0.036	0.00280286
FAM171A1	9.91342e-06	-3.36532	0.968	0.964	0.0297403
CERS4	3.83374e-09	-3.41862	0.267	0.143	1.15012e-05
LMNB1-DT	8.03706e-12	-3.4202	0.554	0.107	2.41112e-08
IGFBP5	0.00621884	-3.42605	0.36	0.321	1
DNAH5	1.65526e-11	-3.42864	0.131	0.107	4.96579e-08
CCDC81	5.30523e-13	-3.43026	0.573	0.071	1.59157e-09
MT1M	2.78791e-08	-3.43111	0.172	0.179	8.36372e-05
CD70	9.28132e-09	-3.44948	0.571	0.107	2.7844e-05
APOL1	9.89742e-09	-3.45341	0.739	0.107	2.96923e-05
CACNB2	2.14933e-08	-3.45834	0.867	0.964	6.44799e-05
KCNN3	9.24267e-12	-3.4726	0.101	0.036	2.7728e-08
FBXL7	0.00595335	-3.48342	0.962	0.75	1
RAMP2	4.29788e-09	-3.51839	0.096	0.143	1.28936e-05
TPM1	0.00251616	-3.54805	0.744	1	1
NEXN	6.02212e-09	-3.54836	0.986	0.179	1.80664e-05
ZNF440	3.27869e-09	-3.55971	0.619	0.107	9.83608e-06
HELB	1.54475e-05	-3.56193	0.191	0.214	0.0463426
DIP2C	7.44287e-09	-3.56456	0.988	0.393	2.23286e-05
AKR1C1	0.00288664	-3.57199	0.901	0.643	1
NCF1	2.09552e-11	-3.58079	0.047	0.107	6.28656e-08
TRIM16L	2.08976e-06	-3.65745	0.786	0.5	0.00626929
LAMA3	1.203e-06	-3.661	0.684	0.25	0.00360901
BCL11B	0.00523555	-3.6744	0.113	0.107	1
SCNN1B	2.46191e-07	-3.68542	0.65	0.214	0.000738572
ANO2	0.000624361	-3.74715	0.426	0.214	1
SULF1	5.07712e-10	-3.75972	0.954	0.179	1.52313e-06
ST3GAL4	2.43596e-12	-3.76702	0.915	1	7.30789e-09
TMEM108	2.87586e-11	-3.77987	0.998	0.25	8.62758e-08
COL12A1	4.92557e-08	-3.78805	0.996	0.714	0.000147767
RASGRF2	0.000428851	-3.81393	0.849	0.964	1
LINC01934	2.51417e-15	-3.85403	0.286	0.036	7.54251e-12
GSTA1	1.85783e-08	-3.85515	0.129	0.143	5.57348e-05
LRRC23	8.14864e-05	-3.86614	0.337	0.107	0.244459
SOX7	1.02092e-09	-3.9848	0.341	0.964	3.06277e-06
EVL	0.00118212	-3.98797	0.077	0.143	1
IQCH	2.71484e-07	-3.9934	0.144	0.107	0.000814451
HSH2D	2.366e-11	-3.99353	0.556	0.107	7.098e-08
MTO1	0.0045151	-4.00755	0.971	0.964	1
LINC00472	2.45731e-14	-4.05632	0.809	0.071	7.37193e-11
MIR222HG	0.000592267	-4.06555	0.941	0.464	1
NPR3	2.3246e-16	-4.13195	0.896	0.071	6.97381e-13
GNG4	6.51272e-06	-4.15827	0.243	0.071	0.0195382
LRP4	3.57426e-12	-4.17164	0.857	0.071	1.07228e-08
PALD1	1.32324e-06	-4.18705	0.084	0.107	0.00396971
CCND3	0.00107294	-4.22456	0.548	0.286	1
SPAG1	3.6883e-06	-4.23552	0.978	0.75	0.0110649
FER1L6	0.0086835	-4.2763	0.461	0.286	1
C1S	2.34413e-07	-4.2991	0.289	0.143	0.00070324
MIPOL1	0.000226161	-4.32874	0.819	0.357	0.678484
PHACTR1	2.7398e-07	-4.36733	0.175	0.214	0.000821939
JAM2	9.34115e-13	-4.37073	0.725	0.071	2.80235e-09
KRT19	0.000452619	-4.37217	0.819	0.964	1
TNFAIP3	0.00315084	-4.38992	0.054	0.179	1
NLGN4X	1.37319e-13	-4.42524	0.557	0.071	4.11956e-10
PCDH17	1.30255e-12	-4.43542	0.719	0.107	3.90764e-09
SLC7A2	8.64924e-05	-4.46853	0.254	0.179	0.259477
PRKG1	4.87e-11	-4.49022	0.95	0.179	1.461e-07
IRGM	1.7863e-09	-4.5388	0.054	0.393	5.35889e-06
AFF1	2.70819e-05	-4.54636	0.479	0.821	0.0812457
TPD52	1.51296e-05	-4.57254	0.683	0.143	0.0453889
S100A2	6.20857e-05	-4.62593	0.861	0.964	0.186257
STPG4	5.73988e-09	-4.63195	0.967	0.214	1.72197e-05
BCL9	0.000198371	-4.64523	0.728	0.964	0.595113
ADCY4	6.94131e-10	-4.69447	0.296	0.036	2.08239e-06
SAMD12	3.1367e-08	-4.70573	0.999	0.393	9.41011e-05
EPB41L2	0.0093169	-4.70687	0.244	0.286	1
SPTAN1	3.57768e-06	-4.72565	0.982	0.464	0.010733
NEAT1	1.62381e-07	-4.72736	0.355	0.179	0.000487142
LTC4S	2.74599e-06	-4.73908	0.63	0.786	0.00823797
PRSS12	5.10331e-08	-4.74143	0.66	1	0.000153099
TEK	4.55966e-06	-4.74435	0.719	0.286	0.013679
APBA2	3.14967e-14	-4.78689	0.214	0.071	9.44902e-11
FERMT2	0.00673535	-4.81556	0.973	0.5	1
PRR5L	2.3863e-06	-4.82556	0.591	0.107	0.00715891
HMMR	0.000442968	-4.91028	0.385	0.214	1
RAPGEF4	1.34886e-08	-4.92632	0.703	0.286	4.04658e-05
DIRC3	1.14466e-07	-4.98289	0.491	0.179	0.000343399
PSME4	0.0014838	-5.11987	0.418	0.714	1
CDCA2	0.000842968	-5.15288	0.887	0.75	1
EGR3	1.09196e-07	-5.20634	0.53	0.214	0.000327588
COL21A1	6.20331e-11	-5.24096	0.018	0.107	1.86099e-07
NID1	2.97675e-08	-5.26001	0.855	0.536	8.93024e-05
RAPGEF3	3.15811e-05	-5.27027	0.95	0.643	0.0947433
CADM1	2.82704e-05	-5.32694	0.906	0.357	0.0848112
EFHC1	0.00276486	-5.33892	0.179	0.107	1
FNBP1L	0.00553998	-5.3545	0.884	0.643	1
CFAP161	0.000251882	-5.35979	0.571	0.286	0.755646
PACRG	9.50131e-06	-5.40511	0.091	0.143	0.0285039
HIGD1B	2.81963e-14	-5.41094	0.726	0.071	8.4589e-11
LRRC6	0.00186228	-5.41637	0.135	0.143	1
NDRG4	3.71425e-15	-5.51477	0.988	0.25	1.11428e-11
ECT2L	2.08976e-06	-5.51648	0.054	0.143	0.00626929
LINC02085	6.59581e-05	-5.54078	0.203	0.107	0.197874
MEGF9	4.20614e-05	-5.55966	0.575	0.286	0.126184
POU2AF1	0.000471498	-5.57316	0.293	0.107	1
MEIS2	4.80009e-08	-5.62507	0.82	0.214	0.000144003
KIAA1211L	0.00225771	-5.66916	0.909	0.964	1
MZB1	1.31795e-07	-5.77034	0.198	0.036	0.000395386
NAV3	6.55013e-10	-5.79291	0.951	0.571	1.96504e-06
HIVEP2	0.00155574	-5.79516	0.838	0.786	1
ADAMTS1	1.2968e-06	-5.83115	0.688	1	0.00389041
CLDN11	2.32267e-07	-5.86525	0.996	0.393	0.0006968
ANKS3	3.18023e-07	-5.88279	0.914	0.286	0.00095407
ANK2	1.25754e-07	-5.89995	0.138	0.464	0.000377263
CYP7B1	8.20593e-06	-5.91369	0.879	0.536	0.0246178
SCUBE1	4.93664e-05	-5.91945	0.334	0.071	0.148099
TMEM45A	9.26359e-13	-6.01161	0.91	0.179	2.77908e-09
RORA	0.000389829	-6.01189	0.999	0.75	1
ERG	2.76967e-08	-6.02811	0.983	0.679	8.30902e-05
CRISPLD2	7.9531e-07	-6.05972	0.322	0.214	0.00238593
SPOCK2	7.15367e-07	-6.0688	0.234	0.679	0.0021461
CCBE1	4.73664e-10	-6.0854	0.952	0.5	1.42099e-06
TNFRSF9	1.59017e-06	-6.09794	0.444	0.25	0.00477052
AFDN	0.000649826	-6.12034	0.918	0.536	1
PADI2	8.56423e-06	-6.15493	0.147	0.071	0.0256927
RSPH9	3.70418e-08	-6.15909	0.014	0.143	0.000111125
PODXL	2.96941e-10	-6.18132	0.97	0.964	8.90824e-07
ADH1B	0.000333785	-6.23185	0.857	0.536	1
VGLL3	1.03974e-05	-6.29488	0.89	0.964	0.0311923
PLEKHH2	0.000674839	-6.29506	0.978	0.714	1
GFRA2	3.08584e-08	-6.34357	0.229	0.071	9.25752e-05
PZP	1.22112e-05	-6.34529	0.239	0.714	0.0366336
UACA	0.000328688	-6.3655	0.452	0.25	0.986064
ADGRG3	1.35202e-12	-6.41756	0.8	0.107	4.05605e-09
FSTL1	3.04573e-08	-6.41788	0.782	0.964	9.13719e-05
SGMS2	0.000446805	-6.46225	0.316	0.321	1
CCDC39	0.000439162	-6.47303	0.246	0.036	1
TGFBR2	0.000141621	-6.47581	0.629	0.321	0.424863
HSPA12B	7.67629e-13	-6.48435	0.242	0.036	2.30289e-09
DLEU7	1.78323e-14	-6.58149	0.478	0.071	5.34968e-11
MAATS1	5.32138e-08	-6.60279	0.366	0.75	0.000159641
JMY	0.00479004	-6.60984	0.27	0.429	1
PDGFRB	9.40086e-06	-6.64485	0.343	0.143	0.0282026
DLGAP5	2.16898e-09	-6.65951	1	0.964	6.50694e-06
SERPINB2	2.80817e-06	-6.72677	0.832	0.929	0.0084245
KCNC1	0.00096722	-6.73011	0.846	0.929	1
PLOD2	1.21792e-05	-6.76475	0.886	0.286	0.0365375
CARD11	0.000163384	-6.81436	0.156	0.071	0.490153
ABCC8	0.000164136	-6.8287	0.948	0.75	0.492409
ZDHHC14	3.29421e-08	-6.89623	0.035	0.143	9.88263e-05
LRIG1	0.00108606	-6.9085	0.958	0.536	1
TENT5C	7.01715e-10	-6.91811	0.263	0.107	2.10515e-06
FSIP1	7.6745e-09	-6.9257	0.541	0.179	2.30235e-05
PRICKLE2	0.00149853	-6.98275	0.996	0.393	1
NCKAP5	0.00021328	-6.99051	0.994	0.964	0.639839
STEAP2	8.23376e-15	-6.99805	0.972	0.464	2.47013e-11
MMP25	7.18479e-12	-7.0328	0.89	0.214	2.15544e-08
ZNF608	0.000254145	-7.17065	0.906	0.357	0.762434
GADD45B	5.4161e-06	-7.28965	0.301	0.214	0.0162483
SLIT2	8.9634e-05	-7.29792	0.877	0.286	0.268902
LMOD1	1.13272e-08	-7.33716	0.57	0.071	3.39815e-05
NFE2L3	0.00507102	-7.43556	0.764	0.357	1
MYO1D	0.00446667	-7.4855	0.983	0.571	1
CHSY3	3.57426e-12	-7.58912	0.582	0.071	1.07228e-08
CCDC181	1.60631e-10	-7.61189	0.995	0.893	4.81894e-07
ELOVL6	1.51896e-06	-7.62117	0.98	0.929	0.00455687
SOCS2	4.05132e-06	-7.69617	0.439	0.214	0.012154
DKK3	0.00269305	-7.84291	0.91	0.964	1
FBXL13	3.38925e-07	-7.94586	0.831	0.214	0.00101677
MSI2	0.00012609	-7.96724	0.76	0.893	0.378271
TAF4B	0.000349522	-8.00777	0.668	0.321	1
MCAM	3.1367e-08	-8.06605	0.192	0.036	9.41011e-05
SFMBT1	8.1098e-05	-8.0665	0.691	0.286	0.243294
TENM1	2.29158e-16	-8.12448	0.481	0.036	6.87473e-13
ZBTB16	1.13393e-07	-8.18491	0.49	0.179	0.000340179
RBMS3	2.56143e-05	-8.20268	0.967	0.5	0.0768428
PDCD1	7.918e-14	-8.24031	0.158	0.036	2.3754e-10
DDR2	2.27352e-10	-8.26933	0.846	0.179	6.82055e-07
CPXM2	7.47143e-06	-8.2749	0.835	0.321	0.0224143
ELOVL2	6.9168e-14	-8.28438	0.292	0.071	2.07504e-10
LTF	0.00727762	-8.3582	0.223	0.143	1
MYH14	0.00114233	-8.37325	0.986	1	1
SYNPO2	3.76741e-07	-8.3817	0.887	0.5	0.00113022
ADGRG1	0.000292397	-8.38177	0.929	0.893	0.87719
HS6ST2	0.00431642	-8.41046	0.739	0.893	1
MMRN2	7.5707e-09	-8.44086	0.978	0.25	2.27121e-05
CDH20	3.04974e-15	-8.56834	0.197	0.036	9.14922e-12
KRT17	2.39639e-12	-8.58008	0.801	0.964	7.18917e-09
KLRD1	0.00659702	-8.64035	0.133	0.286	1
GATA6	0.000656686	-8.74447	0.996	0.607	1
GJA1	0.00432421	-8.7449	0.731	0.536	1
RAP1GAP2	8.00498e-12	-8.76266	0.972	1	2.4015e-08
TNFRSF25	0.00287586	-8.82488	0.794	0.643	1
COL6A2	3.07922e-06	-8.86125	0.613	1	0.00923766
THSD7A	2.03612e-05	-8.96926	0.947	0.714	0.0610837
GUCY1A2	8.50622e-05	-8.99131	0.689	0.321	0.255186
DOCK9	0.000693458	-9.14061	0.966	0.5	1
IGF1R	0.00904056	-9.14347	0.994	0.786	1
PRUNE2	0.000193477	-9.1809	0.697	0.286	0.58043
KLK10	1.21597e-10	-9.25213	0.883	0.107	3.64791e-07
MYLK	2.01349e-13	-9.2657	0.8	0.071	6.04047e-10
FMO2	0.000114568	-9.30654	0.905	0.464	0.343704
RHPN2	0.000125797	-9.3973	0.864	0.286	0.377391
IL12RB2	8.0762e-09	-9.46725	0.892	0.179	2.42286e-05
AADACL2	5.10697e-09	-9.57263	0.156	0.107	1.53209e-05
UTS2	9.78283e-06	-9.59194	0.43	0.214	0.0293485
BCAR4	5.31856e-07	-9.79258	0.941	0.821	0.00159557
JUP	0.00294659	-9.92505	0.987	0.964	1
UHRF2	6.70268e-08	-9.96188	0.701	0.964	0.00020108
MAP2	5.70528e-10	-9.9922	0.999	0.964	1.71158e-06
SEMA6A	9.87561e-11	-9.99314	0.307	0.143	2.96268e-07
TNR	3.03725e-12	-10.0001	0.88	0.143	9.11174e-09
PDE5A	0.000313831	-10.0596	0.814	0.643	0.941494
KRT15	0.000941859	-10.2743	0.778	0.857	1
FAM189A2	0.00294659	-10.2779	0.941	0.393	1
MYO5B	1.06478e-05	-10.3436	0.948	0.357	0.0319435
CTSV	2.08451e-12	-10.4595	0.887	0.143	6.25354e-09
HAL	0.00144899	-10.4645	0.384	0.143	1
AKAP12	9.84922e-10	-10.5828	0.774	1	2.95477e-06
GRAMD2B	2.45253e-08	-10.631	0.962	1	7.35758e-05
CYR61	0.00382243	-10.6327	0.917	0.464	1
MYH11	0.00072153	-10.6824	0.539	0.821	1
KIF21A	4.08301e-05	-10.9824	0.629	0.964	0.12249
MYOCD	1.31338e-12	-11.0158	0.569	0.036	3.94015e-09
KRT5	0.000125504	-11.0477	0.602	0.929	0.376512
GPC3	0.000694909	-11.0872	0.879	0.321	1
CLDN10	0.00578883	-11.1617	0.511	0.143	1
KHDRBS2	1.53072e-07	-11.1982	1	0.571	0.000459216
TACR1	0.0058398	-11.2471	0.903	0.679	1
B4GALNT3	1.75732e-06	-11.2855	0.968	0.25	0.00527195
DAPK2	7.69393e-05	-11.3586	1	0.821	0.230818
GCSAML	0.00118688	-11.3875	0.809	0.571	1
HELLS	1.31611e-09	-11.4572	0.645	0.107	3.94833e-06
ADGRA2	1.12328e-11	-11.4834	1	0.571	3.36985e-08
LINC01664	4.52182e-12	-11.5026	0.599	0.036	1.35655e-08
ANGPT1	9.20743e-07	-11.6847	0.832	0.393	0.00276223
IGFBP3	9.16924e-12	-11.6952	0.947	0.964	2.75077e-08
SCML4	1.12328e-11	-11.8918	0.031	0.107	3.36985e-08
SYNJ2	4.94559e-11	-11.9012	0.718	1	1.48368e-07
LAMC1	0.00731512	-11.9385	0.999	0.964	1
KLK11	2.89427e-07	-12.0249	0.591	0.179	0.000868281
CASC1	0.00560867	-12.068	0.442	0.143	1
ARG2	0.000520289	-12.1293	0.975	0.893	1
PADI4	3.63283e-12	-12.2848	0.552	0.036	1.08985e-08
PLCXD3	8.37907e-14	-12.3558	0.72	0.107	2.51372e-10
DST	0.00141213	-12.3696	0.9	0.964	1
PROM1	0.00183001	-12.4291	0.189	0.571	1
RGS5	2.17934e-14	-12.8296	0.85	0.071	6.53802e-11
NHS	0.00139542	-12.9586	1	0.893	1
ISLR	1.66917e-12	-12.999	0.723	0.071	5.00751e-09
LINC00882	0.00968096	-13.0726	0.831	0.964	1
CLCA2	2.81281e-05	-13.1494	0.786	0.357	0.0843842
RHEX	7.45776e-05	-13.277	0.76	0.321	0.223733
BMP5	3.48359e-15	-13.349	0.625	0.036	1.04508e-11
LINC01876	4.75873e-11	-13.5272	0.996	0.929	1.42762e-07
SCNN1G	0.000680518	-13.627	1	0.464	1
NCEH1	3.97863e-08	-13.7363	0.166	0.143	0.000119359
NFIB	0.00112177	-13.77	1	0.536	1
COX4I2	1.03665e-13	-13.9352	0.948	0.107	3.10994e-10
NCAPG	0.001175	-14.0471	0.682	0.286	1
SOX6	2.05456e-06	-14.0765	0.965	0.393	0.00616368
OPRM1	0.000287256	-14.2805	0.067	0.107	0.861769
GPC6	1.37701e-10	-14.7338	0.997	0.321	4.13102e-07
EPB41L5	5.61971e-05	-14.8661	0.988	0.571	0.168591
EFNB1	3.46182e-07	-14.9242	0.367	0.964	0.00103855
C11orf53	1.29825e-13	-15.0014	0.36	0.071	3.89474e-10
DNAH10	2.19045e-10	-15.0988	0.05	0.143	6.57136e-07
LINC00511	6.47117e-08	-15.2525	1	0.964	0.000194135
IPCEF1	2.37684e-12	-15.5657	0.956	0.179	7.13053e-09
TFPI2	6.06682e-14	-15.7099	0.923	0.107	1.82005e-10
KCNMB4	5.02176e-08	-16.0703	0.748	1	0.000150653
VTCN1	9.66999e-05	-16.2896	0.989	0.5	0.2901
SLC26A8	7.65406e-06	-16.701	0.837	0.714	0.0229622
PPP2R2B	1.62166e-12	-16.7153	0.402	0.107	4.86499e-09
SLC16A7	8.47328e-06	-16.8601	0.571	0.25	0.0254198
FAM222A	2.31889e-09	-17.0044	0.887	0.393	6.95667e-06
MPDZ	1.90744e-07	-17.9035	0.889	0.464	0.000572231
PDZRN3	0.00509811	-18.2192	0.019	0.214	1
TACSTD2	0.00613275	-18.2278	0.923	0.964	1
CARMN	3.91798e-07	-18.5059	0.708	0.25	0.00117539
CHST9	1.90459e-05	-18.8591	0.508	0.964	0.0571378
CAPN12	0.00033747	-19.5392	0.943	0.393	1
MPP6	4.8164e-06	-19.6276	0.803	0.25	0.0144492
IL1R1	0.000597296	-19.6393	0.895	0.393	1
HTR4	6.04392e-07	-19.9001	0.71	0.286	0.00181318
SLC16A13	0.000144601	-19.9596	0.941	1	0.433804
ECE1	0.000938012	-20.0955	1	1	1
PRKD1	3.53461e-05	-20.7484	0.983	0.286	0.106038
ALDH1A3	0.0049728	-21.2187	0.928	0.893	1
LINC01271	3.32951e-10	-21.7903	0.37	0.036	9.98853e-07
ADGRG6	1.11252e-06	-22.1316	0.877	0.429	0.00333755
MIA-RAB4B	0.000257575	-22.1531	0.98	0.893	0.772725
CP	0.000529241	-22.3969	0.381	0.286	1
NCALD	1.90848e-06	-22.8885	0.09	0.143	0.00572543
CDH17	4.84283e-06	-23.0135	0.933	0.893	0.0145285
MUC4	0.000158941	-23.5188	0.949	0.964	0.476822
EHF	0.00450699	-24.2497	0.93	0.964	1
DENND2C	8.50622e-05	-24.2814	1	1	0.255186
CX3CL1	4.78342e-09	-24.818	0.931	0.464	1.43503e-05
TMEM47	7.24261e-12	-25.729	0.762	0.107	2.17278e-08
FMO3	1.76986e-11	-25.9458	0.362	0.107	5.30957e-08
ATP2B4	3.11373e-06	-26.0197	0.957	0.286	0.0093412
LTBP2	1.77341e-08	-26.0311	0.953	0.25	5.32022e-05
PTN	1.41375e-10	-26.3361	0.532	1	4.24126e-07
TMSB15A	1.177e-05	-26.6379	0.514	0.071	0.03531
NOTCH4	8.49828e-10	-26.9007	0.778	0.107	2.54948e-06
MORN5	0.000162263	-27.1482	0.467	0.036	0.486788
HMCN1	0.00124545	-27.2132	0.989	0.536	1
SYT16	4.97344e-08	-27.3774	0.942	0.25	0.000149203
CD8B	5.8359e-17	-27.5594	0.473	0.036	1.75077e-13
GRIK2	2.3298e-07	-27.5858	0.942	0.214	0.000698941
KCNK3	2.11298e-16	-27.6755	0.675	0.036	6.33894e-13
MEIS1	4.32675e-07	-27.7593	0.92	0.214	0.00129803
SLC10A6	6.88667e-14	-28.6313	0.348	0.071	2.066e-10
SIDT1	8.79571e-06	-28.7057	0.358	0.071	0.0263871
PCDH12	3.14186e-07	-28.8664	0.901	1	0.000942557
CDH19	2.04214e-12	-28.9267	0.131	0.071	6.12643e-09
ADAMTS8	0.00121584	-29.0057	0.496	0.821	1
SERPINB10	0.00227068	-29.4267	0.59	0.429	1
ANKRD36C	8.91356e-11	-30.7798	0.999	1	2.67407e-07

## Sheet: Ciliated
Gene	p_val	avg_log2FC	pct.parakuat	pct.normal	p_val_adj
MT-ND4	1.43289e-128	5.66345	0.996	0	5.37047e-124
MT-CO3	1.42088e-128	5.36394	0.996	0	5.32546e-124
FTH1	1.06801e-125	4.2457	0.998	0.248	4.0029e-121
CALM2	9.62764e-130	3.25302	1	0	3.60844e-125
TUBB4B	1.96419e-104	2.5373	0.991	0.525	7.3618e-100
AL357093.2	6.53064e-116	2.5357	0.936	0	2.44768e-111
TSTD1	3.28073e-120	2.43654	0.956	0	1.22962e-115
AC007906.2	2.91068e-118	2.42615	0.947	0	1.09092e-113
UBB	2.37024e-112	2.36686	0.973	0.266	8.88367e-108
TMEM190	3.72489e-99	2.3422	0.984	0.645	1.39609e-94
CES1	7.6181e-103	2.3321	0.903	0.089	2.85527e-98
RPL26	1.3929e-117	2.29984	0.943	0	5.22058e-113
CALM1	4.19102e-119	2.27167	1	0.855	1.57079e-114
EEF1A1	7.00621e-120	2.20933	1	0.862	2.62593e-115
AC013264.1	3.8655e-115	2.14766	0.931	0	1.44879e-110
PRDX1	2.55787e-109	2.08461	0.951	0.16	9.5869e-105
H3F3A	6.28589e-112	2.08208	1	0.525	2.35595e-107
HSPH1	1.72126e-98	2.07394	0.981	0.479	6.45127e-94
HSP90AA1	1.0366e-112	2.04088	1	0.933	3.88516e-108
CFAP126	1.42281e-116	2.03151	0.936	0	5.33268e-112
CLIC1	9.97587e-111	2.01652	0.928	0.05	3.73896e-106
CFAP298	3.38231e-116	2.00382	0.935	0	1.26769e-111
TCTEX1D2	9.98977e-111	1.88945	0.908	0	3.74416e-106
HSP90AB1	5.3747e-105	1.85592	0.998	0.791	2.01444e-100
SPA17	1.89284e-107	1.81029	0.982	0.319	7.09437e-103
METRN	2.12016e-94	1.80664	0.958	0.344	7.94636e-90
RPL30	2.77122e-91	1.78539	0.945	0.337	1.03865e-86
MUC1	4.98045e-95	1.782	0.837	0.014	1.86667e-90
C11orf88	7.55435e-88	1.75144	0.989	0.621	2.83137e-83
RPS23	1.83618e-85	1.71936	0.901	0.27	6.88201e-81
AC084033.3	1.70993e-105	1.68586	0.88	0	6.4088e-101
ENDOG	1.25843e-101	1.65194	0.862	0.004	4.7166e-97
HSPA8	2.96962e-84	1.63145	0.97	0.408	1.11301e-79
DNAAF4	1.96501e-106	1.6122	0.906	0.032	7.36484e-102
HSPD1	6.61483e-86	1.59797	0.938	0.351	2.47924e-81
CTSD	4.01353e-91	1.58326	0.804	0	1.50427e-86
TUBA1A	4.38732e-67	1.5742	0.966	0.55	1.64437e-62
C20orf85	2.25082e-78	1.57028	0.998	0.759	8.43608e-74
IK	6.29588e-96	1.56015	0.998	0.61	2.3597e-91
UQCR11	3.94566e-103	1.54796	0.866	0	1.47883e-98
CEBPD	8.2229e-53	1.53413	0.777	0.27	3.08194e-48
RSPH4A	1.59538e-95	1.53359	0.968	0.383	5.97947e-91
NUCB2	2.14182e-76	1.52218	0.984	0.571	8.02754e-72
SUMO2	1.36064e-94	1.5199	0.862	0.067	5.09966e-90
DNAJA1	3.76153e-84	1.5041	0.965	0.418	1.40982e-79
CCDC113	1.22681e-86	1.50239	0.963	0.454	4.59808e-82
ACTG1	2.27972e-57	1.4794	0.935	0.734	8.54439e-53
DNALI1	6.08691e-87	1.44315	0.986	0.482	2.28137e-82
NUDC	8.13847e-85	1.44175	0.984	0.624	3.0503e-80
PTMA	1.69672e-93	1.40784	1	0.965	6.35931e-89
HMGN2	2.92961e-82	1.40017	0.931	0.348	1.09802e-77
CHST9	6.56008e-63	1.39569	0.915	0.5	2.45872e-58
RPL41	1.52145e-75	1.38152	0.993	0.943	5.70241e-71
IGFBP2	8.00848e-41	1.37416	0.841	0.582	3.00158e-36
MT-ATP6	1.8924e-79	1.36588	0.996	1	7.09273e-75
IFT57	2.27545e-77	1.36031	0.984	0.631	8.5284e-73
TMBIM4	2.8024e-90	1.33613	0.795	0	1.05034e-85
SELENOW	3.992e-65	1.3334	0.977	0.638	1.4962e-60
SOX2	2.03182e-81	1.32397	0.746	0	7.61526e-77
DNAJA4	1.5576e-70	1.30835	0.889	0.344	5.8379e-66
CLDN7	1.0845e-80	1.3068	0.761	0.025	4.06469e-76
TSPAN1	7.82467e-67	1.30506	0.996	0.773	2.93269e-62
ZMYND10	2.41702e-68	1.28786	0.956	0.585	9.059e-64
ENKUR	1.94417e-77	1.2844	0.97	0.493	7.28674e-73
KRT8	2.7719e-57	1.28324	0.968	0.652	1.03891e-52
MORN2	8.12468e-68	1.28279	0.993	0.642	3.04513e-63
SLC44A4	7.88845e-75	1.27377	0.981	0.638	2.95659e-70
RRAD	4.11576e-26	1.2669	0.822	0.546	1.54259e-21
TPT1	1.45638e-72	1.26569	0.989	0.95	5.45852e-68
C9orf116	3.09257e-65	1.26304	0.982	0.628	1.1591e-60
CAPS	1.08658e-63	1.26144	1	0.918	4.0725e-59
TTLL10	4.40478e-80	1.25911	0.892	0.22	1.65091e-75
SELENOH	7.24713e-84	1.25195	0.758	0	2.71622e-79
MIF	1.57211e-79	1.2498	0.733	0	5.89225e-75
ATP5MF	3.38749e-88	1.24873	0.781	0	1.26963e-83
MNS1	1.30149e-72	1.24728	0.966	0.482	4.87798e-68
PTGES3	1.04814e-74	1.24339	0.986	0.684	3.92842e-70
MAP9	2.59984e-71	1.23818	0.869	0.28	9.7442e-67
AC244090.1	4.07619e-81	1.23688	0.742	0	1.52776e-76
NDUFC2	3.49954e-87	1.21838	0.774	0	1.31163e-82
PSENEN	3.2918e-55	1.21497	0.973	0.621	1.23377e-50
C5orf49	5.44134e-64	1.20314	0.996	0.677	2.03942e-59
CD164	2.21987e-65	1.20103	0.91	0.429	8.32007e-61
CTSS	1.77886e-67	1.19193	0.945	0.624	6.66718e-63
CALR	7.03762e-62	1.18986	0.751	0.138	2.6377e-57
DYNLL1	7.51664e-67	1.18682	0.998	0.855	2.81724e-62
GSTA1	2.56487e-17	1.18096	0.731	0.482	9.61313e-13
ARPC3	1.49403e-78	1.17311	0.747	0.021	5.59964e-74
TUBA1B	1.02084e-61	1.16313	0.631	0.011	3.82612e-57
CAPSL	9.03001e-56	1.16271	0.972	0.606	3.38445e-51
CETN2	2.07078e-64	1.16236	0.996	0.741	7.76129e-60
CKB	6.91183e-56	1.16231	0.975	0.688	2.59055e-51
ATXN7L3B	4.35951e-67	1.15357	0.784	0.149	1.63394e-62
PEBP1	4.11722e-60	1.14749	0.912	0.418	1.54313e-55
ST13	1.16577e-64	1.14191	0.951	0.461	4.36931e-60
LRG1	9.00909e-53	1.14074	0.555	0	3.37661e-48
S100A11	3.5965e-62	1.13233	0.989	0.95	1.34797e-57
RPS10	3.12167e-66	1.13147	0.65	0	1.17e-61
ODF3B	1.14088e-52	1.12153	0.958	0.635	4.276e-48
CTGF	1.04441e-11	1.12079	0.61	0.408	3.91446e-07
KRT18	3.72751e-45	1.12071	0.913	0.546	1.39707e-40
CCDC170	1.65298e-64	1.12039	0.991	0.73	6.19535e-60
NDUFB8	2.05476e-77	1.11744	0.717	0	7.70126e-73
C9orf24	4.73547e-49	1.11345	0.995	0.738	1.77485e-44
FAM96B	1.90968e-75	1.11037	0.705	0	7.15747e-71
ARL6IP4	7.5048e-71	1.10919	0.678	0	2.8128e-66
CIB1	3.19531e-56	1.10887	0.989	0.702	1.1976e-51
CCDC180	1.13859e-75	1.10564	0.707	0	4.26743e-71
SSB	2.04255e-62	1.10373	0.86	0.294	7.65546e-58
MAP1A	1.06787e-61	1.10244	0.813	0.23	4.00237e-57
HSPE1	5.73327e-48	1.0915	0.866	0.45	2.14883e-43
ROPN1L	3.38765e-55	1.08767	0.956	0.61	1.26969e-50
HIGD2A	1.20931e-69	1.08656	0.67	0	4.53248e-65
IFT22	5.39141e-59	1.08592	0.928	0.422	2.0207e-54
CD81	7.24175e-55	1.08442	0.83	0.326	2.71421e-50
PERP	4.53119e-54	1.08299	0.975	0.596	1.69829e-49
CFAP45	3.67123e-62	1.07997	0.894	0.372	1.37598e-57
CFAP157	6.29305e-67	1.07939	0.816	0.202	2.35864e-62
HNRNPA1	8.24466e-68	1.07934	0.659	0	3.0901e-63
EPCAM	1.18079e-63	1.07931	0.942	0.5	4.42559e-59
HSP90B1	3.9733e-46	1.07804	0.915	0.66	1.48919e-41
HSPB1	3.09704e-37	1.07598	0.869	0.518	1.16077e-32
GSTP1	1.02632e-50	1.07492	0.993	0.911	3.84663e-46
GOLGB1	2.46039e-48	1.07459	0.875	0.468	9.22155e-44
H2AFJ	6.87151e-54	1.07307	0.952	0.571	2.57544e-49
IFI27	6.13223e-13	1.0647	0.611	0.387	2.29836e-08
PPIB	1.44469e-58	1.06121	0.615	0.014	5.4147e-54
PIFO	1.19859e-58	1.0495	0.995	0.762	4.49233e-54
MARCKS	1.66793e-52	1.04091	0.919	0.511	6.25141e-48
UFC1	5.11232e-52	1.04072	0.986	0.599	1.9161e-47
C11orf97	1.39394e-53	1.04041	0.936	0.443	5.22448e-49
SRGAP3-AS2	1.43713e-50	1.03904	0.739	0.199	5.38638e-46
COPRS	3.47841e-59	1.03734	0.883	0.348	1.30371e-54
MYCBP	6.86591e-75	1.03649	0.698	0	2.57334e-70
YBX3	1.11519e-54	1.03594	0.954	0.624	4.17973e-50
GCC2	1.49812e-54	1.0307	0.954	0.582	5.61497e-50
TMEM231	1.46042e-66	1.03021	0.813	0.17	5.47364e-62
RUVBL1	2.53624e-57	1.02896	0.876	0.372	9.50582e-53
SRRM2	3.97476e-58	1.02752	0.905	0.39	1.48974e-53
MUC15	1.12973e-55	1.02423	0.867	0.372	4.23422e-51
KCNRG	8.93112e-71	1.02401	0.675	0	3.34738e-66
AKAP9	4.79198e-51	1.0233	0.989	0.897	1.79603e-46
PRR29	5.1067e-67	1.02085	0.723	0.071	1.91399e-62
FAM216B	1.52629e-55	1.01863	0.956	0.546	5.72055e-51
SSBP4	1.81735e-60	1.01659	0.864	0.319	6.81144e-56
TMF1	1.18477e-58	1.01639	0.837	0.277	4.44052e-54
IFT20	5.00206e-66	1.01505	0.714	0.067	1.87477e-61
SNTN	1.29317e-43	1.01423	0.981	0.734	4.84679e-39
ATP5PO	2.98038e-66	1.01016	0.647	0	1.11705e-61
LDLRAD1	1.17016e-44	1.00992	0.919	0.539	4.38578e-40
NEDD8	7.63836e-67	1.00636	0.65	0	2.86286e-62
ERICH3	1.41733e-47	1.00554	0.982	0.801	5.31216e-43
ECI2	4.89517e-49	1.00383	0.74	0.22	1.83471e-44
BRI3	2.89758e-51	0.997334	0.837	0.379	1.08601e-46
ANKRD37	2.51155e-51	0.994893	0.663	0.11	9.41328e-47
MT-CYB	1.77385e-60	0.994594	0.996	1	6.64838e-56
MT-ND5	1.11043e-49	0.994085	0.984	0.989	4.16189e-45
NCL	5.77339e-48	0.993023	0.77	0.277	2.16387e-43
AC130456.2	9.08602e-64	0.992333	0.629	0	3.40544e-59
EIF1	7.17259e-59	0.989556	0.998	0.901	2.68829e-54
HEBP2	9.20771e-58	0.983674	0.795	0.213	3.45105e-53
MT-CO2	1.25804e-64	0.976392	0.998	1	4.71515e-60
LRRC10B	1.5746e-56	0.976277	0.837	0.284	5.90161e-52
KIF21A	6.08535e-44	0.976124	0.956	0.716	2.28079e-39
CCT5	9.26593e-62	0.972616	0.712	0.089	3.47287e-57
DALRD3	2.9479e-62	0.971868	0.684	0.057	1.10487e-57
BUD31	5.77639e-65	0.971712	0.694	0.053	2.16499e-60
PARK7	1.59007e-51	0.970446	0.892	0.418	5.95958e-47
GTF2I	1.00133e-54	0.969986	0.901	0.422	3.75297e-50
GPX4	1.36824e-47	0.96965	0.979	0.83	5.12816e-43
PFN2	3.39272e-62	0.969234	0.719	0.096	1.27159e-57
FAM92B	3.76025e-46	0.965073	0.947	0.617	1.40934e-41
TMEM107	1.17103e-53	0.963147	0.86	0.376	4.38904e-49
CFAP36	3.62459e-52	0.959077	0.899	0.433	1.3585e-47
HMGB1	4.58733e-53	0.958872	0.956	0.691	1.71933e-48
PCBP1	2.9475e-59	0.957585	0.608	0.007	1.10472e-54
ANKRD66	3.37272e-48	0.954348	0.834	0.348	1.2641e-43
MPC2	1.19816e-50	0.953609	0.919	0.457	4.49069e-46
PPIL6	4.55499e-52	0.949089	0.97	0.617	1.70721e-47
MT-CO1	6.40887e-62	0.947009	0.998	1	2.40204e-57
C17orf97	2.03342e-56	0.946784	0.857	0.312	7.62126e-52
CFAP53	4.26371e-46	0.945352	0.966	0.589	1.59804e-41
CCDC96	1.54205e-57	0.942805	0.587	0	5.7796e-53
SERP1	1.97036e-45	0.939839	0.936	0.645	7.38492e-41
TMBIM6	1.62469e-56	0.93506	0.996	0.869	6.08935e-52
AL121899.1	5.46888e-59	0.934827	0.597	0	2.04974e-54
PLPPR3	3.50492e-55	0.934126	0.627	0.046	1.31364e-50
TSPAN3	3.03378e-51	0.925946	0.952	0.582	1.13706e-46
BLOC1S1	2.40075e-64	0.925463	0.631	0	8.998e-60
WDR54	1.8442e-45	0.924357	0.943	0.599	6.91205e-41
CCDC65	1.05057e-54	0.916565	0.806	0.245	3.93755e-50
SQLE	3.08099e-40	0.91393	0.86	0.418	1.15475e-35
RPL6	1.05099e-51	0.912283	0.984	0.826	3.93911e-47
HNRNPU	9.77315e-44	0.909295	0.841	0.418	3.66298e-39
EIF4G2	7.20549e-51	0.908835	0.882	0.394	2.70062e-46
FAM81B	7.52809e-47	0.906084	0.913	0.479	2.82153e-42
TUBA4B	3.65881e-48	0.902897	0.917	0.479	1.37132e-43
TMEM59	1.67459e-46	0.902492	0.979	0.66	6.27637e-42
PLPP2	5.12007e-45	0.902491	0.913	0.5	1.919e-40
LRRC46	3.6698e-49	0.901784	0.965	0.535	1.37544e-44
CLDN3	1.03236e-33	0.901535	0.929	0.617	3.86927e-29
DNPH1	8.20724e-44	0.901439	0.91	0.511	3.07607e-39
TYMP	1.75582e-51	0.900624	0.703	0.145	6.58083e-47
HSPA1A	4.21279e-18	0.897626	0.634	0.312	1.57895e-13
PRKAR1A	3.90737e-45	0.893947	0.929	0.574	1.46448e-40
AC008771.1	3.61329e-61	0.892889	0.608	0	1.35426e-56
TXNIP	1.89666e-27	0.892663	0.622	0.238	7.10868e-23
YWHAH	1.72675e-41	0.892531	0.804	0.348	6.47186e-37
KIF3A	2.22689e-48	0.891872	0.77	0.273	8.34638e-44
P4HTM	1.33673e-45	0.885328	0.873	0.457	5.01007e-41
PRDX2	6.69564e-57	0.884629	0.581	0	2.50953e-52
SARAF	5.12098e-52	0.882783	0.977	0.699	1.91934e-47
AES	2.29118e-47	0.882752	0.719	0.199	8.58733e-43
NDUFA11	1.98809e-56	0.879096	0.578	0	7.45137e-52
UBAC1	2.25802e-42	0.878934	0.829	0.369	8.46304e-38
CTXN1	5.46593e-45	0.877473	0.777	0.298	2.04863e-40
AC078864.2	6.06394e-59	0.876322	0.594	0	2.27276e-54
RPL7A	8.88519e-39	0.874494	0.935	0.83	3.33017e-34
ATP6V1D	1.69937e-50	0.874374	0.845	0.34	6.36924e-46
EFCAB10	2.19691e-51	0.873816	0.882	0.408	8.234e-47
TNFAIP8L1	4.10857e-48	0.868706	0.813	0.323	1.53989e-43
CCDC146	3.88017e-45	0.867503	0.988	0.812	1.45429e-40
ATP1B1	8.36016e-41	0.866361	0.892	0.479	3.13339e-36
CLUAP1	1.04446e-47	0.865482	0.86	0.372	3.91463e-43
EIF5	1.57497e-41	0.864931	0.793	0.319	5.903e-37
GDF15	2.87364e-16	0.864522	0.64	0.344	1.07704e-11
GAPDH	4.97356e-42	0.863761	0.564	0.078	1.86409e-37
FABP6	3.46245e-22	0.863239	0.871	0.642	1.29773e-17
CAST	2.49264e-48	0.862694	0.968	0.809	9.3424e-44
CANX	6.91026e-40	0.862234	0.86	0.457	2.58996e-35
CD63	5.63343e-41	0.85993	0.938	0.816	2.11141e-36
TPPP3	2.28988e-35	0.858124	0.996	0.801	8.58245e-31
HDLBP	1.04009e-40	0.857821	0.86	0.482	3.89827e-36
BTG1	1.57555e-40	0.856373	0.465	0.007	5.90516e-36
CCT3	3.49937e-46	0.855718	0.751	0.245	1.31156e-41
PPID	1.37052e-56	0.8557	0.645	0.057	5.13669e-52
DYNLT1	8.62551e-38	0.855642	0.961	0.624	3.23284e-33
AGR3	3.26929e-39	0.854626	0.991	0.773	1.22533e-34
PRDX5	4.40274e-34	0.853758	0.984	0.816	1.65015e-29
LCA5	3.87047e-43	0.848672	0.807	0.333	1.45065e-38
LDHB	1.70619e-35	0.844009	0.827	0.415	6.3948e-31
RIBC2	8.03441e-43	0.843801	0.701	0.199	3.0113e-38
C21orf2	9.59074e-58	0.842606	0.585	0	3.59461e-53
DRC1	3.56031e-42	0.840614	0.928	0.603	1.33441e-37
DDT	2.66008e-48	0.840546	0.617	0.078	9.96997e-44
UBXN10	5.9638e-45	0.839783	0.846	0.383	2.23523e-40
CCDC74B	5.45067e-45	0.838296	0.747	0.248	2.04291e-40
TAX1BP1	3.5928e-43	0.837078	0.959	0.727	1.34658e-38
ARHGAP18	1.74183e-35	0.836693	0.917	0.642	6.52838e-31
JUN	2.45748e-05	0.836492	0.726	0.73	0.921063
FAM229B	6.28117e-39	0.835844	0.951	0.628	2.35418e-34
TMCO1	2.06024e-47	0.834376	0.827	0.323	7.72177e-43
ORMDL2	2.26151e-52	0.833102	0.636	0.078	8.47612e-48
BX005040.1	1.64023e-50	0.829756	0.534	0	6.14759e-46
AC027644.3	4.76305e-59	0.829756	0.592	0	1.78519e-54
CRISP2	1.43353e-30	0.828267	0.484	0.085	5.37287e-26
IFITM3	4.37174e-18	0.82721	0.615	0.33	1.63853e-13
AHSA1	9.3619e-42	0.82677	0.811	0.365	3.50884e-37
DYNLRB1	7.35089e-40	0.821547	0.894	0.493	2.75511e-35
HSPA5	3.15804e-25	0.819001	0.753	0.411	1.18363e-20
TMEM238	4.83741e-51	0.817693	0.58	0.032	1.81306e-46
SPCS1	9.54036e-42	0.816895	0.836	0.369	3.57573e-37
CFAP57	8.22148e-45	0.816579	0.832	0.34	3.08141e-40
XBP1	3.50497e-25	0.815669	0.678	0.323	1.31366e-20
ITM2B	3.02852e-40	0.813159	0.928	0.663	1.13509e-35
SF1	7.14191e-44	0.812708	0.733	0.227	2.67679e-39
CCDC74A	8.69878e-37	0.811793	0.86	0.472	3.2603e-32
LGALS3	4.65455e-22	0.811427	0.898	0.784	1.74452e-17
STUB1	3.29965e-52	0.810992	0.546	0	1.23671e-47
CHCHD2	7.1049e-39	0.81012	0.942	0.66	2.66292e-34
DAD1	1.12783e-42	0.809731	0.855	0.411	4.2271e-38
CXCL17	9.36749e-18	0.80948	0.541	0.259	3.51094e-13
C2orf40	8.98455e-16	0.807793	0.693	0.465	3.36741e-11
CD24	6.07496e-10	0.805377	0.772	0.67	2.2769e-05
TCTN1	1.1501e-45	0.804811	0.905	0.44	4.31059e-41
LRRC34	7.77061e-52	0.804222	0.661	0.096	2.91243e-47
TPR	6.06628e-41	0.803439	0.67	0.184	2.27364e-36
PDIA6	4.32712e-42	0.802248	0.608	0.11	1.6218e-37
AC013470.2	1.25064e-50	0.802248	0.534	0	4.68741e-46
EFCAB1	1.54944e-39	0.801627	0.936	0.603	5.8073e-35
EEF1D	2.65609e-43	0.801572	0.567	0.064	9.95501e-39
TRAF3IP1	4.33962e-35	0.80128	0.928	0.635	1.62649e-30
UNC93B1	3.41725e-40	0.800154	0.763	0.305	1.28079e-35
SERBP1	1.37163e-41	0.798767	0.797	0.323	5.14088e-37
C19orf70	3.98167e-39	0.797016	0.883	0.457	1.49233e-34
BANF1	5.77485e-40	0.796424	0.846	0.429	2.16441e-35
SON	6.50883e-43	0.794963	0.945	0.582	2.43951e-38
CCT2	4.71988e-41	0.794638	0.696	0.216	1.76901e-36
DNAAF3	1.22914e-50	0.790073	0.686	0.128	4.60681e-46
CLTA	4.61891e-40	0.789239	0.899	0.543	1.73117e-35
JUND	5.75185e-29	0.788019	0.885	0.613	2.15579e-24
SMARCA5	1.62623e-43	0.787964	0.696	0.191	6.09512e-39
WFDC2	2.72487e-18	0.787363	0.89	0.699	1.02128e-13
CLDN4	4.06196e-25	0.786425	0.917	0.642	1.52242e-20
XIST	9.15386e-26	0.782566	0.587	0.23	3.43087e-21
DPCD	2.9936e-37	0.780641	0.906	0.521	1.122e-32
KCTD12	7.58427e-32	0.779596	0.756	0.376	2.84259e-27
DSTN	4.00145e-40	0.779471	0.989	0.777	1.49974e-35
SEC11C	1.24101e-35	0.776753	0.673	0.209	4.6513e-31
DCDC2B	3.98508e-41	0.774767	0.602	0.117	1.49361e-36
NAT14	1.0223e-43	0.772675	0.696	0.177	3.83158e-39
LMAN1	5.93178e-38	0.772646	0.77	0.323	2.22323e-33
TFF3	1.67747e-10	0.772016	0.625	0.411	6.28716e-06
SRI	1.9458e-30	0.771987	0.943	0.596	7.29285e-26
CHCHD10	2.1687e-36	0.771886	0.733	0.298	8.12829e-32
PRPF4B	1.90501e-39	0.771568	0.747	0.27	7.13998e-35
IRX3	5.24617e-35	0.77114	0.806	0.387	1.96626e-30
AC004832.1	1.54909e-51	0.768231	0.539	0	5.80599e-47
STMND1	2.05879e-37	0.762676	0.89	0.493	7.71635e-33
FAIM	5.34156e-38	0.761475	0.772	0.323	2.00202e-33
AGR2	8.61012e-18	0.760262	0.876	0.656	3.22707e-13
NAP1L1	3.31006e-36	0.759455	0.92	0.596	1.24061e-31
KTN1	6.8969e-28	0.758414	0.935	0.713	2.58496e-23
PCBD1	4.80944e-36	0.758166	0.754	0.34	1.80258e-31
SERPINB6	1.83374e-36	0.757908	0.823	0.429	6.87286e-32
CYSTM1	1.70852e-34	0.756259	0.966	0.684	6.40353e-30
HSBP1	1.33106e-36	0.753338	0.984	0.713	4.98883e-32
SLC27A2	2.66604e-34	0.753048	0.724	0.298	9.99233e-30
SOD1	2.88585e-34	0.752603	0.975	0.613	1.08162e-29
MGLL	1.43459e-37	0.752214	0.708	0.22	5.37684e-33
BORCS7	2.11598e-41	0.751193	0.747	0.262	7.93068e-37
RPGR	1.7372e-38	0.750343	0.733	0.284	6.51103e-34
B3GNT5	3.98154e-36	0.74918	0.67	0.216	1.49228e-31
AAED1	9.48429e-49	0.748643	0.518	0	3.55471e-44
RPS8	3.9144e-36	0.748361	0.993	0.936	1.46712e-31
SLITRK6	4.37022e-30	0.748152	0.622	0.216	1.63796e-25
CCDC181	1.87354e-31	0.742914	0.813	0.426	7.02203e-27
EID1	1.11654e-36	0.742762	0.8	0.362	4.18481e-32
IGFBP5	3.1834e-26	0.74152	0.786	0.443	1.19314e-21
ATP5ME	1.05745e-35	0.740774	0.926	0.571	3.96331e-31
DZIP3	5.96234e-34	0.739164	0.912	0.585	2.23468e-29
TCP1	3.18423e-41	0.737893	0.652	0.152	1.19345e-36
MLEC	6.42043e-37	0.73749	0.671	0.213	2.40638e-32
SCGB3A1	2.0269e-25	0.737127	0.018	0.241	7.59681e-21
FAM213A	8.5066e-45	0.736456	0.488	0	3.18828e-40
GNAS	6.87554e-37	0.735205	0.933	0.67	2.57695e-32
SUGT1	3.97788e-38	0.732257	0.693	0.22	1.49091e-33
MRPL20	1.39347e-40	0.731492	0.774	0.287	5.22271e-36
LXN	2.20839e-39	0.730259	0.691	0.202	8.27704e-35
CCT6A	2.13061e-34	0.729549	0.707	0.273	7.98553e-30
SERPINB1	4.91553e-34	0.728759	0.807	0.365	1.84234e-29
DDX24	2.12464e-35	0.728719	0.684	0.245	7.96314e-31
MZT2B	7.79997e-40	0.727278	0.675	0.191	2.92343e-35
EMC6	1.09385e-52	0.727247	0.544	0	4.09976e-48
PLP2	1.45041e-37	0.727042	0.689	0.234	5.43614e-33
C10orf95	1.09348e-47	0.726747	0.629	0.096	4.09835e-43
PCSK1N	1.37278e-15	0.72573	0.516	0.238	5.1452e-11
SRSF9	3.2304e-47	0.725354	0.537	0.021	1.21076e-42
C8orf59	1.4618e-44	0.725286	0.595	0.085	5.47884e-40
NUCKS1	5.16571e-34	0.721594	0.876	0.504	1.93611e-29
NACA	2.52419e-31	0.71988	0.903	0.681	9.46066e-27
NDUFAF3	1.93759e-32	0.71935	0.751	0.326	7.26207e-28
MCL1	1.86889e-38	0.718126	0.451	0.011	7.0046e-34
NOL7	8.00707e-39	0.717119	0.71	0.255	3.00105e-34
EIF4A2	6.82278e-33	0.716646	0.777	0.365	2.55718e-28
HMGB3	1.89964e-18	0.716177	0.512	0.209	7.11985e-14
CCDC191	9.0651e-33	0.715329	0.83	0.461	3.3976e-28
LYRM2	2.08137e-41	0.714943	0.631	0.138	7.80099e-37
SPATA18	3.99632e-35	0.714871	0.926	0.585	1.49782e-30
POLR2I	1.02213e-31	0.713439	0.963	0.631	3.83096e-27
HNRNPAB	6.17522e-37	0.712938	0.534	0.085	2.31447e-32
SLC25A4	1.1621e-33	0.71272	0.707	0.277	4.35556e-29
SPTBN1	3.1683e-23	0.711645	0.889	0.628	1.18748e-18
SRP14	2.32482e-37	0.708921	0.979	0.809	8.71344e-33
SUDS3	1.95487e-38	0.707875	0.719	0.255	7.32686e-34
TUBGCP2	1.4881e-38	0.707477	0.714	0.241	5.5774e-34
IFT80	5.05728e-48	0.707091	0.511	0	1.89547e-43
XRCC5	4.44888e-35	0.706446	0.701	0.262	1.66744e-30
SAP18	3.67891e-37	0.705144	0.871	0.454	1.37886e-32
WDR73	2.75784e-44	0.70261	0.514	0.021	1.03364e-39
ARL4A	1.38424e-34	0.702033	0.627	0.177	5.18814e-30
CCDC189	4.30609e-49	0.700832	0.518	0	1.61392e-44
CEP290	6.23407e-29	0.700812	0.792	0.436	2.33653e-24
SSR4	6.84139e-29	0.699618	0.843	0.535	2.56415e-24
C9orf135	6.17794e-30	0.697602	0.924	0.663	2.31549e-25
UBC	3.39347e-23	0.697183	0.959	0.851	1.27187e-18
ARPC1A	6.66559e-47	0.69612	0.502	0	2.49826e-42
MORN5	1.4081e-28	0.695748	0.938	0.589	5.27758e-24
NQO1	9.1446e-26	0.695598	0.712	0.355	3.4274e-21
PCM1	1.06173e-29	0.693898	0.958	0.784	3.97935e-25
HMGN1	5.49943e-30	0.693668	0.79	0.401	2.06119e-25
TSC22D1	5.62955e-26	0.693293	0.86	0.507	2.10996e-21
ARL3	7.15228e-35	0.693289	0.857	0.436	2.68067e-30
SELENOS	1.36384e-34	0.693215	0.67	0.23	5.11166e-30
MALAT1	1.93278e-22	0.692257	0.966	1	7.24407e-18
FOLR1	5.99061e-25	0.691438	0.758	0.411	2.24528e-20
SPACA9	1.05718e-33	0.689872	0.876	0.482	3.96231e-29
FBXW9	3.2138e-44	0.689828	0.567	0.053	1.20453e-39
OCIAD1	1.2802e-33	0.684518	0.758	0.337	4.79819e-29
DUSP18	9.17955e-38	0.683101	0.61	0.138	3.44049e-33
CCT4	3.17347e-35	0.682484	0.572	0.131	1.18942e-30
AZIN1	7.20219e-35	0.68235	0.882	0.472	2.69938e-30
NORAD	2.38086e-29	0.682002	0.643	0.255	8.92347e-25
FKBP2	2.29441e-29	0.68055	0.818	0.443	8.59946e-25
EEF1B2	2.24557e-27	0.68034	0.733	0.39	8.41638e-23
NKX2-1	2.89298e-37	0.6803	0.424	0	1.08429e-32
CHMP2A	6.10105e-31	0.680056	0.813	0.433	2.28668e-26
WLS	1.42956e-31	0.679999	0.754	0.348	5.35801e-27
RUVBL2	7.17836e-28	0.679843	0.83	0.504	2.69045e-23
WDR38	1.90812e-26	0.6781	0.869	0.504	7.15165e-22
TOMM20	9.64826e-36	0.677381	0.689	0.234	3.61617e-31
GADD45G	8.00564e-22	0.677264	0.548	0.202	3.00051e-17
RIBC1	1.03161e-32	0.676672	0.751	0.344	3.86646e-28
MRPL57	9.13103e-32	0.676591	0.793	0.362	3.42231e-27
SPINT2	3.43765e-30	0.674634	0.898	0.578	1.28843e-25
GCHFR	3.51034e-39	0.674546	0.456	0.011	1.31568e-34
C1QBP	1.96933e-40	0.67266	0.512	0.039	7.38106e-36
ANG	8.98681e-42	0.672325	0.461	0	3.36826e-37
GRIN3B	7.85572e-38	0.672176	0.654	0.177	2.94433e-33
KIF5B	1.16675e-33	0.671904	0.776	0.348	4.37297e-29
SATB1	8.23511e-42	0.670725	0.461	0	3.08652e-37
DSP	9.25878e-20	0.67068	0.61	0.301	3.47019e-15
SMIM6	2.45177e-19	0.669593	0.475	0.16	9.18924e-15
AGTRAP	1.16812e-32	0.668604	0.633	0.199	4.3781e-28
CRNDE	9.64287e-32	0.668507	0.898	0.557	3.61415e-27
MRPL40	9.44966e-35	0.667896	0.733	0.284	3.54173e-30
HINT1	8.37797e-29	0.667382	0.958	0.741	3.14006e-24
HACD4	1.58927e-34	0.666716	0.707	0.266	5.9566e-30
DNAJB1	2.46407e-12	0.665366	0.615	0.372	9.23534e-08
RAN	8.61559e-31	0.663805	0.707	0.291	3.22912e-26
TMEM123	1.6398e-30	0.66371	0.859	0.5	6.14598e-26
TMEM179B	3.55155e-41	0.662876	0.482	0.018	1.33112e-36
CSTB	1.12299e-29	0.662662	0.965	0.833	4.20898e-25
NARS	1.42603e-33	0.662104	0.693	0.255	5.34476e-29
FIS1	1.83522e-31	0.660813	0.806	0.404	6.8784e-27
ACBD3-AS1	1.21536e-34	0.659554	0.671	0.22	4.55515e-30
SF3B2	7.56652e-33	0.658216	0.77	0.358	2.83593e-28
CST6	4.57456e-15	0.656328	0.602	0.33	1.71455e-10
UBE2M	1.3404e-37	0.656091	0.516	0.064	5.02383e-33
JPT2	8.73522e-31	0.65499	0.765	0.372	3.27396e-26
MRPL41	2.14544e-27	0.653135	0.767	0.418	8.04111e-23
UBXN4	2.39882e-28	0.651933	0.807	0.443	8.99079e-24
TST	2.21321e-34	0.651434	0.512	0.078	8.29509e-30
UCP2	1.01359e-24	0.650698	0.663	0.273	3.79894e-20
ANKRD12	4.97175e-27	0.650099	0.465	0.096	1.86341e-22
SIVA1	3.78534e-29	0.650031	0.753	0.369	1.41875e-24
ZNF106	5.0048e-23	0.649434	0.735	0.422	1.8758e-18
C20orf96	1.13427e-33	0.648833	0.793	0.355	4.25126e-29
POLR2F	1.98155e-37	0.647874	0.466	0.028	7.42684e-33
PIH1D2	1.44234e-34	0.647434	0.795	0.355	5.40589e-30
AC105446.1	2.35317e-33	0.646505	0.389	0	8.81968e-29
KIF9	2.37199e-27	0.645292	0.943	0.592	8.89021e-23
PPIA	4.21114e-25	0.645237	0.836	0.613	1.57834e-20
GBP3	1.61202e-29	0.643986	0.541	0.138	6.04186e-25
HILPDA	1.96022e-36	0.641611	0.415	0	7.34689e-32
EIF2S2	1.13887e-25	0.64141	0.666	0.305	4.2685e-21
MRPL43	2.46872e-32	0.64137	0.641	0.209	9.25275e-28
RPP38	7.06105e-34	0.640567	0.64	0.199	2.64648e-29
PA2G4	3.34161e-36	0.639665	0.558	0.106	1.25243e-31
TPM1	2.19943e-30	0.639087	0.588	0.17	8.24345e-26
JOSD2	7.35474e-29	0.638129	0.647	0.245	2.75656e-24
WDR83OS	1.15607e-38	0.636701	0.435	0	4.33296e-34
EIF4A1	3.6433e-36	0.636701	0.413	0	1.36551e-31
CFAP97	2.42971e-34	0.636124	0.654	0.199	9.10654e-30
PTPRF	2.41688e-28	0.635071	0.825	0.468	9.05845e-24
ETFB	4.05422e-27	0.634775	0.648	0.266	1.51952e-22
IQCG	3.28291e-29	0.634303	0.945	0.649	1.23043e-24
CIR1	4.93146e-27	0.632637	0.811	0.493	1.84831e-22
PPM1G	3.17605e-32	0.632323	0.627	0.191	1.19038e-27
2023-09-07	1.44302e-32	0.632075	0.761	0.319	5.40845e-28
CYB561	5.31899e-29	0.631152	0.707	0.33	1.99356e-24
SLFN13	1.27647e-32	0.630104	0.733	0.284	4.78422e-28
RPL13	6.66416e-26	0.629433	0.988	0.979	2.49773e-21
TMC5	4.32776e-19	0.628621	0.965	0.752	1.62205e-14
FUZ	1.52727e-33	0.628507	0.525	0.099	5.72419e-29
PYURF	8.0585e-41	0.626668	0.458	0.004	3.02032e-36
C6orf118	1.41513e-28	0.625797	0.885	0.546	5.30391e-24
SLAIN2	4.82042e-27	0.62528	0.678	0.291	1.80669e-22
CLU	9.59717e-18	0.624623	0.899	0.645	3.59702e-13
B9D2	6.19587e-29	0.624023	0.682	0.28	2.32221e-24
MTX1	3.95824e-36	0.623068	0.484	0.05	1.48355e-31
IFI6	1.9643e-09	0.622367	0.514	0.298	7.36221e-05
VPS35	2.41752e-29	0.621981	0.841	0.482	9.06085e-25
TXN	2.09166e-18	0.621561	0.882	0.77	7.83952e-14
ALDH1A1	3.14662e-21	0.621557	0.903	0.691	1.17935e-16
RRBP1	4.75794e-22	0.62123	0.627	0.284	1.78327e-17
CFAP300	4.57843e-29	0.621118	0.86	0.447	1.716e-24
CBY1	2.37605e-31	0.620394	0.719	0.312	8.90542e-27
DPY30	1.58356e-24	0.620083	0.901	0.56	5.93518e-20
CCDC80	2.9636e-12	0.619556	0.565	0.333	1.11076e-07
EIF6	1.3492e-35	0.619249	0.438	0.018	5.0568e-31
HMGN3	1.75424e-24	0.616973	0.989	0.833	6.57489e-20
CCDC107	1.67801e-38	0.616893	0.433	0	6.28917e-34
KLF2	2.6154e-17	0.616596	0.415	0.131	9.8025e-13
RPS3A	1.1386e-21	0.615328	0.945	0.915	4.26748e-17
TECR	3.09789e-30	0.613883	0.761	0.351	1.16109e-25
SERF2	2.28331e-28	0.612814	0.996	0.957	8.55783e-24
MRFAP1	5.13259e-27	0.612806	0.707	0.333	1.92369e-22
OSCP1	4.42876e-29	0.612676	0.873	0.528	1.6599e-24
ATP5F1B	2.02238e-26	0.61253	0.719	0.358	7.57988e-22
TMEM256	1.40156e-39	0.611898	0.442	0	5.25306e-35
TMEM219	4.55038e-26	0.611639	0.716	0.33	1.70548e-21
RABAC1	7.80712e-23	0.610949	0.721	0.39	2.92611e-18
CCP110	3.57894e-24	0.610584	0.792	0.436	1.34139e-19
SMDT1	6.91566e-26	0.609136	0.82	0.45	2.59199e-21
NPM1	7.04329e-24	0.609047	0.7	0.376	2.63983e-19
SCGB1A1	1.00349e-37	0.609002	0.012	0.312	3.76107e-33
RPL5	8.69589e-28	0.60871	0.92	0.787	3.25922e-23
PAPOLA	9.5029e-28	0.608572	0.843	0.489	3.56169e-23
C19orf33	6.63177e-33	0.608559	0.383	0	2.48559e-28
EIF5B	8.58108e-24	0.608354	0.647	0.294	3.21619e-19
C11orf74	1.33373e-28	0.608176	0.797	0.404	4.99884e-24
STOML3	7.92181e-28	0.607316	0.774	0.355	2.96909e-23
CBR1	5.30832e-30	0.607249	0.498	0.099	1.98956e-25
DNAL4	4.31654e-40	0.606886	0.445	0	1.61784e-35
NR4A1	3.99064e-17	0.606763	0.313	0.06	1.49569e-12
ERLEC1	8.28364e-27	0.606111	0.618	0.238	3.10471e-22
GADD45GIP1	2.46309e-28	0.605792	0.767	0.372	9.23165e-24
ECI1	2.0881e-34	0.605497	0.548	0.106	7.82619e-30
NDUFS6	5.64838e-28	0.605278	0.777	0.394	2.11701e-23
TCTEX1D4	1.40372e-24	0.605006	0.691	0.309	5.26114e-20
HNRNPDL	3.18067e-25	0.605006	0.7	0.34	1.19211e-20
TEKT1	2.19679e-27	0.603954	0.959	0.706	8.23358e-23
COX4I1	2.21591e-27	0.603736	0.906	0.755	8.30525e-23
DYNC1H1	1.62088e-23	0.603395	0.627	0.27	6.07506e-19
HDGF	4.26337e-27	0.602902	0.728	0.351	1.59791e-22
TAF10	5.98008e-35	0.601906	0.504	0.071	2.24133e-30
SAMD15	4.5388e-31	0.601691	0.481	0.078	1.70114e-26
PYCR2	1.60787e-40	0.600176	0.449	0	6.02629e-36
MAZ	1.74715e-36	0.600176	0.415	0	6.54833e-32
FXYD3	1.51276e-20	0.600137	0.965	0.702	5.66981e-16
NDUFA4	2.43263e-25	0.600104	0.945	0.723	9.11751e-21
PPP1R13B	5.9911e-18	-0.600717	0.182	0.429	2.24546e-13
FNBP1	8.3015e-30	-0.601041	0.141	0.486	3.1114e-25
TMCC1	1.96676e-19	-0.602633	0.196	0.454	7.37141e-15
SPATA6L	6.55419e-18	-0.602883	0.382	0.61	2.45651e-13
AHCYL2	9.36471e-27	-0.604009	0.088	0.379	3.50989e-22
SHISA6	9.20731e-36	-0.604169	0.019	0.309	3.4509e-31
ELL2	6.56026e-26	-0.604823	0.173	0.5	2.45879e-21
NKAPP1	9.86766e-52	-0.605282	0	0.358	3.6984e-47
NUP153	9.38498e-17	-0.606645	0.293	0.514	3.51749e-12
COG5	4.37338e-24	-0.606858	0.154	0.443	1.63914e-19
MLLT10	7.3872e-17	-0.607143	0.18	0.418	2.76872e-12
CYP4Z1	1.43353e-41	-0.60771	0.005	0.309	5.37287e-37
CNNM2	1.0646e-18	-0.608422	0.216	0.472	3.99011e-14
SETBP1	2.57476e-23	-0.609066	0.182	0.479	9.6502e-19
KMT2E	1.09936e-18	-0.609364	0.355	0.624	4.1204e-14
SMCO4	1.85242e-37	-0.609435	0.046	0.379	6.94288e-33
MAGI3	6.73626e-21	-0.610054	0.198	0.475	2.52475e-16
VCL	6.48095e-14	-0.610957	0.11	0.305	2.42906e-09
ANKUB1	6.30221e-18	-0.611466	0.657	0.791	2.36207e-13
LINC01435	1.76438e-35	-0.61184	0.007	0.273	6.61291e-31
SNHG14	1.07966e-55	-0.611993	0	0.383	4.04658e-51
GOLGA2P5	1.5382e-54	-0.611993	0	0.376	5.76516e-50
STK33	1.68573e-17	-0.613168	0.956	0.947	6.3181e-13
LRRC37A3	4.70169e-40	-0.613398	0.048	0.401	1.76219e-35
FOXO3	4.10341e-12	-0.614944	0.463	0.645	1.53796e-07
ZNF586	2.57259e-33	-0.615076	0.044	0.348	9.64206e-29
GCNT2	5.30716e-12	-0.61516	0.382	0.543	1.98912e-07
HSPB1P1	1.16117e-45	-0.615336	0	0.319	4.35205e-41
FRG1HP	2.08569e-53	-0.615336	0	0.369	7.81715e-49
CACHD1	2.82646e-17	-0.615964	0.182	0.422	1.05936e-12
ASXL1	1.09561e-16	-0.61621	0.228	0.465	4.10636e-12
SGK1	4.19144e-39	-0.61641	0.049	0.401	1.57095e-34
CASC2	9.85649e-16	-0.616542	0.527	0.66	3.69421e-11
MRPL53	9.66602e-30	-0.617377	0.106	0.426	3.62283e-25
RNF111	1.40149e-17	-0.618252	0.155	0.39	5.25277e-13
SVIL	1.4744e-16	-0.618377	0.293	0.535	5.52604e-12
IL3RA	9.17146e-47	-0.618473	0.007	0.348	3.43746e-42
EPB42	2.04797e-53	-0.618672	0	0.369	7.67581e-49
MT1X	0.000152352	-0.619594	0.11	0.199	1
NTN1	1.57021e-17	-0.621597	0.212	0.45	5.88514e-13
AGTPBP1	2.26908e-12	-0.621961	0.186	0.379	8.50451e-08
RPS3AP6	5.6213e-54	-0.622	0	0.372	2.10686e-49
CHCHD3	3.77021e-25	-0.622116	0.293	0.603	1.41308e-20
CDC42BPA	8.92713e-17	-0.622534	0.279	0.518	3.34589e-12
DLG2	3.83898e-34	-0.624597	0.019	0.298	1.43885e-29
CRIM1	1.81427e-16	-0.624683	0.307	0.539	6.79987e-12
NDUFAF6	8.92614e-21	-0.624934	0.216	0.489	3.34552e-16
GUSBP1	3.68863e-51	-0.62532	0	0.355	1.3825e-46
FBXL17	2.71494e-27	-0.625428	0.09	0.387	1.01756e-22
C5AR1	1.67627e-27	-0.626203	0.26	0.603	6.28264e-23
TCF7L2	2.32834e-16	-0.6272	0.233	0.468	8.7266e-12
PEAK1	3.82375e-20	-0.627986	0.251	0.518	1.43314e-15
ARHGAP44	3.12073e-20	-0.628065	0.208	0.472	1.16965e-15
ANKRD36	8.26733e-25	-0.628093	0.168	0.475	3.0986e-20
GOLGA2P7	7.749e-53	-0.628633	0	0.365	2.90433e-48
DENND5A	5.5561e-46	-0.630067	0.027	0.394	2.08243e-41
TMPRSS4	4.28669e-12	-0.630137	0.125	0.305	1.60665e-07
HCG17	1.75068e-49	-0.630147	0.004	0.355	6.56155e-45
NFIB	4.68539e-15	-0.631614	0.509	0.66	1.75608e-10
RPL7P1	4.75626e-50	-0.631938	0	0.348	1.78265e-45
ITPR1	6.61485e-19	-0.632515	0.191	0.443	2.47925e-14
FARS2	3.30762e-24	-0.63434	0.23	0.539	1.23969e-19
GPRC5A	1.77262e-05	-0.634427	0.221	0.33	0.664378
CHKA	2.23901e-19	-0.634485	0.208	0.468	8.39181e-15
TPT1-AS1	4.19965e-55	-0.635236	0	0.379	1.57403e-50
RPS7P1	1.14516e-55	-0.635236	0	0.383	4.29205e-51
NHSL1	1.41934e-15	-0.635642	0.322	0.539	5.31968e-11
VTI1A	5.14162e-24	-0.637964	0.11	0.39	1.92708e-19
2023-09-09	7.27262e-21	-0.638596	0.401	0.645	2.72578e-16
PICALM	3.13886e-27	-0.638835	0.166	0.496	1.17644e-22
RNASE4	1.53524e-39	-0.640443	0.042	0.387	5.75408e-35
SNCAIP	1.95453e-27	-0.641648	0.203	0.532	7.32559e-23
DLEU2	4.32415e-34	-0.641842	0.048	0.358	1.62069e-29
RALGPS2	1.34303e-13	-0.643247	0.445	0.603	5.03369e-09
MTUS2	4.38124e-29	-0.643962	0.021	0.266	1.64209e-24
CRADD	1.60328e-26	-0.644154	0.122	0.422	6.00909e-22
SNX29	3.17954e-20	-0.644542	0.258	0.514	1.19169e-15
NAMPT	3.73615e-16	-0.644607	0.304	0.557	1.40031e-11
LINC00882	5.27442e-32	-0.644931	0.062	0.372	1.97685e-27
SH3RF1	3.23733e-15	-0.645009	0.399	0.585	1.21335e-10
GRIK2	6.0905e-31	-0.6464	0.034	0.309	2.28272e-26
QKI	3.14393e-21	-0.646754	0.249	0.543	1.17835e-16
CSPG4P12	1.58484e-54	-0.648351	0	0.376	5.93998e-50
PRKCH	1.46704e-37	-0.648676	0.062	0.411	5.49846e-33
DENND1A	6.75075e-34	-0.649626	0.076	0.408	2.53018e-29
SPATA17	8.01434e-24	-0.649702	0.792	0.862	3.00377e-19
SYTL3	6.80108e-11	-0.65196	0.527	0.624	2.54904e-06
NUMB	2.46343e-20	-0.652056	0.385	0.645	9.23295e-16
BABAM2	7.96318e-24	-0.653036	0.166	0.457	2.9846e-19
MGST2	2.14195e-25	-0.653472	0.47	0.759	8.02804e-21
CXCL8	2.529e-61	-0.653722	0.004	0.429	9.4787e-57
FCER1G	1.50068e-58	-0.654865	0	0.401	5.62456e-54
PPP2R5C	6.9235e-23	-0.655934	0.265	0.557	2.59493e-18
GNG12-AS1	3.04322e-48	-0.657184	0.014	0.376	1.1406e-43
C1QA	7.92624e-57	-0.65811	0	0.39	2.97076e-52
FAAH2	8.44097e-23	-0.658184	0.148	0.429	3.16368e-18
VPS37B	4.28246e-22	-0.659586	0.23	0.511	1.60507e-17
ALOX12P2	2.19872e-53	-0.661349	0	0.369	8.24079e-49
SAMD12	1.39083e-26	-0.662596	0.148	0.461	5.21284e-22
STRBP	6.48245e-17	-0.663271	0.696	0.77	2.42962e-12
SOS1	5.26658e-21	-0.66338	0.203	0.479	1.97391e-16
CAB39	5.87425e-24	-0.663813	0.274	0.574	2.20167e-19
RPS13P2	4.15725e-59	-0.66458	0	0.404	1.55814e-54
CCDC18-AS1	1.02086e-51	-0.66458	0	0.358	3.82618e-47
IFITM10	2.87575e-36	-0.664744	0.009	0.284	1.07783e-31
BRAF	3.7223e-21	-0.664857	0.261	0.543	1.39512e-16
CLASP1	3.33195e-30	-0.666436	0.138	0.475	1.24881e-25
RGPD5	1.39621e-45	-0.667169	0.041	0.422	5.233e-41
NEDD8-MDP1	4.40588e-55	-0.667804	0	0.379	1.65133e-50
LINC00869	1.65001e-54	-0.667804	0	0.376	6.18424e-50
SLC20A2	9.00099e-10	-0.668331	0.452	0.571	3.37357e-05
FYB2	1.85665e-18	-0.668581	0.433	0.645	6.95871e-14
ELN	1.21557e-53	-0.668603	0.011	0.401	4.55596e-49
UBAP1	1.49006e-23	-0.670399	0.147	0.433	5.58475e-19
CAMK2D	2.95875e-19	-0.670846	0.341	0.582	1.10894e-14
TTC6	2.98232e-27	-0.672208	0.154	0.475	1.11777e-22
SIK2	1.13101e-16	-0.672208	0.159	0.387	4.23901e-12
ATP13A4	2.75203e-20	-0.673967	0.214	0.482	1.03146e-15
GRAMD2B	5.41351e-13	-0.67419	0.336	0.521	2.02898e-08
LGR4	7.67534e-24	-0.675154	0.111	0.387	2.87672e-19
STK24	8.30072e-12	-0.675755	0.376	0.525	3.11111e-07
CHD2	1.90394e-11	-0.675887	0.352	0.546	7.13597e-07
NBEA	1.27785e-18	-0.678468	0.496	0.695	4.7894e-14
EIF3C	2.13372e-38	-0.679761	0.118	0.504	7.99716e-34
NCALD	2.60889e-22	-0.6817	0.281	0.553	9.77813e-18
RALGAPA2	4.75739e-16	-0.685709	0.564	0.688	1.78307e-11
NUBPL	6.08335e-27	-0.68633	0.203	0.528	2.28004e-22
GOLGA2P10	6.08196e-54	-0.686997	0	0.372	2.27952e-49
ZNF609	5.23579e-18	-0.688014	0.489	0.674	1.96237e-13
SND1	2.53737e-26	-0.688134	0.145	0.457	9.51004e-22
REPS1	4.38556e-34	-0.688892	0.106	0.461	1.64371e-29
MROH9	1.61972e-18	-0.68912	0.246	0.493	6.07073e-14
FAF1	9.06341e-31	-0.689168	0.157	0.5	3.39697e-26
RUNX1	5.8496e-20	-0.690126	0.525	0.752	2.19243e-15
LINC01578	1.21943e-55	-0.690171	0	0.383	4.57042e-51
BICC1	6.51969e-20	-0.691625	0.353	0.606	2.44358e-15
CPEB3	4.52286e-32	-0.693646	0.088	0.415	1.69517e-27
FGF7P3	2.19788e-53	-0.696499	0	0.369	8.23767e-49
PACS1	4.70406e-31	-0.697964	0.111	0.443	1.76308e-26
PBX1	8.58692e-20	-0.700252	0.431	0.649	3.21838e-15
FBXL2	5.36547e-25	-0.701962	0.293	0.592	2.01098e-20
RGPD8	5.69685e-53	-0.702461	0.018	0.415	2.13518e-48
WFDC21P	3.86949e-37	-0.702799	0	0.262	1.45029e-32
MYO10	4.83984e-23	-0.703588	0.256	0.55	1.81397e-18
LIMCH1	1.11269e-17	-0.703671	0.602	0.723	4.17035e-13
MBNL2	8.76225e-21	-0.704118	0.408	0.638	3.28409e-16
VPS13B	8.02007e-31	-0.704367	0.155	0.5	3.00592e-26
DNAH7	4.72479e-28	-0.7053	0.92	0.936	1.77085e-23
ANKS1A	9.38087e-24	-0.705409	0.359	0.631	3.51595e-19
CDC42SE2	2.4726e-26	-0.705866	0.196	0.518	9.26729e-22
URGCP-MRPS24	6.24054e-54	-0.705939	0	0.372	2.33895e-49
BMS1P1	4.15356e-66	-0.705939	0	0.447	1.55675e-61
MT-TQ	2.36723e-41	-0.709072	0	0.291	8.87237e-37
ZC3H11A	6.68001e-48	-0.710894	0.025	0.401	2.50367e-43
RPL31	8.35023e-24	-0.711327	0.875	0.926	3.12967e-19
PLEKHA6	7.13808e-44	-0.713174	0.048	0.426	2.67535e-39
KIAA0556	5.77142e-23	-0.713341	0.433	0.663	2.16313e-18
DPY19L1P1	7.86214e-61	-0.715317	0	0.415	2.94673e-56
HS6ST2	5.10311e-31	-0.716907	0.076	0.39	1.91265e-26
TRIO	2.12479e-43	-0.717427	0.083	0.486	7.9637e-39
PER2	1.39736e-17	-0.718024	0.399	0.613	5.23729e-13
PRKN	2.30144e-49	-0.718125	0.009	0.369	8.6258e-45
MT-TP	1.41493e-44	-0.71843	0	0.312	5.30315e-40
AEBP2	7.10245e-21	-0.718705	0.251	0.514	2.662e-16
SRGN	5.65952e-54	-0.719546	0.004	0.383	2.12119e-49
SPAG16	1.75893e-23	-0.720947	0.965	0.922	6.59248e-19
IL7	5.93847e-26	-0.721479	0.307	0.606	2.22574e-21
MT-TC	2.2584e-53	-0.721536	0	0.369	8.46448e-49
DIS3L2	1.07898e-28	-0.722173	0.267	0.599	4.04402e-24
ANKRD28	3.63194e-26	-0.724001	0.242	0.567	1.36125e-21
SMG1P1	3.15821e-60	-0.724635	0	0.411	1.1837e-55
DRAIC	7.86875e-22	-0.724853	0.233	0.504	2.94921e-17
LYN	3.06974e-24	-0.724999	0.214	0.521	1.15054e-19
ADGRV1	4.17624e-29	-0.725283	0.247	0.589	1.56525e-24
SYNPR	1.39802e-50	-0.730813	0	0.351	5.23977e-46
CROCC2	2.22067e-32	-0.731434	0.263	0.621	8.32309e-28
KDM4C	1.58142e-38	-0.731896	0.099	0.479	5.92718e-34
PTRH1	3.00246e-23	-0.736082	0.486	0.699	1.12532e-18
NT5C2	3.58325e-26	-0.736189	0.205	0.514	1.343e-21
PTPN12	1.66872e-31	-0.737001	0.182	0.543	6.25437e-27
TNRC6B	7.75389e-26	-0.739388	0.599	0.787	2.90616e-21
SMURF1	8.38183e-26	-0.740865	0.244	0.55	3.14151e-21
EPB41L4A	2.26133e-27	-0.740922	0.306	0.613	8.47545e-23
ASPH	6.53981e-30	-0.741226	0.178	0.525	2.45112e-25
RFX2	2.7414e-29	-0.741839	0.739	0.879	1.02748e-24
ARL17B	2.00149e-52	-0.744553	0.025	0.429	7.50159e-48
NDUFC2-KCTD14	4.82708e-59	-0.746145	0	0.404	1.80919e-54
LRMP	9.8238e-47	-0.748492	0.028	0.401	3.68196e-42
CTNNB1	2.93329e-18	-0.748661	0.629	0.801	1.0994e-13
GPHN	1.96792e-43	-0.749304	0.055	0.433	7.37575e-39
STK17B	4.33478e-32	-0.749405	0.104	0.443	1.62468e-27
ARID1B	5.61606e-19	-0.75019	0.504	0.681	2.1049e-14
MUC20-OT1	9.16891e-27	-0.753154	0.378	0.663	3.43651e-22
MAP4K3	1.70177e-33	-0.755012	0.168	0.532	6.37825e-29
ABR	4.1044e-36	-0.755248	0.15	0.528	1.53833e-31
DPY19L2P2	1.15801e-66	-0.755266	0	0.45	4.34022e-62
SBF2	8.37932e-54	-0.755837	0.067	0.525	3.14057e-49
ERC1	7.07378e-30	-0.756363	0.159	0.493	2.65125e-25
COP1	3.73042e-34	-0.756625	0.145	0.511	1.39816e-29
ARIH1	7.17546e-20	-0.757398	0.392	0.635	2.68936e-15
EEF1A1P13	1.14659e-69	-0.758294	0	0.468	4.29744e-65
KSR1	1.25294e-26	-0.759046	0.18	0.496	4.69602e-22
PCCA	5.42581e-28	-0.760318	0.159	0.479	2.03359e-23
RAD9A	2.56956e-30	-0.760569	0.277	0.621	9.6307e-26
JARID2	2.3271e-45	-0.760989	0.044	0.426	8.72195e-41
RPL4P4	2.93021e-67	-0.761315	0	0.454	1.09824e-62
MBNL1	1.25988e-21	-0.762514	0.428	0.702	4.72202e-17
RAPGEF2	2.83392e-21	-0.764099	0.2	0.461	1.06215e-16
SOX5	4.76019e-32	-0.764709	0.131	0.472	1.78412e-27
C2orf68	2.25119e-36	-0.765735	0.129	0.5	8.43745e-32
BIRC6	1.06487e-33	-0.766795	0.254	0.631	3.99112e-29
AK8	6.61587e-26	-0.767495	0.376	0.652	2.47963e-21
NPIPB3	4.47726e-60	-0.768701	0.005	0.426	1.67808e-55
DNAH11	2.37997e-29	-0.76904	0.91	0.943	8.92012e-25
IMMP2L	4.12836e-36	-0.769517	0.065	0.404	1.54731e-31
ARHGAP26	5.7125e-47	-0.770068	0.041	0.433	2.14104e-42
LRMDA	7.33859e-42	-0.771709	0.117	0.528	2.75051e-37
ECT2L	6.18178e-21	-0.772417	0.671	0.791	2.31693e-16
ALDOA	9.71133e-64	-0.773048	0.058	0.567	3.63981e-59
UBE2Q2P2	7.93359e-68	-0.776328	0	0.457	2.97351e-63
LIPH	4.78894e-31	-0.777326	0.297	0.635	1.79489e-26
TRIM2	2.02625e-21	-0.777731	0.544	0.73	7.59437e-17
TYROBP	2.29929e-55	-0.779743	0.002	0.387	8.61776e-51
GPCPD1	1.11896e-37	-0.780524	0.152	0.55	4.19386e-33
ANKHD1	2.55155e-44	-0.781524	0.067	0.461	9.56323e-40
NME1-NME2	3.46499e-80	-0.78229	0	0.528	1.29868e-75
LAMA2	4.8921e-47	-0.7823	0.025	0.394	1.83356e-42
CTSB	5.53298e-30	-0.782714	0.26	0.617	2.07376e-25
TOX	1.91966e-36	-0.783484	0.095	0.457	7.19489e-32
CHST11	3.78206e-38	-0.783805	0.157	0.553	1.41752e-33
CBLB	1.91241e-28	-0.7856	0.166	0.489	7.16769e-24
STPG2	5.61983e-54	-0.785644	0.014	0.411	2.10631e-49
NCOA1	2.31831e-25	-0.785763	0.224	0.525	8.68901e-21
TRAPPC9	2.35975e-33	-0.786884	0.208	0.571	8.84433e-29
RNF19A	2.44228e-18	-0.788296	0.443	0.635	9.15367e-14
CEP128	5.05002e-33	-0.792248	0.254	0.621	1.89275e-28
FOXO1	1.2411e-35	-0.793131	0.133	0.504	4.65164e-31
LDLR	2.75987e-15	-0.793979	0.292	0.496	1.0344e-10
DPYD	1.31206e-42	-0.796219	0.113	0.532	4.91759e-38
NEGR1	6.16922e-35	-0.79743	0.111	0.468	2.31222e-30
APOC1	3.08356e-61	-0.798266	0.005	0.433	1.15572e-56
S100A4	1.20058e-43	-0.799523	0.102	0.521	4.49977e-39
RPL13AP25	7.68039e-71	-0.800028	0	0.475	2.87861e-66
PSME4	1.73829e-25	-0.800997	0.306	0.603	6.51513e-21
CDKAL1	9.40864e-46	-0.801503	0.095	0.518	3.52636e-41
KLHL32	1.54245e-26	-0.802106	0.265	0.571	5.7811e-22
MID1	1.05063e-23	-0.80551	0.279	0.564	3.93777e-19
KIF26B	5.66383e-47	-0.805798	0.037	0.422	2.1228e-42
DNAH6	2.42083e-29	-0.808202	0.834	0.887	9.07327e-25
SLC39A10	2.17881e-38	-0.810878	0.145	0.535	8.1662e-34
MIPOL1	2.11942e-40	-0.810897	0.15	0.557	7.94358e-36
RPL7P9	1.84183e-68	-0.811733	0	0.461	6.90319e-64
CEP112	2.66462e-29	-0.82362	0.27	0.596	9.98699e-25
FER	1.38207e-37	-0.824244	0.155	0.543	5.18001e-33
SYT17	2.57364e-43	-0.824535	0.076	0.472	9.64601e-39
PALLD	4.23178e-28	-0.825005	0.336	0.649	1.58607e-23
CERS6	2.46925e-19	-0.826457	0.401	0.617	9.25475e-15
TJP2	1.04435e-51	-0.828123	0.041	0.457	3.91423e-47
TTC29	1.40094e-27	-0.829257	0.707	0.791	5.25072e-23
LINC00271	2.35492e-47	-0.829588	0.134	0.582	8.82625e-43
MACF1	3.00343e-35	-0.829627	0.673	0.904	1.12569e-30
ANKRD17	3.59808e-34	-0.83069	0.288	0.656	1.34856e-29
SRGAP1	7.93973e-31	-0.831984	0.249	0.589	2.97581e-26
KIF13A	3.07089e-29	-0.832897	0.233	0.564	1.15097e-24
SRPK2	2.39742e-30	-0.834488	0.327	0.642	8.98552e-26
DSCAML1	1.73646e-43	-0.834599	0.09	0.493	6.50826e-39
ADCY9	4.86881e-28	-0.834928	0.24	0.553	1.82483e-23
RFX3-AS1	1.2349e-50	-0.835778	0.067	0.5	4.62841e-46
SUPT3H	5.8851e-47	-0.837281	0.062	0.465	2.20574e-42
HNRNPUL2-BSCL2	3.40622e-70	-0.837729	0	0.472	1.27665e-65
LIMK2	9.35208e-21	-0.840319	0.35	0.596	3.50516e-16
IQCH	5.26249e-35	-0.841759	0.318	0.67	1.97238e-30
ARHGAP6	1.93743e-43	-0.845629	0.06	0.443	7.26149e-39
SNTB1	2.38064e-39	-0.845908	0.177	0.582	8.92262e-35
AMY1A	2.57356e-57	-0.846291	0	0.394	9.6457e-53
SOX2-OT	2.1871e-68	-0.849133	0	0.461	8.19727e-64
CUX1	4.02482e-36	-0.849262	0.286	0.67	1.5085e-31
LINC00513	2.37547e-53	-0.849333	0.048	0.486	8.90325e-49
STOX2	2.57466e-36	-0.849679	0.148	0.525	9.64982e-32
SH3D19	1.00824e-45	-0.851358	0.125	0.56	3.77887e-41
PRH1	4.5138e-48	-0.853366	0.078	0.5	1.69177e-43
PATJ	1.0634e-30	-0.85403	0.431	0.709	3.98562e-26
TXNRD1	1.3618e-34	-0.85405	0.578	0.855	5.10403e-30
LINC00174	5.34949e-72	-0.854802	0	0.482	2.00499e-67
ARHGAP24	1.9522e-34	-0.855514	0.265	0.624	7.31686e-30
CYTH1	1.21924e-37	-0.856024	0.233	0.635	4.56972e-33
EGLN3	3.46692e-32	-0.856292	0.138	0.479	1.2994e-27
MIR4300HG	7.19381e-58	-0.857628	0	0.397	2.69624e-53
LINC02066	5.04926e-66	-0.857628	0	0.447	1.89246e-61
CFAP61	8.88495e-43	-0.858003	0.348	0.727	3.33008e-38
SOX6	6.6837e-44	-0.858184	0.111	0.521	2.50505e-39
ASTN2	1.17977e-39	-0.862532	0.106	0.489	4.42179e-35
TMEM189-UBE2V1	5.35648e-69	-0.863264	0	0.465	2.00761e-64
NFAT5	3.31288e-32	-0.86647	0.299	0.645	1.24167e-27
C4orf19	2.94288e-46	-0.871152	0.076	0.486	1.10299e-41
DDAH2	4.32305e-42	-0.873594	0.304	0.723	1.62028e-37
BCL2L14	1.86562e-69	-0.875747	0.03	0.539	6.99235e-65
LRGUK	8.7542e-38	-0.876008	0.265	0.649	3.28107e-33
RNF213	3.02117e-45	-0.876734	0.18	0.631	1.13233e-40
CDCA7L	3.74698e-57	-0.880462	0.046	0.5	1.40437e-52
KIAA0319	9.21832e-35	-0.882808	0.21	0.571	3.45503e-30
MYH9	9.73774e-26	-0.883459	0.267	0.582	3.6497e-21
CLEC19A	1.1839e-51	-0.884813	0.058	0.489	4.43727e-47
FGD4	6.17356e-43	-0.885107	0.125	0.543	2.31385e-38
EYA2	2.35751e-45	-0.885808	0.11	0.528	8.83596e-41
MBD5	1.14282e-44	-0.891807	0.159	0.589	4.28329e-40
SLC1A1	5.4232e-65	-0.891896	0.028	0.511	2.03262e-60
SSBP2	3.52529e-40	-0.892407	0.438	0.766	1.32128e-35
DAB1	1.3808e-69	-0.896622	0	0.468	5.17526e-65
PLCH1	1.31777e-34	-0.898064	0.442	0.73	4.93901e-30
PTK2	1.11345e-32	-0.903353	0.398	0.691	4.1732e-28
GTF2IRD1	5.26816e-54	-0.904413	0.097	0.567	1.9745e-49
FBXL13	8.4026e-40	-0.907722	0.32	0.691	3.1493e-35
ARMC2	1.63925e-40	-0.910054	0.525	0.787	6.1439e-36
FTX	1.26725e-32	-0.915496	0.23	0.578	4.74965e-28
NCOA2	3.25399e-46	-0.916298	0.269	0.699	1.2196e-41
SLIT2	5.71489e-34	-0.917212	0.101	0.443	2.14194e-29
AMBRA1	3.54031e-59	-0.917946	0.055	0.532	1.32691e-54
POLR2J4	2.22103e-71	-0.91844	0	0.479	8.32443e-67
KANSL1	1.13977e-35	-0.919264	0.316	0.681	4.27186e-31
WWTR1	2.61726e-21	-0.922544	0.396	0.628	9.80951e-17
TPST1	5.3158e-35	-0.925403	0.228	0.589	1.99236e-30
TBCAP1	4.98347e-75	-0.926538	0	0.5	1.8678e-70
SLC9C1	2.82603e-76	-0.929227	0	0.507	1.0592e-71
PAN3	2.43612e-42	-0.930994	0.193	0.596	9.13059e-38
RPL21P16	1.57185e-77	-0.93459	0	0.514	5.89128e-73
JPT1	4.09006e-48	-0.934919	0.228	0.684	1.53295e-43
LDLRAD4	2.44172e-41	-0.939868	0.318	0.691	9.15158e-37
CMIP	6.31239e-36	-0.940118	0.41	0.745	2.36588e-31
NRXN3	1.4545e-42	-0.942015	0.106	0.507	5.45147e-38
NR6A1	2.47285e-60	-0.943602	0.057	0.539	9.26825e-56
HYDIN	6.19172e-49	-0.944726	0.97	0.972	2.32066e-44
GMDS-DT	1.52185e-45	-0.944753	0.163	0.592	5.70388e-41
TCF12	1.66465e-46	-0.946213	0.177	0.621	6.23909e-42
DTWD2	2.54471e-59	-0.946213	0.06	0.535	9.53756e-55
DNAI1	3.06376e-39	-0.94942	0.611	0.805	1.1483e-34
LPP	4.68099e-42	-0.950577	0.175	0.599	1.75443e-37
EVA1C	5.75734e-31	-0.952114	0.502	0.734	2.15785e-26
PARD3B	2.92288e-39	-0.955317	0.187	0.571	1.0955e-34
NF1	1.50711e-40	-0.955567	0.237	0.635	5.64865e-36
CES1P1	5.52734e-72	-0.955846	0	0.482	2.07165e-67
PTPRK	1.1077e-37	-0.957324	0.221	0.606	4.15164e-33
NPIPB4	6.21683e-69	-0.957719	0.039	0.553	2.33007e-64
MAML3	1.74009e-40	-0.962835	0.152	0.546	6.52185e-36
NXN	6.77454e-31	-0.963588	0.226	0.567	2.5391e-26
KDM6A	2.31573e-50	-0.96786	0.171	0.635	8.67934e-46
PHLPP1	3.13771e-36	-0.969431	0.214	0.582	1.17602e-31
SPDYE16	2.23036e-74	-0.96967	0.019	0.543	8.3594e-70
CDH1	1.79668e-10	-0.970619	0.663	0.684	6.73394e-06
SIPA1L1	4.54025e-45	-0.970731	0.24	0.681	1.70168e-40
AKAP6	2.88667e-34	-0.97636	0.371	0.702	1.08192e-29
SENP3-EIF4A1	2.75689e-90	-0.97939	0	0.585	1.03328e-85
PDXDC1	7.98339e-46	-0.98353	0.295	0.702	2.99218e-41
DNAI2	5.9467e-44	-0.984623	0.625	0.851	2.22882e-39
JAZF1	6.26221e-44	-0.987566	0.163	0.582	2.34708e-39
HIST2H2AA4	4.33534e-61	-0.989759	0.002	0.422	1.62489e-56
MECOM	3.40045e-39	-0.993134	0.39	0.738	1.27449e-34
KAZN	3.49585e-23	-0.993519	0.295	0.567	1.31025e-18
RABGAP1L	4.68299e-35	-0.994183	0.512	0.755	1.75518e-30
COX6A1P2	2.54378e-79	-0.994875	0	0.525	9.53407e-75
FAM160A1	2.21683e-47	-0.996033	0.125	0.56	8.30866e-43
ARHGAP42	2.47524e-33	-0.996411	0.375	0.699	9.27721e-29
SIPA1L3	3.39407e-50	-0.996719	0.205	0.66	1.2721e-45
RGL1	7.01518e-48	-1.00083	0.178	0.628	2.62929e-43
EIF4G3	3.77233e-38	-1.00356	0.475	0.77	1.41387e-33
SNED1	1.00487e-41	-1.00511	0.18	0.585	3.76625e-37
CFAP47	1.1683e-40	-1.00863	0.708	0.851	4.37879e-36
CAMK1D	4.40521e-39	-1.01068	0.325	0.684	1.65107e-34
CASC15	8.87052e-50	-1.01192	0.102	0.553	3.32467e-45
AADACL2	4.44083e-70	-1.01268	0.007	0.489	1.66442e-65
MRTFA	8.97021e-74	-1.01273	0	0.493	3.36203e-69
RNASEK	4.7726e-69	-1.01414	0.12	0.684	1.78877e-64
TVP23C-CDRT4	2.86063e-85	-1.02006	0.018	0.599	1.07216e-80
DLG1	3.38432e-47	-1.02176	0.323	0.734	1.26844e-42
NPIPB5	1.44412e-59	-1.02337	0.101	0.603	5.41258e-55
BBS9	9.10216e-43	-1.02711	0.341	0.709	3.41149e-38
C8orf37-AS1	1.34851e-68	-1.02948	0.037	0.546	5.05422e-64
GPX1	7.49181e-99	-1.03037	0	0.631	2.80793e-94
GNAQ	5.35283e-50	-1.03279	0.489	0.851	2.00624e-45
TTTY14	3.66422e-67	-1.03288	0	0.454	1.37335e-62
POLDIP3	5.9167e-08	-1.03605	0.21	0.344	0.00221758
FAM185A	7.22609e-80	-1.03692	0.03	0.596	2.70834e-75
ANKRD44	1.80782e-67	-1.03894	0.039	0.546	6.77569e-63
MCF2L2	3.64225e-68	-1.0422	0.018	0.504	1.36512e-63
SPIDR	4.05525e-51	-1.04307	0.29	0.741	1.51991e-46
C11orf49	2.06447e-45	-1.04456	0.56	0.823	7.73763e-41
POLR2J3	1.4022e-85	-1.04491	0.011	0.585	5.25544e-81
JMJD1C	1.2866e-47	-1.0451	0.451	0.855	4.82219e-43
VWA3A	3.6919e-47	-1.04606	0.472	0.801	1.38372e-42
GTF2IP4	1.75906e-89	-1.0478	0	0.582	6.59297e-85
MED13L	4.18511e-59	-1.05181	0.203	0.723	1.56858e-54
NUP98	1.57318e-41	-1.05221	0.214	0.617	5.89628e-37
AKAP13	2.54453e-47	-1.05911	0.465	0.872	9.5369e-43
PRICKLE2	8.44723e-51	-1.06221	0.284	0.73	3.16602e-46
LINC01619	5.12907e-85	-1.06257	0	0.557	1.92237e-80
TBC1D5	1.61428e-53	-1.07017	0.171	0.642	6.05031e-49
AFF1	1.78607e-29	-1.07031	0.304	0.606	6.69417e-25
CFAP54	5.94669e-55	-1.07726	0.784	0.933	2.22882e-50
RASAL2	1.91542e-42	-1.0783	0.357	0.723	7.17898e-38
BMPR1B	8.54453e-50	-1.07922	0.166	0.621	3.20249e-45
DNAAF4-CCPG1	8.35511e-89	-1.08445	0	0.578	3.1315e-84
PTCD1	1.09468e-77	-1.08876	0.064	0.642	4.10285e-73
GLIS3	1.33387e-45	-1.09066	0.481	0.805	4.99935e-41
NEBL	1.1636e-35	-1.10441	0.385	0.702	4.36116e-31
STAG1	3.70303e-53	-1.10506	0.21	0.684	1.3879e-48
GRHL2	4.35312e-56	-1.11096	0.318	0.784	1.63155e-51
NEDD4L	2.11684e-37	-1.11171	0.772	0.848	7.93391e-33
WDPCP	1.29544e-53	-1.11241	0.371	0.762	4.85532e-49
EFNA5	4.85936e-54	-1.11363	0.125	0.596	1.82129e-49
EXT1	5.35403e-47	-1.11408	0.145	0.574	2.00669e-42
NEK10	3.19386e-45	-1.11627	0.841	0.926	1.19706e-40
TMTC2	6.44106e-47	-1.12196	0.249	0.688	2.41411e-42
NAV2	1.37847e-48	-1.12265	0.422	0.794	5.16651e-44
SAA2-SAA4	6.79483e-32	-1.13613	0.004	0.238	2.5467e-27
TBC1D8	1.10901e-52	-1.14107	0.327	0.752	4.15659e-48
GABARAP	1.79982e-61	-1.14542	0.346	0.833	6.74573e-57
MACROD2	6.58147e-60	-1.14554	0.095	0.592	2.46673e-55
PCSK5	3.05606e-51	-1.14635	0.216	0.663	1.14541e-46
DENND4A	2.39664e-49	-1.14791	0.2	0.66	8.9826e-45
RERE	4.68217e-52	-1.14868	0.481	0.812	1.75488e-47
DHFR	1.08112e-54	-1.15051	0.071	0.528	4.05202e-50
IGF1R	3.82048e-46	-1.15256	0.493	0.798	1.43192e-41
MYO1E	1.97717e-42	-1.15562	0.468	0.77	7.41044e-38
PLEKHA5	4.37305e-45	-1.15574	0.599	0.823	1.63902e-40
WDR86-AS1	1.16368e-83	-1.15736	0	0.55	4.36148e-79
FTL	1.09729e-58	-1.16062	0.889	1	4.11266e-54
PACRG	2.76003e-51	-1.16411	0.749	0.887	1.03446e-46
RPL36A	2.2302e-67	-1.1668	0.325	0.851	8.35879e-63
IGF2BP2	1.14045e-43	-1.17093	0.424	0.755	4.2744e-39
CHN2	3.6337e-63	-1.17914	0.097	0.61	1.36191e-58
TTLL5	1.46182e-50	-1.18259	0.39	0.777	5.47888e-46
MYO1D	2.66891e-46	-1.18953	0.382	0.73	1.00031e-41
WDR49	1.74239e-52	-1.19705	0.588	0.851	6.53049e-48
LRBA	9.55314e-59	-1.20503	0.65	0.897	3.58052e-54
KIAA0825	6.44009e-59	-1.20953	0.438	0.819	2.41375e-54
SERPINI2	1.4355e-74	-1.20993	0.134	0.72	5.38024e-70
SREBF2	1.12997e-46	-1.21169	0.263	0.674	4.23514e-42
RBM47	3.59495e-59	-1.21385	0.643	0.936	1.34739e-54
RPL9P9	2.18296e-103	-1.2158	0	0.656	8.18174e-99
DIAPH2	7.98698e-15	-1.21772	0.311	0.525	2.99352e-10
FTO	1.16916e-23	-1.22084	0.67	0.872	4.382e-19
NAALADL2	1.26264e-51	-1.22162	0.163	0.617	4.73238e-47
EFCAB6	2.5578e-57	-1.23141	0.406	0.805	9.58665e-53
RPL13AP5	1.60742e-109	-1.23983	0	0.688	6.0246e-105
USP54	1.9753e-53	-1.24597	0.334	0.748	7.40344e-49
ADK	9.96721e-66	-1.25303	0.203	0.73	3.73571e-61
C9orf3	1.28527e-64	-1.25437	0.269	0.762	4.8172e-60
PSD3	2.0758e-58	-1.2548	0.376	0.78	7.78008e-54
WWC1	1.19013e-36	-1.25787	0.398	0.702	4.46063e-32
C8orf34	6.3992e-53	-1.26015	0.486	0.816	2.39842e-48
MT-ND6	1.18734e-62	-1.26404	0.519	0.926	4.45015e-58
ZFAND3	1.12212e-70	-1.26648	0.244	0.816	4.20572e-66
CRIP1	2.83957e-17	-1.27154	0.892	0.918	1.06427e-12
RPL6P27	2.00657e-117	-1.27619	0	0.727	7.52062e-113
FHIT	1.02976e-68	-1.27673	0.127	0.674	3.85955e-64
PLEKHA7	2.62809e-84	-1.2892	0.191	0.819	9.85008e-80
RP1	3.38877e-51	-1.29439	0.898	0.95	1.27011e-46
CYP2B7P	1.71825e-87	-1.29508	0	0.571	6.44e-83
KCNMB2	5.76489e-61	-1.30282	0.201	0.702	2.16068e-56
AGAP1	1.07866e-63	-1.30514	0.314	0.791	4.04282e-59
DNAH9	6.10712e-47	-1.30529	0.906	0.926	2.28895e-42
ETV6	8.55562e-62	-1.31025	0.247	0.755	3.20665e-57
NFIA	1.53144e-51	-1.31174	0.636	0.855	5.73984e-47
LINC01876	1.30185e-42	-1.31568	0.078	0.454	4.87934e-38
FOXP1	2.01552e-66	-1.31779	0.553	0.915	7.55416e-62
ATXN1	8.40731e-69	-1.3423	0.316	0.833	3.15106e-64
TMSB4X	3.87387e-62	-1.36054	0.592	0.961	1.45192e-57
DNAH3	1.01346e-57	-1.36079	0.571	0.865	3.79843e-53
RFX3	1.78911e-74	-1.36643	0.873	0.961	6.70559e-70
DOCK4	2.98016e-82	-1.39133	0.274	0.869	1.11697e-77
CCSER1	2.81525e-105	-1.40053	0.014	0.695	1.05516e-100
FNDC3B	3.75275e-81	-1.40259	0.219	0.816	1.40653e-76
KIAA1217	6.25112e-66	-1.41153	0.295	0.78	2.34292e-61
DNAH12	1.53807e-73	-1.41685	0.972	0.989	5.76468e-69
MAML2	1.38223e-68	-1.42743	0.542	0.887	5.18061e-64
MIR1244-2	2.35134e-127	-1.43976	0	0.777	8.81283e-123
PRKCE	4.57868e-56	-1.44539	0.348	0.773	1.71609e-51
MAPK10	2.08595e-73	-1.44591	0.744	0.926	7.81814e-69
PTPRM	4.85384e-71	-1.44691	0.187	0.734	1.81922e-66
DCDC1	3.75105e-70	-1.44784	0.633	0.908	1.40589e-65
ZBTB20	2.18275e-68	-1.45768	0.433	0.869	8.18095e-64
RPS28P7	1.77089e-116	-1.4585	0	0.723	6.63731e-112
EXOC4	1.56529e-78	-1.4603	0.378	0.865	5.86671e-74
CCDC200	3.30134e-99	-1.46963	0	0.635	1.23734e-94
DTX2P1-UPK3BP1-PMS2P11	1.38553e-113	-1.47332	0	0.709	5.19297e-109
DMD	2.05309e-59	-1.4871	0.549	0.855	7.69498e-55
RPS10-NUDT3	4.77044e-134	-1.48798	0	0.809	1.78796e-129
FOXN3	3.44126e-99	-1.49118	0.106	0.801	1.28978e-94
MCU	1.41793e-67	-1.49613	0.323	0.812	5.31439e-63
RPL3P4	1.54875e-129	-1.49888	0	0.787	5.8047e-125
LINC01091	1.30811e-59	-1.50998	0.237	0.72	4.90278e-55
SFTPC	2.2822e-91	-1.51687	0	0.592	8.55369e-87
ZSWIM6	5.50436e-65	-1.53579	0.178	0.713	2.06303e-60
EGFEM1P	7.75341e-98	-1.5452	0	0.628	2.90598e-93
FOXP2	9.89522e-74	-1.54628	0.277	0.805	3.70873e-69
ANK3	5.16684e-84	-1.55906	0.726	0.95	1.93653e-79
EEF1G	2.29525e-121	-1.56737	0.055	0.837	8.60258e-117
ARMC9	8.48339e-98	-1.58949	0.398	0.95	3.17957e-93
SHANK2	8.4134e-79	-1.59007	0.415	0.872	3.15334e-74
LMNTD1	8.4249e-86	-1.59614	0.228	0.823	3.15765e-81
FGF14	2.48779e-77	-1.59773	0.41	0.883	9.32424e-73
TMEM232	4.15084e-76	-1.59864	0.724	0.94	1.55574e-71
PTPRT	4.62645e-45	-1.6088	0.583	0.812	1.73399e-40
PARD3	7.32931e-82	-1.60952	0.341	0.855	2.74703e-77
SMYD3	3.92575e-70	-1.62397	0.277	0.777	1.47137e-65
LINC00511	3.14048e-59	-1.64285	0.164	0.656	1.17705e-54
ESRRG	5.12279e-72	-1.64762	0.249	0.773	1.92002e-67
GNA14	6.15397e-69	-1.6553	0.398	0.826	2.30651e-64
THSD4	3.9062e-99	-1.66906	0.085	0.766	1.46404e-94
ULK4	6.47013e-79	-1.69229	0.542	0.887	2.425e-74
RPL7P23	1.00798e-140	-1.69334	0	0.84	3.7779e-136
TMX2-CTNND1	1.38383e-134	-1.69808	0	0.812	5.18659e-130
RPS17	1.05044e-93	-1.72729	0.33	0.915	3.93706e-89
MTND2P28	7.47736e-134	-1.74919	0	0.809	2.80251e-129
ANKFN1	5.35118e-94	-1.76283	0.32	0.89	2.00562e-89
RAD51B	1.42837e-107	-1.76618	0.11	0.826	5.35353e-103
RPL10P9	9.50396e-144	-1.80589	0	0.855	3.56208e-139
EEF1A1P5	1.95683e-138	-1.80735	0	0.83	7.33419e-134
RPL41P2	3.41959e-142	-1.85763	0	0.848	1.28166e-137
BTBD9	5.02449e-99	-1.86343	0.249	0.883	1.88318e-94
SIK3	6.00444e-89	-1.90862	0.288	0.865	2.25046e-84
MAGI1	1.10283e-102	-1.93198	0.334	0.915	4.1334e-98
MT-TE	8.35731e-100	-1.93993	0	0.638	3.13232e-95
BCAS3	4.7344e-98	-1.95909	0.449	0.926	1.77445e-93
CYP4Z2P	2.68941e-116	-1.97028	0	0.723	1.00799e-111
SDK1	2.33974e-108	-2.01627	0.233	0.901	8.76935e-104
RPL13P12	1.26391e-154	-2.05397	0	0.904	4.73712e-150
MTCO2P12	5.34457e-133	-2.07477	0	0.805	2.00314e-128
RPL21P75	5.23222e-153	-2.09766	0	0.897	1.96104e-148
RPL17-C18orf32	4.62036e-150	-2.17983	0.002	0.887	1.73171e-145
DGKI	5.68968e-157	-2.18125	0	0.915	2.13249e-152
LINC00486	9.744e-167	-2.2136	0	0.957	3.65205e-162
WWOX	1.4681e-90	-2.22483	0.329	0.865	5.50242e-86
RPL13AP7	9.36282e-158	-2.27725	0	0.918	3.50918e-153
MTND1P23	9.45812e-158	-2.37713	0	0.918	3.5449e-153
RNLS	5.98503e-143	-2.38513	0.041	0.901	2.24319e-138
HYDIN2	3.88766e-152	-2.40541	0	0.894	1.45709e-147
AQP4-AS1	8.40248e-121	-2.4083	0.125	0.887	3.14925e-116
CFAP299	1.28324e-116	-2.43194	0.818	0.989	4.80957e-112
MTATP6P1	1.40027e-150	-2.46222	0	0.887	5.24822e-146
LINC-PINT	2.36622e-151	-2.54257	0	0.89	8.86861e-147
PDE4D	5.94819e-118	-2.63045	0.256	0.94	2.22938e-113
RBFOX2	8.32647e-142	-2.69198	0.115	0.957	3.12076e-137
STEAP1B	3.62492e-164	-2.69413	0	0.947	1.35862e-159
IL6ST	1.77068e-114	-2.80088	0.479	0.993	6.63651e-110
SCHLAP1	2.7831e-173	-2.85055	0	0.986	1.04311e-168
MT-ND4L	2.81811e-123	-2.99397	0.922	1	1.05623e-118
AGBL4	7.89073e-134	-3.07703	0.313	0.986	2.95745e-129
MTATP8P1	1.36893e-176	-3.99391	0	1	5.13076e-172
MT-ATP8	2.68969e-133	-4.22481	0.422	1	1.00809e-128
MT-RNR1	3.16143e-173	-4.32346	0	0.986	1.1849e-168
MTCO1P12	1.40298e-176	-4.90996	0	1	5.25838e-172
MT-RNR2	1.41516e-176	-5.41216	0	1	5.30403e-172

## Sheet: Club
Gene	p_val	avg_log2FC	pct.parakuat	pct.normal	p_val_adj
MT-CO3	1.12536e-40	5.16561	0.976	0	4.21784e-36
MT-ND4	1.19409e-39	4.45045	0.963	0	4.47543e-35
FTH1	7.70039e-42	3.92802	0.997	0.206	2.8861e-37
MGP	3.59602e-36	3.68667	0.977	0.324	1.34779e-31
RPL26	2.20336e-42	3.68058	0.996	0	8.25821e-38
RPS23	6.12322e-41	2.87827	0.996	0.338	2.29498e-36
EEF1A1	5.5579e-42	2.7656	1	0.897	2.0831e-37
RPL30	9.74861e-41	2.72974	0.997	0.265	3.65378e-36
SFTPA2	5.69386e-17	2.71617	0.832	0.368	2.13406e-12
MUC1	1.02887e-39	2.27526	0.956	0	3.85619e-35
PPIB	4.61366e-38	2.26012	0.939	0.015	1.7292e-33
SCGB1A1	8.34836e-13	2.22251	0.85	0.544	3.12897e-08
H3F3A	8.00583e-38	2.13277	0.992	0.309	3.00059e-33
STEAP4	1.29552e-31	2.12484	0.927	0.294	4.85561e-27
HNRNPA1	1.09253e-38	2.11135	0.942	0	4.0948e-34
XIST	3.99089e-27	2.10697	0.862	0.221	1.49579e-22
TPT1	6.13559e-38	2.10388	1	0.956	2.29962e-33
RPS10	1.75731e-36	2.04103	0.912	0	6.58639e-32
CALR	1.58609e-33	2.01171	0.908	0.074	5.94465e-29
GSTA1	3.16465e-21	1.9942	0.744	0.132	1.18611e-16
CALM2	2.91101e-36	1.96808	0.908	0	1.09105e-31
CXCL17	1.37263e-29	1.96138	0.98	0.441	5.1446e-25
EEF1D	4.6716e-38	1.94924	0.95	0.029	1.75091e-33
AGR2	6.15192e-21	1.89398	0.871	0.397	2.30574e-16
FABP5	1.21601e-16	1.88072	0.804	0.412	4.55762e-12
UBB	5.52956e-34	1.844	0.931	0.132	2.07248e-29
CP	3.28552e-27	1.81956	0.905	0.294	1.23141e-22
SPINK5	1.36194e-14	1.80998	0.617	0.103	5.10454e-10
CEBPD	3.8456e-28	1.78167	0.95	0.397	1.44133e-23
BTG1	1.15345e-29	1.73906	0.818	0.015	4.32313e-25
TCIM	7.66133e-26	1.71505	0.91	0.338	2.87147e-21
SFTPA1	3.4571e-07	1.70252	0.618	0.309	0.0129572
PTMA	4.98393e-35	1.67023	1	0.926	1.86798e-30
RPL41	1.50744e-30	1.65622	0.999	0.941	5.64989e-26
RNASE1	2.70245e-21	1.63885	0.985	0.662	1.01288e-16
KLK11	3.37523e-26	1.59628	0.926	0.265	1.26504e-21
HSP90B1	6.78872e-28	1.58986	0.95	0.662	2.54441e-23
LCN2	5.18154e-09	1.5688	0.566	0.191	0.000194204
SCGB3A1	1.37599e-11	1.56666	0.816	0.456	5.15721e-07
MMP7	3.4995e-09	1.53925	0.538	0.176	0.000131161
RPL7A	2.18e-32	1.52714	0.999	0.897	8.17063e-28
SSR4	5.41044e-25	1.5087	0.954	0.471	2.02783e-20
CYB5A	6.59838e-26	1.50194	0.995	0.603	2.47307e-21
SCGB3A2	4.26706e-16	1.47598	0.983	0.632	1.59929e-11
HSP90AA1	1.3044e-25	1.46869	0.991	0.662	4.88888e-21
HP	0.000138614	1.4542	0.18	0	1
PDIA3	3.69654e-26	1.44813	0.923	0.294	1.38546e-21
HSPA5	1.44569e-26	1.43832	0.95	0.412	5.41846e-22
RPL6	6.12881e-32	1.43622	0.997	0.912	2.29708e-27
FMO2	8.20105e-20	1.43116	0.822	0.279	3.07375e-15
NACA	2.47626e-29	1.42832	0.992	0.676	9.28104e-25
VIM	4.07464e-11	1.41828	0.804	0.676	1.52717e-06
IFITM3	1.20499e-21	1.412	0.938	0.471	4.51631e-17
HSPA1A	5.93305e-15	1.41086	0.782	0.279	2.22371e-10
PDIA6	1.31806e-26	1.35576	0.805	0.074	4.94009e-22
RPL3	9.43647e-28	1.34773	1	0.941	3.53679e-23
NCL	1.62129e-22	1.34351	0.851	0.221	6.07659e-18
SUMO2	2.6415e-28	1.33714	0.789	0.015	9.90033e-24
XBP1	5.43233e-22	1.33447	0.883	0.353	2.03604e-17
NKX2-1	7.70106e-25	1.32956	0.725	0	2.88636e-20
CD81	3.67898e-25	1.32582	0.861	0.235	1.37888e-20
HSPA8	2.51144e-23	1.31981	0.759	0.074	9.41289e-19
HSP90AB1	5.05143e-26	1.30356	0.984	0.706	1.89328e-21
CEACAM6	2.93605e-15	1.2985	0.85	0.397	1.10043e-10
SEC11C	2.40062e-22	1.2974	0.741	0.059	8.99754e-18
RPL13	5.99699e-28	1.29239	1	0.956	2.24767e-23
JUN	6.0669e-18	1.29164	0.975	0.897	2.27387e-13
WFDC2	1.65597e-18	1.2909	0.988	0.603	6.20658e-14
PCBP1	6.18703e-26	1.28078	0.743	0	2.3189e-21
CLU	1.99664e-16	1.27723	0.845	0.324	7.4834e-12
ALDH1A1	1.19002e-20	1.24206	0.851	0.25	4.4602e-16
MIF	1.85949e-24	1.22294	0.718	0	6.96939e-20
PTP4A2	2.55209e-20	1.2202	0.776	0.176	9.56523e-16
HNRNPU	4.09392e-18	1.21857	0.809	0.294	1.5344e-13
RPS3A	5.30114e-25	1.2157	0.999	0.912	1.98687e-20
ACTG1	1.96566e-22	1.20159	0.983	0.779	7.3673e-18
PRDX2	4.25659e-24	1.19061	0.71	0	1.59537e-19
RPLP0	8.9106e-24	1.17674	0.996	0.897	3.33969e-19
CANX	1.02285e-21	1.16787	0.845	0.206	3.83364e-17
C16orf89	6.17277e-18	1.16518	0.871	0.368	2.31355e-13
TMEM45A	6.85731e-17	1.16385	0.759	0.191	2.57012e-12
TUBA1B	2.54668e-20	1.16114	0.653	0.015	9.54496e-16
EID1	8.20247e-21	1.15772	0.882	0.279	3.07428e-16
SPTSSA	1.22117e-22	1.15582	0.682	0	4.57696e-18
SFTPB	5.61387e-25	1.14687	1	0.882	2.10408e-20
RPL5	2.40424e-23	1.1459	0.992	0.882	9.01109e-19
SOX4	2.59428e-17	1.14134	0.979	0.706	9.72337e-13
GSTP1	8.42341e-20	1.14059	0.98	0.794	3.15709e-15
GAPDH	9.35959e-20	1.12614	0.687	0.059	3.50797e-15
NUCB2	6.82439e-17	1.12454	0.753	0.221	2.55778e-12
RPS8	4.14394e-23	1.11649	1	0.956	1.55315e-18
ERP27	1.48801e-17	1.11061	0.621	0.044	5.57707e-13
MCL1	8.50003e-20	1.10892	0.662	0.029	3.18581e-15
TSTD1	4.39416e-21	1.10514	0.654	0	1.64693e-16
WDR83OS	2.74204e-21	1.10425	0.658	0	1.02772e-16
RPL18	4.56464e-21	1.10148	0.999	0.926	1.71083e-16
C11orf96	3.77765e-10	1.10068	0.393	0	1.41586e-05
FKBP2	1.04886e-19	1.09475	0.886	0.309	3.93114e-15
P4HB	9.56947e-23	1.09106	0.869	0.25	3.58664e-18
RPS6	3.07828e-23	1.0823	1	0.926	1.15374e-18
EEF1B2	3.77611e-18	1.08166	0.928	0.529	1.41529e-13
RACK1	1.47278e-22	1.0767	0.988	0.912	5.51999e-18
EIF4A1	2.21509e-20	1.07639	0.641	0	8.30216e-16
SERBP1	1.41314e-20	1.07102	0.809	0.25	5.29645e-16
FOSB	5.65132e-13	1.06131	0.908	0.574	2.11811e-08
HNRNPAB	8.62419e-19	1.0518	0.71	0.118	3.23235e-14
RPS11	6.75611e-23	1.04606	0.997	0.941	2.53219e-18
HMGB1	7.63059e-19	1.04065	0.928	0.515	2.85994e-14
RRBP1	5.94291e-17	1.03545	0.824	0.309	2.2274e-12
PIGR	7.82897e-20	1.01966	0.995	0.515	2.9343e-15
AQP4	4.29463e-15	1.01741	0.735	0.221	1.60963e-10
PRDX1	3.83387e-17	1.00851	0.765	0.176	1.43693e-12
NSA2	6.56964e-18	0.985107	0.694	0.103	2.4623e-13
SAA1	0.00451656	0.984611	0.107	0	1
IER3	1.31029e-12	0.981901	0.493	0.029	4.91095e-08
PPA1	5.75921e-15	0.981114	0.881	0.471	2.15855e-10
TSC22D1	3.34079e-13	0.980583	0.882	0.574	1.25213e-08
CLDN7	1.5017e-18	0.979895	0.614	0.015	5.62835e-14
CTSD	3.33975e-18	0.977827	0.593	0	1.25174e-13
LGALS3BP	1.68345e-16	0.969309	0.771	0.25	6.30958e-12
EPCAM	7.58737e-18	0.961181	0.886	0.368	2.84375e-13
MDK	8.83726e-16	0.95404	0.786	0.206	3.31221e-11
CLIC1	3.41989e-17	0.948581	0.598	0.029	1.28178e-12
RPL10	3.28546e-17	0.947089	0.999	1	1.23139e-12
HSPD1	3.38784e-16	0.947082	0.743	0.191	1.26976e-11
HMGN1	2.84961e-16	0.942753	0.822	0.294	1.06803e-11
RPLP1	6.74785e-18	0.942194	1	0.985	2.5291e-13
KIAA1324	1.02725e-17	0.939086	0.798	0.235	3.85015e-13
UQCR11	1.22282e-18	0.936435	0.601	0	4.58313e-14
SFTA3	1.55462e-16	0.929419	0.557	0	5.82672e-12
HMGB3	1.36519e-11	0.929068	0.569	0.118	5.11674e-07
DNAJA1	8.51746e-15	0.922733	0.781	0.265	3.19234e-10
RPS4X	5.42279e-17	0.913542	0.996	0.926	2.03246e-12
ARPC3	4.2611e-17	0.909534	0.595	0.029	1.59706e-12
PPIA	2.52237e-16	0.908172	0.946	0.691	9.45385e-12
KDELR2	7.77208e-18	0.908166	0.584	0	2.91298e-13
RPS24	4.13378e-20	0.905522	1	0.956	1.54934e-15
SSR2	6.24549e-15	0.903269	0.814	0.368	2.34081e-10
ADIRF	9.33542e-13	0.900895	0.504	0.029	3.49892e-08
RPL19	1.3447e-18	0.900422	1	0.941	5.03992e-14
RPL29	3.28863e-19	0.900267	0.995	0.926	1.23258e-14
KRT18	7.92205e-16	0.899795	0.951	0.544	2.96918e-11
GNAS	2.769e-15	0.899371	0.944	0.632	1.03782e-10
PDIA4	4.23069e-15	0.897067	0.634	0.118	1.58566e-10
RPS7	1.40542e-17	0.895231	0.995	0.926	5.26753e-13
RPS2	2.65825e-16	0.895105	0.999	0.941	9.96312e-12
RPL8	1.33741e-18	0.893244	0.995	0.956	5.01261e-14
NR4A1	4.9922e-12	0.890926	0.512	0.059	1.87108e-07
ATP5MF	2.17165e-16	0.884523	0.553	0	8.13936e-12
DHCR24	5.79229e-13	0.883609	0.832	0.382	2.17095e-08
PPP1R14B	2.39636e-14	0.876372	0.594	0.074	8.98158e-10
YBX3	6.14843e-14	0.876306	0.865	0.426	2.30443e-09
CCND1	5.24326e-12	0.871434	0.569	0.132	1.96517e-07
DDT	2.74857e-15	0.860954	0.578	0.044	1.03017e-10
MARCKS	1.73243e-08	0.85927	0.45	0.088	0.000649313
RPL9	3.17964e-17	0.858924	0.997	0.956	1.19173e-12
SEC61B	7.57274e-14	0.857854	0.818	0.382	2.83826e-09
RPL10A	7.37342e-15	0.856812	0.996	0.882	2.76356e-10
SPCS2	5.78157e-16	0.855912	0.814	0.338	2.16693e-11
ATP5PO	8.50974e-16	0.855207	0.538	0	3.18945e-11
TMEM205	2.6299e-16	0.848847	0.549	0	9.85686e-12
RPL23A	2.29582e-15	0.847719	0.989	0.868	8.60474e-11
RPS9	3.45446e-18	0.838184	0.997	0.971	1.29473e-13
SLC34A2	2.13569e-08	0.836739	0.797	0.471	0.000800457
SCNN1B	5.90108e-15	0.833376	0.794	0.265	2.21173e-10
EIF4G2	6.75475e-14	0.831691	0.84	0.382	2.53168e-09
PTP4A1	6.32511e-11	0.822675	0.813	0.412	2.37065e-06
TNFSF10	6.03255e-10	0.81818	0.602	0.191	2.261e-05
HNRNPK	2.14398e-12	0.812682	0.779	0.368	8.03563e-08
RPL12	1.82853e-14	0.805918	0.995	0.956	6.85334e-10
ARL6IP4	5.50125e-16	0.804619	0.54	0	2.06187e-11
CD63	1.09781e-11	0.803523	0.969	0.853	4.11461e-07
CST3	7.26327e-18	0.798702	0.977	0.882	2.72228e-13
MZT2B	8.76955e-14	0.79827	0.737	0.221	3.28683e-09
JUND	7.47733e-12	0.79822	0.958	0.735	2.8025e-07
TFF3	1.96622e-05	0.798143	0.462	0.191	0.73694
MARCKSL1	1.01222e-12	0.795037	0.509	0.044	3.79381e-08
SRI	6.73102e-14	0.791616	0.761	0.265	2.52279e-09
RPL4	1.42242e-15	0.791112	0.964	0.735	5.33124e-11
RPL15	1.22907e-15	0.790918	0.993	0.971	4.60654e-11
ARHGDIB	8.41934e-12	0.787504	0.573	0.118	3.15557e-07
NOP53	1.15338e-13	0.787103	0.825	0.294	4.32285e-09
SOX2	1.38496e-11	0.786985	0.432	0	5.19083e-07
NDUFA11	1.08573e-14	0.785875	0.511	0	4.0693e-10
SERPINF1	1.0611e-06	0.779527	0.477	0.162	0.0397699
FDPS	1.57094e-12	0.779137	0.489	0.029	5.88787e-08
ICAM1	1.39525e-08	0.770703	0.55	0.191	0.000522939
APEX1	6.06678e-14	0.769568	0.552	0.059	2.27383e-09
DNAJB1	3.47214e-11	0.769432	0.696	0.25	1.30136e-06
MANF	3.58424e-12	0.768402	0.588	0.118	1.34337e-07
PA2G4	1.06976e-13	0.766235	0.527	0.029	4.00947e-09
RPS12	4.5126e-13	0.765062	0.999	0.985	1.69132e-08
SPCS3	2.01597e-12	0.763923	0.568	0.118	7.55587e-08
NEDD8	4.35083e-15	0.76238	0.517	0	1.63069e-10
SDF2L1	9.09244e-12	0.761703	0.589	0.132	3.40785e-07
RPL22	4.27377e-18	0.760964	0.996	0.897	1.60181e-13
ODF2L	7.49558e-08	0.760263	0.606	0.279	0.00280934
RPL11	5.5377e-15	0.755093	1	0.971	2.07553e-10
FUS	1.12732e-10	0.754504	0.765	0.338	4.22519e-06
SELENOS	5.83323e-12	0.749918	0.635	0.176	2.18629e-07
HLA-DMA	4.95539e-13	0.749593	0.495	0.015	1.85728e-08
NORAD	4.14929e-13	0.74834	0.568	0.088	1.55515e-08
HOPX	4.62683e-09	0.745959	0.881	0.456	0.000173414
NDUFS5	4.75089e-11	0.745598	0.805	0.441	1.78063e-06
RPS18	2.46698e-12	0.742467	1	0.971	9.24623e-08
TUBB4B	2.17729e-10	0.742433	0.634	0.235	8.16047e-06
RPL24	1.4066e-13	0.741856	0.997	0.882	5.27193e-09
GOLGB1	8.43689e-09	0.741044	0.712	0.397	0.000316215
AGR3	7.88384e-11	0.738351	0.905	0.544	2.95486e-06
TUBB	5.25561e-09	0.738076	0.603	0.221	0.00019698
GNL3	2.79828e-12	0.735331	0.54	0.088	1.04879e-07
SELENOH	1.11403e-13	0.735051	0.485	0	4.17538e-09
SERP1	1.22548e-11	0.734511	0.898	0.515	4.59311e-07
IRX3	7.75449e-11	0.732635	0.558	0.118	2.90638e-06
HNRNPA2B1	1.94863e-10	0.732442	0.875	0.515	7.30346e-06
FLRT3	5.11539e-10	0.728596	0.562	0.147	1.91725e-05
FKBP11	4.7764e-12	0.726982	0.444	0	1.7902e-07
SOCS2	7.34926e-07	0.726929	0.507	0.191	0.027545
CCT5	2.0784e-13	0.72394	0.509	0.029	7.78985e-09
TOMM20	2.37103e-12	0.72308	0.687	0.235	8.88662e-08
HNRNPDL	7.27732e-12	0.722307	0.785	0.338	2.72754e-07
ATP6V1G1	1.35361e-11	0.722219	0.773	0.353	5.07331e-07
NPM1	1.75744e-12	0.719123	0.879	0.559	6.58688e-08
PLPP2	7.76701e-12	0.718152	0.631	0.206	2.91108e-07
TMEM238	8.39696e-14	0.715526	0.584	0.074	3.14718e-09
TRAM1	8.48488e-11	0.714778	0.82	0.353	3.18013e-06
SSR3	2.30438e-11	0.712906	0.744	0.309	8.6368e-07
LMAN1	1.43426e-12	0.711956	0.656	0.176	5.37562e-08
KRT8	8.52743e-12	0.711006	0.883	0.544	3.19608e-07
HNRNPA3	9.57415e-12	0.706881	0.74	0.279	3.58839e-07
CNPY2	1.90245e-13	0.706022	0.477	0	7.13038e-09
ERLEC1	8.15747e-12	0.705281	0.549	0.103	3.05742e-07
C19orf33	5.19537e-11	0.703674	0.415	0	1.94723e-06
NDUFB8	1.53608e-13	0.702499	0.479	0	5.75724e-09
LRG1	4.77319e-10	0.702499	0.386	0	1.78899e-05
TMBIM4	2.04088e-12	0.700145	0.452	0	7.64924e-08
NDUFC2	2.00722e-13	0.700145	0.476	0	7.52307e-09
RPL23	5.14351e-12	0.699907	0.987	0.926	1.92779e-07
RPL28	5.33587e-13	0.69426	1	0.971	1.99988e-08
EIF4G1	6.86732e-12	0.694131	0.599	0.132	2.57387e-07
ANKRD12	5.04311e-09	0.694072	0.524	0.147	0.000189016
DSP	8.80746e-10	0.691018	0.627	0.206	3.30104e-05
RPL37	6.97867e-14	0.686609	0.999	0.941	2.61561e-09
FAU	5.80651e-14	0.685925	0.996	0.956	2.17628e-09
EDF1	8.65716e-11	0.683084	0.878	0.5	3.2447e-06
HES1	7.17646e-10	0.682205	0.659	0.235	2.68974e-05
BRI3	3.35049e-10	0.680225	0.703	0.294	1.25576e-05
SQLE	1.9661e-09	0.680043	0.529	0.132	7.36896e-05
PTMS	1.54419e-10	0.680033	0.675	0.25	5.78763e-06
ST13	8.47307e-11	0.677545	0.708	0.265	3.17571e-06
AADAC	2.47415e-07	0.677225	0.436	0.118	0.00927311
ATP1B1	3.1818e-09	0.67166	0.844	0.544	0.000119254
AES	1.9186e-11	0.669423	0.513	0.074	7.19092e-07
FOLR1	3.78024e-09	0.667991	0.816	0.426	0.000141683
SF3B1	8.75591e-11	0.667345	0.589	0.162	3.28171e-06
SRSF7	1.21718e-08	0.667222	0.641	0.25	0.000456199
SRRM2	6.20092e-10	0.664983	0.729	0.309	2.32411e-05
C12orf57	1.30779e-11	0.664202	0.655	0.206	4.9016e-07
KRT7	6.90005e-12	0.663797	0.895	0.559	2.58614e-07
FKBP1A	3.38594e-12	0.661958	0.444	0	1.26905e-07
CYCS	2.496e-11	0.660692	0.613	0.162	9.35502e-07
FAM96B	1.02024e-12	0.657112	0.458	0	3.82388e-08
SRP14	2.74309e-12	0.652182	0.959	0.735	1.02811e-07
DUSP23	2.61003e-07	0.652129	0.444	0.118	0.00978238
TMED10	3.32398e-11	0.651937	0.725	0.279	1.24583e-06
SELENOW	1.04322e-08	0.650486	0.712	0.382	0.000391
RABAC1	9.84395e-11	0.649437	0.756	0.324	3.68951e-06
STARD10	1.39994e-11	0.64693	0.446	0.015	5.24699e-07
RPSA	3.65424e-09	0.646545	0.958	0.765	0.000136961
ZFAND5	7.91171e-09	0.645866	0.682	0.294	0.000296531
GNG5	6.38091e-10	0.645611	0.829	0.5	2.39157e-05
PSME1	5.42527e-10	0.642605	0.611	0.191	2.03339e-05
GTF2I	5.15002e-11	0.642384	0.655	0.206	1.93023e-06
NHP2	6.02232e-11	0.641742	0.446	0.029	2.25717e-06
SRSF3	1.17042e-09	0.641167	0.775	0.382	4.38673e-05
GOLGA4	3.35713e-08	0.64055	0.765	0.426	0.00125825
MLEC	1.57081e-10	0.640245	0.528	0.103	5.88741e-06
HM13	3.79594e-11	0.639557	0.607	0.176	1.42272e-06
RPS5	1.79681e-10	0.639182	0.98	0.897	6.73444e-06
CFH	2.87486e-10	0.636845	0.614	0.206	1.0775e-05
CDK2AP2	1.57136e-10	0.634793	0.584	0.147	5.88944e-06
HMGN2	2.72661e-10	0.632208	0.602	0.176	1.02193e-05
H2AFJ	3.80062e-09	0.63128	0.531	0.162	0.000142447
HYOU1	8.12071e-11	0.631189	0.424	0.015	3.04364e-06
PRDX5	3.94171e-10	0.629593	0.85	0.5	1.47735e-05
LMAN2	6.85131e-11	0.629277	0.618	0.147	2.56787e-06
HSD17B11	1.18126e-09	0.628578	0.408	0.029	4.42735e-05
RPS16	1.12802e-11	0.628298	0.995	0.956	4.22784e-07
CLDN3	4.57232e-09	0.624358	0.635	0.265	0.00017137
KDELR1	2.33456e-10	0.623164	0.639	0.206	8.74993e-06
ATP1A1	7.66073e-09	0.623057	0.898	0.574	0.000287124
UQCRB	8.79493e-10	0.620965	0.854	0.618	3.29634e-05
DDOST	1.75152e-11	0.620137	0.459	0.029	6.56471e-07
NUCKS1	2.95442e-10	0.619588	0.753	0.353	1.10732e-05
SRSF9	1.36226e-11	0.617752	0.427	0	5.10575e-07
TFPI	4.94229e-07	0.616505	0.503	0.176	0.0185237
TUBA1A	3.42636e-06	0.615529	0.464	0.176	0.12842
EIF6	2.54796e-11	0.610251	0.419	0	9.54975e-07
PGRMC1	3.08592e-10	0.608099	0.572	0.162	1.1566e-05
ZFP36L2	5.55916e-06	0.607993	0.493	0.206	0.208357
RPL14	1.08773e-13	0.603964	0.997	0.926	4.07681e-09
OST4	5.21751e-11	0.603084	0.76	0.324	1.95552e-06
NOL7	1.54128e-09	0.602106	0.505	0.118	5.77672e-05
RPL17	1.12919e-10	0.600189	0.402	0	4.23222e-06
ELMSAN1	9.74001e-06	-0.600692	0.176	0.368	0.365056
FBXL2	3.54011e-25	-0.602121	0.017	0.265	1.32683e-20
NCOA3	2.43998e-07	-0.602563	0.142	0.353	0.00914505
NUTM2B-AS1	3.77072e-08	-0.602913	0.252	0.5	0.00141327
DLEU2	9.34597e-15	-0.603246	0.036	0.25	3.50287e-10
CNTN4	2.42124e-10	-0.603596	0.069	0.279	9.0748e-06
RC3H1	5.31305e-05	-0.603679	0.206	0.382	1
KMT2E	8.27867e-08	-0.603794	0.432	0.706	0.00310285
TCF7L2	0.000114432	-0.604057	0.3	0.441	1
NPIPB13	4.05152e-37	-0.605344	0.005	0.265	1.51851e-32
ARL15	5.91157e-08	-0.605626	0.041	0.191	0.00221566
ARMH4	1.05881e-33	-0.605887	0.015	0.309	3.96842e-29
LTBP1	2.3674e-13	-0.606147	0.05	0.279	8.873e-09
ITGA9	1.22828e-07	-0.608011	0.137	0.353	0.0046036
TMEM165	0.00480375	-0.608055	0.635	0.632	1
MAP4K4	2.44798e-05	-0.608606	0.176	0.353	0.917501
CDON	0.00725976	-0.609786	0.046	0.118	1
MED13	1.11946e-06	-0.610053	0.256	0.485	0.0419573
UBE2R2	2.4746e-08	-0.61061	0.191	0.456	0.000927482
TIAM1	5.65439e-22	-0.610654	0.029	0.294	2.11927e-17
PTPN14	2.00386e-09	-0.612134	0.126	0.368	7.51045e-05
NCOR2	1.80862e-06	-0.612235	0.249	0.456	0.067787
SNHG14	6.3951e-59	-0.612977	0	0.338	2.39688e-54
GMDS	2.2829e-08	-0.612977	0.107	0.324	0.000855631
ELF1	1.0055e-10	-0.614021	0.297	0.632	3.76862e-06
BCL2L1	4.91594e-07	-0.614083	0.257	0.485	0.0184249
CCND3	7.27755e-10	-0.615034	0.145	0.412	2.72762e-05
FBXL18	3.25461e-07	-0.615693	0.052	0.206	0.0121983
MEMO1	1.9821e-14	-0.616118	0.064	0.324	7.42892e-10
ATXN7	4.52536e-17	-0.616118	0.064	0.353	1.69611e-12
ATP11A	2.21624e-06	-0.616249	0.259	0.471	0.0830648
NCOA2	3.82143e-10	-0.617292	0.183	0.471	1.43227e-05
PHLDB2	8.0756e-07	-0.618515	0.029	0.147	0.0302673
DOCK1	7.46958e-10	-0.61941	0.167	0.426	2.7996e-05
N4BP1	3.19628e-06	-0.619548	0.202	0.412	0.119797
ABI1	1.21197e-06	-0.620534	0.227	0.441	0.0454245
MAPK6	2.34292e-08	-0.62142	0.215	0.471	0.000878128
MDN1	3.64949e-09	-0.622961	0.139	0.382	0.000136783
TACC1	5.37587e-07	-0.623292	0.135	0.338	0.0201487
RICTOR	1.1451e-09	-0.624254	0.16	0.426	4.29183e-05
MYO1E	1.23291e-19	-0.624432	0.04	0.309	4.62093e-15
PEBP4	1.04764e-09	-0.626128	0.07	0.279	3.92657e-05
EPHA4	5.18644e-13	-0.626274	0.036	0.235	1.94388e-08
PPP3CB-AS1	6.39944e-59	-0.626783	0	0.338	2.39851e-54
UBE2E1	9.42152e-08	-0.62992	0.196	0.426	0.00353119
RORA	7.22061e-09	-0.630516	0.101	0.324	0.000270628
RAP1B	3.294e-11	-0.63202	0.267	0.618	1.23459e-06
PTPRS	3.61245e-20	-0.632098	0.042	0.324	1.35395e-15
KIF13B	1.07674e-08	-0.634238	0.224	0.485	0.000403562
RELB	5.66593e-12	-0.636155	0.115	0.397	2.12359e-07
NOS1AP	2.59626e-13	-0.637195	0.095	0.382	9.73079e-09
2023-03-06	2.09514e-06	-0.637207	0.333	0.515	0.0785259
PITPNC1	2.22806e-24	-0.639229	0.028	0.309	8.35076e-20
ARHGAP32	5.4333e-09	-0.639464	0.179	0.441	0.00020364
PPP2R5C	0.000156411	-0.640016	0.2	0.353	1
MTHFD2L	0.00629809	-0.640239	0.289	0.397	1
SMG1P3	2.27342e-56	-0.640458	0	0.324	8.52079e-52
RPS26P31	7.97464e-54	-0.640458	0	0.309	2.9889e-49
IL3RA	3.17404e-46	-0.640458	0	0.265	1.18963e-41
PPP1R13B	5.51071e-09	-0.640703	0.163	0.412	0.000206541
PHLPP1	1.52068e-11	-0.641688	0.053	0.265	5.69949e-07
HOMER1	1.6252e-05	-0.641807	0.137	0.309	0.609124
CDYL	2.91422e-10	-0.643307	0.13	0.397	1.09225e-05
MYO10	3.23305e-08	-0.643597	0.216	0.471	0.00121175
CADPS2	1.51044e-06	-0.643974	0.324	0.529	0.0566112
USP47	9.06368e-05	-0.644987	0.276	0.441	1
PLEKHG1	0.00675805	-0.645435	0.146	0.25	1
RBMS1	0.000570362	-0.645569	0.358	0.5	1
NHSL1	1.98591e-14	-0.645636	0.07	0.338	7.44319e-10
NBPF14	1.04579e-12	-0.646094	0.097	0.368	3.91963e-08
INSR	0.000513968	-0.646729	0.424	0.544	1
RBM6	0.000174126	-0.647613	0.268	0.426	1
DLC1	0.00187933	-0.650367	0.338	0.426	1
CDK17	3.25013e-19	-0.650892	0.056	0.353	1.21815e-14
S100A10	2.66955e-09	-0.652528	0.466	0.853	0.000100055
SMG1P2	3.17464e-46	-0.654004	0	0.265	1.18985e-41
NDUFC2-KCTD14	2.76061e-51	-0.654004	0	0.294	1.03468e-46
BACH1	1.17182e-05	-0.655575	0.166	0.353	0.439198
NUMB	1.0309e-11	-0.655817	0.21	0.544	3.86382e-07
PIAS1	2.00001e-10	-0.655933	0.216	0.515	7.49604e-06
VPS37B	0.000137468	-0.656173	0.402	0.515	1
UTRN	2.1611e-08	-0.656173	0.382	0.632	0.000809981
MGAT5	1.32698e-12	-0.656326	0.054	0.279	4.97354e-08
EXOC6B	4.53605e-16	-0.656389	0.062	0.338	1.70011e-11
PDLIM5	1.15835e-09	-0.656692	0.101	0.338	4.34149e-05
CDC42BPA	1.1824e-07	-0.657598	0.243	0.485	0.00443164
ABHD2	1.60499e-05	-0.659695	0.341	0.515	0.60155
DENND2C	3.7538e-19	-0.659894	0.028	0.265	1.40692e-14
ABHD3	6.22673e-10	-0.661842	0.086	0.309	2.33378e-05
TMOD3	1.6868e-06	-0.663603	0.351	0.574	0.0632212
SPRED2	5.49012e-09	-0.663603	0.126	0.353	0.00020577
ESYT2	7.86044e-08	-0.663603	0.223	0.471	0.00294609
ARID1B	1.64309e-06	-0.663603	0.426	0.632	0.0615831
KLHL5	0.000460472	-0.665227	0.162	0.294	1
CD52	8.87411e-59	-0.665513	0.001	0.353	3.32602e-54
MSR1	1.30867e-66	-0.667425	0	0.382	4.90489e-62
FBXO34	0.000395137	-0.667844	0.301	0.426	1
PTCD1	1.13432e-29	-0.669085	0.044	0.412	4.25142e-25
WAC	7.1072e-09	-0.671257	0.394	0.618	0.000266378
CCDC91	7.46059e-07	-0.671805	0.158	0.368	0.0279623
CARMIL1	3.46166e-19	-0.672438	0.077	0.412	1.29743e-14
SGMS1	3.13783e-07	-0.673384	0.301	0.529	0.0117606
GATAD2B	3.14623e-13	-0.67353	0.143	0.456	1.17921e-08
DOCK9	5.084e-10	-0.67353	0.137	0.397	1.90548e-05
ERRFI1	0.00380404	-0.674088	0.497	0.559	1
CTSL	4.29747e-35	-0.674491	0.05	0.485	1.61069e-30
ABCC1	1.25701e-10	-0.675576	0.113	0.368	4.71127e-06
ABR	1.1704e-12	-0.675676	0.095	0.368	4.38667e-08
KCMF1	8.04187e-09	-0.675778	0.224	0.485	0.000301409
WWC2	3.98656e-07	-0.676961	0.134	0.338	0.0149416
GTF2IRD1	2.82568e-20	-0.6784	0.029	0.279	1.05906e-15
FOXO3	2.11724e-08	-0.678596	0.32	0.588	0.000793541
JPT1	2.72593e-12	-0.678616	0.231	0.574	1.02168e-07
MAP3K5	3.39765e-10	-0.680495	0.211	0.5	1.27344e-05
RAB4B-EGLN2	7.97727e-54	-0.680721	0	0.309	2.98988e-49
CCL18	7.94445e-54	-0.680721	0	0.309	2.97758e-49
ADGRL3-AS1	7.98225e-54	-0.680721	0	0.309	2.99175e-49
MAML3	4.19635e-12	-0.682306	0.107	0.382	1.57279e-07
ZEB2	6.13299e-68	-0.682462	0.008	0.471	2.29864e-63
APBB2	2.31313e-19	-0.683453	0.05	0.338	8.66961e-15
COP1	1.21883e-10	-0.684189	0.106	0.353	4.56818e-06
PPP3CA	9.05676e-07	-0.68554	0.251	0.471	0.0339448
FOXK2	2.64053e-10	-0.685971	0.175	0.456	9.89672e-06
RIMKLB	4.70197e-06	-0.688804	0.168	0.368	0.17623
DDAH2	1.6034e-19	-0.688998	0.174	0.618	6.00955e-15
CAV1	0.000214284	-0.690403	0.223	0.412	1
KIF13A	9.63335e-12	-0.691116	0.094	0.353	3.61058e-07
ZC3H11A	5.71167e-38	-0.691473	0.02	0.368	2.14073e-33
PRKCH	9.62763e-18	-0.692566	0.046	0.309	3.60844e-13
FOXO1	1.37049e-11	-0.6931	0.088	0.338	5.13661e-07
TMEM189-UBE2V1	6.41605e-59	-0.693897	0	0.338	2.40474e-54
APOE	1.04585e-42	-0.696228	0.038	0.5	3.91984e-38
SMARCC1	7.71465e-07	-0.697234	0.499	0.662	0.0289145
CAPZA1	7.44558e-08	-0.697886	0.271	0.529	0.0027906
TPST1	5.59336e-24	-0.698368	0.033	0.324	2.09639e-19
C11orf49	7.89793e-21	-0.698368	0.085	0.441	2.96014e-16
SMG6	6.89005e-09	-0.699227	0.105	0.324	0.000258239
ADGRA2	3.17973e-29	-0.701224	0.004	0.206	1.19176e-24
UBR5	4.71718e-06	-0.702678	0.215	0.412	0.1768
SESTD1	0.00105844	-0.706261	0.305	0.426	1
SLCO3A1	2.10755e-21	-0.706512	0.042	0.338	7.89908e-17
PEAK1	3.84881e-18	-0.706827	0.084	0.412	1.44253e-13
FTO	2.17845e-10	-0.708457	0.125	0.382	8.16484e-06
RALGPS2	8.21556e-14	-0.710146	0.049	0.279	3.07919e-09
PICALM	7.04679e-13	-0.712564	0.21	0.559	2.64114e-08
ATF6	5.03088e-05	-0.717118	0.309	0.456	1
MBD5	1.85304e-14	-0.719066	0.107	0.412	6.94518e-10
NCOA1	2.50277e-06	-0.719127	0.221	0.426	0.0938037
TPT1-AS1	6.41103e-59	-0.719892	0	0.338	2.40285e-54
RAPGEF1	1.79372e-24	-0.719985	0.094	0.515	6.72287e-20
PLEKHA5	1.39362e-05	-0.720295	0.29	0.471	0.52233
TANC1	1.10916e-11	-0.721203	0.253	0.574	4.15713e-07
CTNNA1	1.31092e-06	-0.721695	0.707	0.779	0.0491332
PPARD	7.30952e-18	-0.722424	0.05	0.324	2.73961e-13
ZNF609	4.01135e-06	-0.722497	0.28	0.471	0.150345
TANC2	1.58929e-07	-0.723488	0.138	0.353	0.00595667
NF1	6.28653e-09	-0.723521	0.3	0.559	0.000235619
STOX2	3.58128e-18	-0.723976	0.08	0.397	1.34226e-13
GNB1	3.574e-15	-0.724108	0.342	0.765	1.33954e-10
ATP13A3	5.13196e-15	-0.724813	0.22	0.618	1.92346e-10
PRKCZ	1.43718e-10	-0.724933	0.123	0.382	5.38656e-06
IGF1R	1.0231e-06	-0.72526	0.215	0.426	0.0383459
KDM4C	8.51776e-14	-0.725738	0.084	0.353	3.19246e-09
NBPF19	9.76055e-16	-0.726797	0.064	0.338	3.65825e-11
MBNL1	2.6627e-06	-0.726879	0.629	0.853	0.0997979
ARL8B	3.4116e-07	-0.730652	0.29	0.515	0.0127867
HIF1A	2.16957e-13	-0.73099	0.224	0.618	8.13154e-09
ACOXL	5.1676e-17	-0.73161	0.07	0.368	1.93682e-12
ASPH	6.7019e-07	-0.731629	0.438	0.632	0.0251187
RPS7P1	1.78169e-61	-0.732716	0	0.353	6.67778e-57
NR6A1	1.20899e-16	-0.73281	0.078	0.382	4.5313e-12
AFF4	5.22301e-06	-0.73364	0.538	0.662	0.195758
SRGN	2.45583e-58	-0.733992	0.027	0.544	9.20447e-54
GPC5	5.96896e-33	-0.735892	0.007	0.25	2.23717e-28
SND1	3.21015e-07	-0.737294	0.427	0.603	0.0120316
KANSL1	5.8524e-07	-0.737411	0.361	0.574	0.0219348
DPYD	2.26651e-07	-0.738746	0.285	0.544	0.00849488
RNF38	8.99936e-13	-0.739639	0.119	0.412	3.37296e-08
RAB10	2.08616e-07	-0.739954	0.507	0.706	0.00781894
RNF19A	1.50767e-05	-0.740565	0.322	0.515	0.565075
RNF24	1.25215e-18	-0.741782	0.133	0.515	4.69304e-14
VPS13D	1.89247e-10	-0.742654	0.22	0.515	7.09297e-06
C1QA	9.09351e-85	-0.745427	0	0.485	3.40825e-80
MKLN1	7.50194e-10	-0.74548	0.235	0.529	2.81173e-05
RAB11FIP1	4.98653e-07	-0.745762	0.769	0.824	0.0186895
NBEAL1	1.15979e-06	-0.74764	0.296	0.5	0.0434691
NR3C2	2.67909e-24	-0.748492	0.049	0.382	1.00412e-19
MYO1B	2.4749e-08	-0.748739	0.41	0.618	0.000927592
ME1	2.02426e-08	-0.750408	0.187	0.441	0.000758692
MCTP1	2.45924e-05	-0.750559	0.097	0.25	0.921724
DOCK5	2.22325e-09	-0.751453	0.145	0.397	8.33273e-05
ASXL1	2.93023e-11	-0.752017	0.252	0.559	1.09825e-06
RPS6KA3	4.00164e-06	-0.752693	0.495	0.647	0.149982
SIPA1L3	6.81863e-17	-0.752729	0.078	0.382	2.55562e-12
RGPD5	3.3696e-23	-0.753476	0.068	0.426	1.26293e-18
SH3D19	1.11611e-17	-0.753545	0.121	0.485	4.18318e-13
ELOVL5	3.69563e-09	-0.75429	0.175	0.426	0.000138512
HLA-DRB5	3.55934e-51	-0.754483	0.02	0.456	1.33404e-46
ERN1	1.53693e-09	-0.755209	0.176	0.441	5.7604e-05
WWC1	0.000166316	-0.755989	0.281	0.426	1
SNX25	1.44227e-15	-0.756712	0.109	0.426	5.40563e-11
PRR5-ARHGAP8	3.44725e-48	-0.759083	0.008	0.353	1.29203e-43
PSD3	1.33039e-09	-0.760464	0.133	0.382	4.98631e-05
ATP2B4	2.91504e-08	-0.763705	0.122	0.338	0.00109256
PAN3	4.74658e-16	-0.764414	0.09	0.397	1.77902e-11
ZFP36	0.000529726	-0.767633	0.603	0.721	1
RGPD8	3.52612e-52	-0.767675	0.011	0.397	1.32159e-47
NSMCE2	2.17114e-16	-0.76794	0.11	0.441	8.13745e-12
ABCC4	6.8989e-07	-0.768344	0.281	0.485	0.0258571
RASSF3	2.42996e-19	-0.770518	0.068	0.382	9.10747e-15
LURAP1L-AS1	7.98515e-54	-0.770518	0	0.309	2.99283e-49
DTX2P1-UPK3BP1-PMS2P11	3.52634e-69	-0.770518	0	0.397	1.32167e-64
ALDOA	1.88283e-32	-0.771421	0.057	0.485	7.05686e-28
FCER1G	8.1344e-82	-0.771467	0.004	0.515	3.04877e-77
ZHX2	3.31082e-17	-0.773184	0.07	0.368	1.24089e-12
ITGA2	1.53389e-11	-0.774046	0.066	0.294	5.74904e-07
MT-ND3	1.68405e-06	-0.77634	0.959	0.985	0.0631181
TBC1D5	4.16842e-11	-0.77646	0.118	0.382	1.56232e-06
PPP1R9A	1.38374e-08	-0.779306	0.272	0.529	0.000518627
LINC01578	3.51817e-69	-0.782902	0	0.397	1.31861e-64
BCAS4	2.2668e-30	-0.78646	0.074	0.515	8.49597e-26
ANO6	1.02059e-14	-0.787217	0.076	0.353	3.82517e-10
LRRFIP1	2.26708e-06	-0.787923	0.651	0.824	0.0849702
SSH2	5.23801e-08	-0.789271	0.145	0.368	0.00196321
CRY1	2.61452e-15	-0.791217	0.143	0.485	9.79923e-11
TMCC1	3.95538e-13	-0.79158	0.162	0.471	1.48248e-08
ATF7IP2	9.82015e-15	-0.792187	0.092	0.382	3.68059e-10
TEAD1	4.86799e-06	-0.792616	0.312	0.5	0.182452
MARK3	2.93417e-12	-0.794341	0.275	0.588	1.09973e-07
RPL13AP20	3.17732e-46	-0.79518	0	0.265	1.19086e-41
MAST4	4.01287e-05	-0.799087	0.645	0.706	1
JARID2	5.31873e-24	-0.800806	0.142	0.618	1.99346e-19
DIAPH1	7.75958e-10	-0.801229	0.336	0.603	2.90829e-05
DIP2B	1.73703e-17	-0.802705	0.085	0.397	6.51039e-13
KIF1B	2.12963e-09	-0.804201	0.16	0.426	7.98186e-05
FAM49B	1.05027e-12	-0.806946	0.188	0.515	3.93642e-08
RPL15P3	1.32387e-66	-0.807355	0	0.382	4.96187e-62
MT-TC	4.89571e-64	-0.807355	0	0.368	1.83491e-59
PCSK5	3.6714e-16	-0.807993	0.057	0.324	1.37604e-11
XPR1	1.72862e-07	-0.808506	0.219	0.441	0.00647888
IMMP2L	1.35353e-20	-0.808577	0.088	0.441	5.07303e-16
DAGLB	1.407e-25	-0.810331	0.089	0.5	5.27344e-21
STK3	9.00862e-11	-0.81065	0.183	0.471	3.37643e-06
DLG2	5.07605e-47	-0.811794	0.005	0.324	1.9025e-42
TRAF3	1.45356e-16	-0.812637	0.095	0.412	5.44794e-12
SLC20A2	2.30865e-09	-0.813466	0.149	0.397	8.65283e-05
PMF1-BGLAP	1.59726e-46	-0.813699	0.004	0.309	5.98653e-42
PLAUR	1.76602e-62	-0.814282	0.012	0.471	6.61905e-58
CLIP4	1.42242e-18	-0.814533	0.064	0.368	5.33122e-14
PAFAH1B1	8.15333e-11	-0.814669	0.334	0.618	3.05587e-06
CTSB	9.00368e-16	-0.814669	0.306	0.75	3.37458e-11
UBE2E2	1.13141e-33	-0.814855	0.02	0.338	4.24053e-29
ASH1L	6.3458e-11	-0.815019	0.443	0.735	2.37841e-06
KYNU	9.07751e-41	-0.817283	0.027	0.426	3.40225e-36
SNHG25	3.92234e-24	-0.817369	0.082	0.471	1.47009e-19
PAM	4.47362e-11	-0.817977	0.191	0.485	1.67671e-06
TVP23C-CDRT4	1.32185e-66	-0.819428	0	0.382	4.95431e-62
MGST2	7.07438e-14	-0.822959	0.241	0.603	2.65148e-09
ADCY9	3.22718e-19	-0.826674	0.109	0.471	1.20955e-14
DLG1	1.28719e-09	-0.827489	0.208	0.471	4.8244e-05
B4GALT1	8.1473e-08	-0.829175	0.447	0.676	0.00305361
RUNX1	2.14819e-10	-0.832357	0.536	0.824	8.05143e-06
EPB41L5	4.54174e-17	-0.834921	0.198	0.588	1.70224e-12
PRH1	2.51194e-31	-0.835369	0.037	0.397	9.41476e-27
NPC1	5.84154e-14	-0.83869	0.175	0.515	2.18941e-09
LARGE1	3.28442e-29	-0.839423	0.041	0.397	1.231e-24
MPRIP	3.80675e-10	-0.841873	0.271	0.544	1.42677e-05
RPS23P8	1.32387e-66	-0.843274	0	0.382	4.96187e-62
C1QB	5.32149e-90	-0.843274	0	0.515	1.9945e-85
DTWD2	3.05703e-27	-0.843749	0.056	0.426	1.14578e-22
ARRB1	3.79765e-11	-0.844843	0.162	0.441	1.42336e-06
DST	1.92206e-09	-0.845249	0.04	0.206	7.20386e-05
LIMCH1	6.90045e-06	-0.845384	0.523	0.647	0.258629
AFF1	5.51434e-11	-0.846467	0.163	0.441	2.06677e-06
COBL	2.37269e-17	-0.847891	0.111	0.456	8.89283e-13
2023-09-09	3.23475e-10	-0.848906	0.264	0.544	1.21238e-05
MINOS1	6.77604e-10	-0.851101	0.366	0.662	2.53966e-05
MLLT3	4.26825e-07	-0.854011	0.33	0.544	0.0159974
PRKG1	4.21715e-23	-0.855781	0.024	0.279	1.58059e-18
NT5C2	2.59358e-11	-0.857003	0.237	0.529	9.72076e-07
PTPRG	5.77116e-19	-0.859716	0.095	0.441	2.16303e-14
CCNY	9.86042e-13	-0.862806	0.155	0.456	3.69569e-08
PUM2	7.51287e-16	-0.865237	0.267	0.647	2.81583e-11
COMMD1	2.25216e-10	-0.866096	0.237	0.5	8.4411e-06
RCOR1	1.18327e-14	-0.866232	0.16	0.5	4.43489e-10
HSPB1P1	3.51934e-69	-0.866733	0	0.397	1.31905e-64
AFDN	2.62762e-09	-0.86771	0.432	0.662	9.84832e-05
OSMR	9.33385e-10	-0.869972	0.432	0.647	3.49833e-05
MCF2L2	1.34568e-49	-0.870688	0.005	0.338	5.04362e-45
EGLN3	1.80843e-66	-0.872593	0.003	0.412	6.77798e-62
ELL2	3.63422e-11	-0.876011	0.272	0.618	1.36211e-06
MT2A	7.3643e-11	-0.876103	0.341	0.721	2.76014e-06
RPL10P16	3.53576e-69	-0.878321	0	0.397	1.3252e-64
ANKHD1	3.15389e-22	-0.879093	0.109	0.5	1.18208e-17
AFF3	1.39891e-12	-0.87919	0.106	0.382	5.24313e-08
CHST11	2.90929e-64	-0.880327	0.015	0.5	1.0904e-59
CLEC16A	8.60711e-23	-0.885995	0.094	0.485	3.22594e-18
EEF1B2P6	3.53328e-69	-0.889817	0	0.397	1.32427e-64
CLVS1	6.17965e-77	-0.889817	0	0.441	2.31613e-72
SBF2	4.67768e-56	-0.891598	0.02	0.485	1.75319e-51
HNRNPC	1.12566e-13	-0.891831	0.7	0.956	4.21897e-09
LIPH	2.37396e-09	-0.893256	0.263	0.515	8.8976e-05
CTNNB1	1.65067e-05	-0.895209	0.671	0.765	0.618671
B4GALT5	4.08833e-10	-0.900002	0.46	0.706	1.5323e-05
MT-TV	2.76333e-51	-0.901222	0	0.294	1.0357e-46
MT-TP	6.42555e-59	-0.901222	0	0.338	2.4083e-54
CADM1	1.6366e-13	-0.902674	0.134	0.441	6.13399e-09
FOXN3	2.23519e-13	-0.903084	0.349	0.706	8.3775e-09
SYTL3	3.97626e-26	-0.904468	0.029	0.324	1.4903e-21
MAP2K1	1.90999e-39	-0.905432	0.072	0.588	7.15863e-35
ARAP2	2.67017e-12	-0.908573	0.22	0.559	1.00078e-07
FCHSD2	1.98872e-30	-0.909513	0.046	0.426	7.45372e-26
CHCHD3	1.82686e-21	-0.910573	0.143	0.559	6.84708e-17
RPS3AP6	4.90265e-64	-0.912537	0	0.368	1.83751e-59
VCL	1.48526e-07	-0.912795	0.22	0.456	0.00556676
ASAP1	2.59839e-32	-0.912962	0.05	0.456	9.73876e-28
CYTOR	5.3955e-17	-0.915492	0.082	0.397	2.02223e-12
SMAD3	3.54787e-14	-0.916801	0.102	0.397	1.32974e-09
EIF4G3	5.43413e-18	-0.917199	0.142	0.515	2.03671e-13
TJP2	1.59487e-37	-0.917299	0.027	0.397	5.97758e-33
FMNL2	2.34685e-15	-0.92031	0.192	0.559	8.796e-11
TRAK1	1.61798e-10	-0.921224	0.16	0.426	6.0642e-06
ST7	8.61278e-15	-0.923093	0.164	0.5	3.22807e-10
USP34	6.40286e-15	-0.923148	0.292	0.676	2.39979e-10
RASA2	6.80457e-28	-0.923737	0.09	0.529	2.55035e-23
ADAMTSL4-AS1	1.32584e-66	-0.923764	0	0.382	4.96926e-62
TLE4	0.000829086	-0.925308	0.467	0.515	1
RAPGEF2	2.60722e-19	-0.928867	0.131	0.515	9.77187e-15
SSBP2	3.64512e-17	-0.932616	0.159	0.529	1.36619e-12
GPX1	6.59032e-114	-0.934905	0	0.647	2.47005e-109
CYP4Z2P	6.43081e-59	-0.934905	0	0.338	2.41027e-54
OPHN1	5.41751e-23	-0.935956	0.086	0.471	2.03048e-18
EML4	1.173e-17	-0.937526	0.269	0.676	4.39639e-13
CXCL8	1.74546e-07	-0.943844	0.405	0.779	0.00654199
LARP4B	1.3278e-14	-0.943876	0.304	0.647	4.97661e-10
CASC15	9.94121e-22	-0.945108	0.046	0.353	3.72596e-17
SMG1P1	1.78748e-61	-0.94596	0	0.353	6.69948e-57
MT-TQ	1.7848e-61	-0.94596	0	0.353	6.68944e-57
PALLD	4.55254e-11	-0.947823	0.097	0.353	1.70629e-06
C9orf3	2.21515e-24	-0.951913	0.151	0.603	8.30239e-20
CDKAL1	7.34279e-29	-0.952162	0.095	0.544	2.75208e-24
ZNF83	6.32108e-09	-0.954475	0.138	0.382	0.000236914
ANK3	1.38453e-11	-0.955827	0.347	0.632	5.18921e-07
ARHGAP26	1.83274e-31	-0.95738	0.084	0.559	6.8691e-27
EVA1C	8.30736e-12	-0.960284	0.277	0.588	3.1136e-07
ERC1	2.14685e-12	-0.960301	0.22	0.529	8.04638e-08
RABGAP1L	1.69114e-14	-0.962777	0.214	0.559	6.33838e-10
SLMAP	8.249e-13	-0.962878	0.227	0.559	3.09173e-08
RNASEK	2.20775e-45	-0.963163	0.086	0.676	8.27466e-41
MAP4K3	4.89393e-22	-0.966211	0.133	0.544	1.83425e-17
ALCAM	1.16396e-09	-0.967096	0.863	0.912	4.36251e-05
MIR222HG	4.4144e-14	-0.970649	0.135	0.456	1.65452e-09
PLEKHA6	3.47933e-68	-0.972234	0.012	0.5	1.30405e-63
CDK14	4.86119e-08	-0.972772	0.37	0.574	0.00182198
PLPP3	1.0309e-22	-0.973147	0.084	0.456	3.86382e-18
PARD3B	7.12335e-29	-0.973771	0.073	0.485	2.66983e-24
FGD4	2.03705e-22	-0.976034	0.084	0.456	7.63487e-18
BAIAP2L1	9.18365e-21	-0.977974	0.243	0.676	3.44203e-16
PACSIN2	2.93852e-13	-0.978266	0.347	0.662	1.10136e-08
RPS13P2	1.32708e-66	-0.978626	0	0.382	4.97388e-62
MFHAS1	4.85068e-15	-0.981218	0.221	0.574	1.81803e-10
MYOF	5.53181e-13	-0.981461	0.272	0.588	2.07332e-08
ITGB8	1.5616e-12	-0.985531	0.106	0.382	5.85287e-08
MYO5B	1.03908e-17	-0.985882	0.086	0.412	3.89446e-13
EXOC4	1.71754e-14	-0.987501	0.149	0.471	6.43734e-10
ANKRD11	1.47742e-15	-0.987823	0.452	0.809	5.53737e-11
BMPR1B	1.17569e-17	-0.990253	0.118	0.471	4.4065e-13
ATP1B3	3.19753e-23	-0.992678	0.156	0.618	1.19843e-18
GSK3B	4.81265e-16	-0.993138	0.19	0.544	1.80378e-11
SUPT3H	5.78954e-30	-0.993171	0.049	0.426	2.16992e-25
ACACA	9.61135e-17	-0.997571	0.156	0.515	3.60233e-12
STX3	6.44613e-26	-0.998787	0.179	0.691	2.41601e-21
EVI5	8.56406e-17	-0.999652	0.19	0.574	3.20981e-12
FABP5P7	5.47107e-90	-1	0	0.515	2.05056e-85
GNA14	3.40268e-22	-1.00013	0.092	0.471	1.27532e-17
KMT2C	3.78702e-14	-1.00439	0.462	0.75	1.41937e-09
THSD4	8.22895e-41	-1.00784	0.038	0.471	3.08421e-36
GABARAP	1.50403e-35	-1.00987	0.138	0.721	5.63711e-31
EEF1A1P13	1.28883e-92	-1.01057	0	0.529	4.83055e-88
CD44	7.71752e-29	-1.01302	0.206	0.779	2.89253e-24
CACHD1	8.85923e-25	-1.01671	0.093	0.5	3.32044e-20
NAV2	2.63534e-10	-1.01879	0.361	0.632	9.87726e-06
CYTH1	3.22054e-34	-1.01916	0.113	0.647	1.20706e-29
SREBF2	1.09668e-14	-1.01992	0.324	0.662	4.11035e-10
DHFR	1.25814e-25	-1.02137	0.062	0.426	4.71551e-21
PATJ	8.4583e-09	-1.02537	0.464	0.662	0.000317017
PTPRD	3.77879e-25	-1.02617	0.034	0.338	1.41629e-20
DAPK1	3.90809e-08	-1.02819	0.288	0.529	0.00146475
GAREM1	1.13394e-21	-1.0306	0.223	0.662	4.25e-17
IQCN	2.46621e-09	-1.03638	0.164	0.412	9.24336e-05
HIVEP3	1.98933e-16	-1.03733	0.119	0.456	7.45602e-12
USP6NL	8.52397e-11	-1.0374	0.244	0.515	3.19478e-06
LRMDA	6.18366e-37	-1.03978	0.072	0.559	2.31764e-32
BCL2L14	1.29779e-92	-1.03991	0.001	0.544	4.8641e-88
C6orf48	2.60877e-06	-1.04201	0.359	0.544	0.0977769
PHACTR1	2.73617e-17	-1.04403	0.072	0.368	1.02552e-12
PTPN12	1.90193e-16	-1.04436	0.34	0.721	7.12845e-12
WWTR1	5.37473e-06	-1.04675	0.718	0.721	0.201445
MAGI3	5.32137e-10	-1.04715	0.507	0.691	1.99445e-05
RFX2	2.16526e-19	-1.0479	0.109	0.471	8.11538e-15
SPPL3	1.53266e-23	-1.0486	0.196	0.662	5.74441e-19
CLIP1	7.19298e-11	-1.05129	0.371	0.632	2.69593e-06
F3	5.5066e-06	-1.05173	0.313	0.515	0.206387
CMIP	1.39738e-30	-1.05704	0.133	0.647	5.23738e-26
PTPRJ	3.74171e-55	-1.05776	0.038	0.574	1.40239e-50
SHROOM3	9.01873e-11	-1.05939	0.473	0.676	3.38022e-06
APOC1	4.458e-45	-1.06168	0.095	0.706	1.67086e-40
RPL4P4	1.56606e-79	-1.06228	0	0.456	5.86958e-75
MRTFA	1.56492e-79	-1.06228	0	0.456	5.86532e-75
SRPK2	2.71973e-20	-1.06249	0.153	0.559	1.01935e-15
ATP13A4	1.2325e-16	-1.06287	0.249	0.618	4.6194e-12
ZFAND6	4.38985e-20	-1.06542	0.244	0.662	1.64531e-15
SH3RF1	1.37106e-12	-1.06794	0.386	0.662	5.13872e-08
GAB2	4.0284e-47	-1.07072	0.028	0.471	1.50985e-42
RPL7P1	3.89966e-82	-1.07241	0	0.471	1.46159e-77
VMP1	2.34407e-13	-1.07313	0.582	0.853	8.78558e-09
UBE2H	7.17425e-12	-1.08211	0.306	0.603	2.68891e-07
ERBB4	9.56781e-26	-1.08553	0.097	0.515	3.58602e-21
AMBRA1	1.5955e-51	-1.08589	0.053	0.603	5.97993e-47
NFKB1	8.54846e-14	-1.08859	0.248	0.603	3.20396e-09
CRIM1	9.71248e-12	-1.09014	0.279	0.559	3.64024e-07
BIRC6	5.40738e-21	-1.09184	0.224	0.662	2.02669e-16
FAF1	1.53042e-22	-1.09311	0.142	0.574	5.736e-18
ZSWIM4	2.3008e-27	-1.09424	0.066	0.456	8.62341e-23
SPSB1	2.35498e-24	-1.09719	0.121	0.544	8.82645e-20
MT-ND2	2.41555e-10	-1.09742	0.927	1	9.05348e-06
GNAQ	1.21809e-16	-1.09822	0.347	0.735	4.5654e-12
TACC2	1.47792e-14	-1.09914	0.391	0.706	5.53923e-10
BRAF	1.42292e-18	-1.10396	0.328	0.721	5.33309e-14
FTX	1.27421e-16	-1.10554	0.202	0.574	4.77575e-12
SMURF2	1.02213e-14	-1.10601	0.224	0.574	3.83095e-10
PDE4C	9.15737e-44	-1.10839	0.003	0.279	3.43218e-39
NME1-NME2	1.06672e-92	-1.10839	0.003	0.559	3.99807e-88
RBPMS	3.70761e-08	-1.10903	0.504	0.647	0.00138961
NPIPB4	3.74687e-45	-1.11156	0.034	0.485	1.40433e-40
MYH9	2.83572e-09	-1.11396	0.469	0.676	0.000106283
NUP98	1.77385e-22	-1.1153	0.229	0.676	6.64839e-18
AUTS2	6.36391e-12	-1.1215	0.378	0.662	2.38519e-07
SGMS2	1.04638e-09	-1.12166	0.528	0.706	3.92183e-05
TYROBP	7.60457e-99	-1.12217	0.007	0.632	2.85019e-94
PTPN1	2.57204e-22	-1.12825	0.239	0.721	9.64001e-18
RPL13AP25	3.00057e-95	-1.13171	0	0.544	1.12461e-90
LRBA	1.70844e-15	-1.13293	0.26	0.618	6.40322e-11
RASAL2	5.70937e-17	-1.13328	0.086	0.397	2.13987e-12
PRKCE	3.42735e-21	-1.13597	0.16	0.574	1.28457e-16
CNKSR3	1.55649e-15	-1.14903	0.236	0.618	5.83374e-11
DENND5A	5.44395e-45	-1.15785	0.08	0.647	2.04039e-40
ANKRD28	3.80917e-14	-1.15927	0.228	0.603	1.42768e-09
GCNT2	1.95811e-12	-1.16848	0.405	0.691	7.33899e-08
ARIH1	9.77699e-16	-1.17572	0.397	0.75	3.66442e-11
SPAG9	4.21474e-18	-1.17973	0.359	0.779	1.57968e-13
GPHN	4.1687e-29	-1.17973	0.105	0.559	1.56243e-24
FNBP1	8.69226e-37	-1.18163	0.141	0.721	3.25786e-32
NPIPB3	1.42885e-108	-1.18675	0.001	0.632	5.35534e-104
ADAM9	2.30388e-13	-1.19041	0.202	0.515	8.63494e-09
HIVEP2	8.26467e-27	-1.19549	0.156	0.632	3.0976e-22
LYN	2.49341e-17	-1.19874	0.383	0.779	9.34529e-13
CUX1	2.29166e-21	-1.20258	0.407	0.824	8.58916e-17
SAMD4A	2.68506e-25	-1.20757	0.081	0.471	1.00636e-20
SDK1	1.14024e-25	-1.2152	0.097	0.515	4.27362e-21
MECOM	4.15498e-15	-1.21595	0.509	0.765	1.55729e-10
MIR1244-2	7.0701e-114	-1.21632	0	0.647	2.64987e-109
SPIDR	1.11107e-24	-1.21685	0.215	0.676	4.16429e-20
GPCPD1	8.20887e-32	-1.21798	0.126	0.647	3.07668e-27
SGPP2	5.70363e-12	-1.22041	0.298	0.618	2.13772e-07
NFAT5	2.33154e-15	-1.22098	0.454	0.75	8.73862e-11
MTND2P28	6.86884e-98	-1.22542	0	0.559	2.57444e-93
KDM6A	1.22097e-25	-1.23322	0.155	0.618	4.57619e-21
RPL21P16	1.3022e-92	-1.23447	0	0.529	4.88065e-88
PELI1	3.60408e-14	-1.23614	0.399	0.721	1.35081e-09
NEBL	2.14851e-28	-1.23813	0.149	0.632	8.05261e-24
PSME4	3.86031e-18	-1.23939	0.328	0.721	1.44684e-13
NPIPB5	3.22107e-26	-1.24583	0.151	0.618	1.20726e-21
MIR4435-2HG	1.49071e-33	-1.24613	0.045	0.441	5.58717e-29
SMURF1	2.02195e-20	-1.24909	0.198	0.603	7.57827e-16
TJP1	4.86318e-16	-1.25091	0.447	0.75	1.82272e-11
PPP6R3	1.78582e-24	-1.25837	0.265	0.735	6.69327e-20
MIR4300HG	6.20715e-77	-1.26127	0	0.441	2.32644e-72
ZBTB20	2.84655e-19	-1.26654	0.342	0.75	1.06689e-14
SHANK2	4.84338e-21	-1.26732	0.139	0.529	1.8153e-16
PTK2	1.57951e-23	-1.26734	0.301	0.75	5.91999e-19
RPL36A	1.01379e-17	-1.26858	0.78	0.985	3.79969e-13
TMX2-CTNND1	6.88223e-98	-1.27886	0	0.559	2.57946e-93
ANKRD17	1.98711e-19	-1.28015	0.284	0.691	7.44768e-15
CEMIP2	3.14163e-10	-1.28204	0.251	0.515	1.17748e-05
RERE	3.52865e-16	-1.28467	0.455	0.765	1.32254e-11
CRIP1	5.38606e-35	-1.28484	0.107	0.647	2.01869e-30
MYO6	3.0083e-15	-1.29132	0.52	0.765	1.12751e-10
SENP3-EIF4A1	5.85082e-122	-1.30485	0	0.691	2.19289e-117
TCF12	1.07499e-26	-1.30816	0.186	0.662	4.02906e-22
ERCC1	5.85657e-10	-1.31379	0.183	0.441	2.19504e-05
GLS	1.75831e-18	-1.32874	0.244	0.647	6.59014e-14
FOXP1	5.40447e-16	-1.32947	0.483	0.779	2.02559e-11
S100A4	1.27108e-58	-1.3295	0.049	0.647	4.76399e-54
RPL7P9	1.30421e-92	-1.33039	0	0.529	4.88819e-88
GPRC5D-AS1	1.26363e-37	-1.33202	0.068	0.544	4.73609e-33
AGAP1	1.77375e-34	-1.33514	0.129	0.662	6.64801e-30
PTPRK	8.07025e-21	-1.34	0.263	0.691	3.02473e-16
RAD51B	7.34589e-35	-1.34431	0.081	0.559	2.75324e-30
AKAP13	4.20179e-20	-1.34469	0.688	0.956	1.57483e-15
MED13L	7.76286e-28	-1.34825	0.326	0.838	2.90952e-23
EFNA5	3.20215e-14	-1.36712	0.139	0.456	1.20017e-09
GAS5	5.54046e-90	-1.37197	0	0.515	2.07656e-85
LGALS1	2.96671e-59	-1.37738	0.068	0.721	1.11192e-54
MT-TE	7.56104e-106	-1.38014	0	0.603	2.83388e-101
CCDC200	3.89855e-82	-1.38014	0	0.471	1.46118e-77
SIPA1L1	3.5599e-42	-1.38152	0.187	0.838	1.33425e-37
IGF2BP2	3.66757e-27	-1.39055	0.129	0.588	1.3746e-22
DOCK4	2.56599e-33	-1.39205	0.156	0.721	9.61733e-29
SNHG5	1.48639e-116	-1.40439	0	0.662	5.57099e-112
LRRFIP2	5.46535e-14	-1.4094	0.427	0.676	2.04841e-09
MACC1	6.24907e-14	-1.41228	0.351	0.676	2.34215e-09
NCEH1	4.76704e-20	-1.41484	0.126	0.515	1.78669e-15
RBM47	5.794e-24	-1.41768	0.517	0.956	2.17159e-19
RAB7A	9.1324e-26	-1.42295	0.377	0.882	3.42282e-21
UBAP1	1.08836e-25	-1.42976	0.245	0.706	4.07917e-21
PARD6B	1.05055e-20	-1.44481	0.261	0.691	3.93748e-16
MYO1D	2.41806e-34	-1.44951	0.154	0.691	9.06287e-30
ETV6	3.05322e-28	-1.4634	0.239	0.765	1.14435e-23
FTL	2.41413e-25	-1.46389	0.989	1	9.04814e-21
RPL13AP5	6.02918e-122	-1.47478	0	0.691	2.25974e-117
JMJD1C	4.17122e-23	-1.48814	0.584	0.926	1.56337e-18
TRIO	2.67961e-23	-1.49206	0.236	0.676	1.00432e-18
CELF2	8.6515e-31	-1.49512	0.317	0.853	3.24258e-26
MAML2	3.46111e-29	-1.49641	0.235	0.75	1.29722e-24
QKI	1.54671e-38	-1.55392	0.225	0.868	5.79708e-34
CHD2	2.25286e-26	-1.55856	0.436	0.868	8.44373e-22
MT-ND6	1.38264e-33	-1.56952	0.229	0.824	5.18214e-29
SVIL	1.72986e-30	-1.57572	0.228	0.765	6.4835e-26
SFTPC	3.31428e-37	-1.59981	0.07	0.574	1.24219e-32
LINC00513	2.71867e-101	-1.60269	0.025	0.779	1.01896e-96
ADK	2.85944e-33	-1.61659	0.276	0.824	1.07172e-28
USP54	8.05458e-11	-1.61975	0.41	0.647	3.01886e-06
TEX14	1.91967e-74	-1.63664	0.003	0.456	7.19491e-70
WWOX	6.6926e-39	-1.66538	0.072	0.559	2.50839e-34
STAG1	2.37017e-32	-1.66981	0.208	0.75	8.88339e-28
ARHGAP42	7.51155e-19	-1.68997	0.236	0.618	2.81533e-14
CAMK1D	7.82391e-28	-1.6914	0.107	0.559	2.9324e-23
LPP	7.45268e-20	-1.69159	0.52	0.838	2.79326e-15
MACF1	1.65069e-24	-1.70542	0.525	0.882	6.1868e-20
MCU	3.74621e-26	-1.70604	0.221	0.706	1.40408e-21
NXN	1.6274e-22	-1.71339	0.294	0.721	6.09951e-18
FHIT	2.366e-27	-1.71463	0.154	0.618	8.86775e-23
RPL9P9	1.2016e-124	-1.73909	0	0.706	4.50359e-120
SMYD3	9.31189e-52	-1.76015	0.103	0.735	3.4901e-47
FAM160A1	1.88053e-75	-1.80094	0.041	0.706	7.04824e-71
KIAA1217	1.04391e-28	-1.80777	0.37	0.853	3.91256e-24
CDH1	5.10047e-22	-1.81904	0.534	0.838	1.91166e-17
FNDC3B	3.91573e-27	-1.82607	0.558	0.956	1.46761e-22
EEF1G	1.17685e-65	-1.83201	0.117	0.882	4.41083e-61
BTBD9	2.21643e-34	-1.84293	0.163	0.691	8.30719e-30
DENND4A	1.24982e-54	-1.85887	0.131	0.838	4.68434e-50
MACROD2	3.55953e-07	-1.87511	0.56	0.647	0.0133411
NEDD4L	7.89385e-31	-1.91416	0.833	0.971	2.95861e-26
PLEKHA7	7.58901e-61	-1.91796	0.117	0.853	2.84436e-56
RPS10-NUDT3	2.08051e-160	-1.92376	0	0.897	7.79776e-156
RPS28P7	1.56497e-146	-1.96239	0	0.824	5.86551e-142
RPL6P27	9.33168e-144	-1.98935	0	0.809	3.49751e-139
EEF1A1P5	4.6304e-152	-1.99469	0	0.853	1.73547e-147
EXT1	4.87322e-36	-2.00024	0.178	0.735	1.82648e-31
PDE4D	3.99798e-26	-2.00194	0.211	0.676	1.49844e-21
MAGI1	3.35018e-50	-2.03389	0.154	0.809	1.25565e-45
RPS17	5.70577e-29	-2.06958	0.617	0.956	2.13852e-24
LINC01619	2.08926e-160	-2.08746	0	0.897	7.83055e-156
ATXN1	9.59357e-59	-2.09802	0.145	0.897	3.59567e-54
LINC00511	8.16121e-52	-2.10037	0.06	0.618	3.05882e-47
LINC00486	5.32669e-166	-2.10236	0	0.926	1.99644e-161
PARD3	1.32004e-53	-2.12333	0.153	0.838	4.94753e-49
ZFAND3	1.82493e-64	-2.14744	0.182	0.971	6.83983e-60
RPL41P2	2.81639e-149	-2.15571	0	0.838	1.05558e-144
ZSWIM6	4.33087e-64	-2.16075	0.133	0.897	1.62321e-59
RPL3P4	1.30462e-157	-2.20716	0	0.882	4.88972e-153
SIK3	1.0155e-69	-2.23284	0.137	0.941	3.8061e-65
TXNRD1	9.48717e-51	-2.30847	0.223	0.941	3.55579e-46
DGKI	1.31127e-157	-2.38827	0	0.882	4.91463e-153
RPL7P23	2.13572e-160	-2.39232	0	0.897	8.00469e-156
MTCO2P12	4.75452e-152	-2.40038	0	0.853	1.78199e-147
ARMC9	3.91104e-90	-2.42259	0.078	0.941	1.46586e-85
CCSER1	7.49127e-103	-2.4365	0.066	0.956	2.80773e-98
RPL21P75	3.41122e-163	-2.4975	0	0.912	1.27853e-158
RPL13P12	5.37222e-166	-2.50499	0	0.926	2.01351e-161
SCHLAP1	4.06738e-180	-2.56717	0	1	1.52445e-175
RPL17-C18orf32	4.71375e-148	-2.58731	0.011	0.926	1.76671e-143
LINC-PINT	3.40458e-163	-2.59202	0	0.912	1.27604e-158
RPL13AP7	8.29499e-169	-2.67076	0	0.941	3.10896e-164
CMAHP	1.51657e-116	-2.67741	0	0.662	5.68411e-112
RPL10P9	1.26341e-171	-2.7037	0	0.956	4.73525e-167
CYP2B7P	8.61484e-133	-2.73909	0	0.75	3.22884e-128
IL6ST	9.80377e-37	-2.76446	0.671	0.985	3.67445e-32
RBFOX2	3.10347e-61	-2.87431	0.219	0.985	1.16318e-56
MTATP6P1	3.40946e-163	-2.92376	0	0.912	1.27787e-158
MTND1P23	5.36892e-166	-3.01582	0	0.926	2.01227e-161
STEAP1B	1.91125e-174	-3.09245	0	0.971	7.16335e-170
MTATP8P1	2.8314e-177	-3.93352	0	0.985	1.06121e-172
MT-RNR1	8.38957e-169	-3.97053	0	0.941	3.14441e-164
MT-ND4L	1.18356e-46	-3.98419	0.504	1	4.43598e-42
MT-ATP8	1.18937e-69	-4.39193	0.199	1	4.45776e-65
MT-RNR2	1.92302e-174	-5.33039	0	0.971	7.20748e-170
MTCO1P12	4.12854e-180	-5.70898	0	1	1.54738e-175

## Sheet: Differentiating basal
Gene	p_val	avg_log2FC	pct.parakuat	pct.normal	p_val_adj
MT-CO3	3.05329e-19	5.77055	0.988	0	1.14437e-14
RPL26	1.0338e-19	4.4336	1	0	3.8747e-15
MT-ND4	4.66461e-19	4.39591	0.983	0	1.7483e-14
FTH1	1.04918e-19	3.6964	1	0.25	3.93231e-15
RPL30	1.13789e-19	3.56813	1	0.429	4.26483e-15
RPS23	1.10328e-19	3.15551	1	0.643	4.1351e-15
RPS10	1.17165e-19	2.9634	0.994	0	4.39133e-15
EEF1A1	1.11692e-19	2.88964	1	1	4.18623e-15
EEF1D	1.01206e-19	2.62	0.995	0.071	3.79321e-15
GAPDH	3.26376e-19	2.59359	0.99	0.179	1.22326e-14
H3F3A	1.68024e-18	2.58009	0.999	0.286	6.29754e-14
IER3	5.1882e-15	2.57983	0.874	0.036	1.94454e-10
HNRNPA1	2.59024e-19	2.51319	0.982	0	9.70823e-15
TXNIP	5.70679e-14	2.49228	0.892	0.214	2.1389e-09
TPT1	1.72558e-19	2.39096	1	1	6.46749e-15
CEBPD	3.86595e-15	2.30717	0.948	0.357	1.44896e-10
BTG1	5.53543e-17	2.29221	0.916	0	2.07468e-12
RPL41	2.90993e-19	2.15916	1	1	1.09064e-14
UBB	4.39563e-18	2.15247	0.962	0.143	1.64748e-13
KRT19	3.86832e-14	2.12341	0.993	0.857	1.44985e-09
IGFBP2	1.0543e-15	2.08675	0.978	0.679	3.95151e-11
ADIRF	3.66226e-15	2.01842	0.882	0.036	1.37262e-10
CALM2	2.17508e-17	1.95472	0.922	0	8.15219e-13
FABP5	1.4201e-08	1.93249	0.677	0.107	0.000532254
DDIT4	1.8891e-10	1.916	0.686	0	7.08035e-06
CD81	4.29217e-17	1.8942	0.988	0.393	1.60871e-12
RPL7A	1.53933e-18	1.84173	1	0.929	5.76943e-14
SELENOW	6.15898e-17	1.7736	0.987	0.536	2.30839e-12
PPIB	3.16514e-16	1.75183	0.896	0.036	1.1863e-11
HMGB1	5.30073e-17	1.72876	0.994	0.464	1.98671e-12
SUMO2	4.22112e-17	1.72241	0.962	0.143	1.58207e-12
IER2	2.55165e-10	1.71333	0.923	0.536	9.56358e-06
MIF	2.41103e-16	1.6836	0.884	0	9.03654e-12
HSP90AA1	2.90117e-15	1.67729	0.986	0.571	1.08736e-10
EEF1B2	1.87512e-16	1.67426	0.992	0.607	7.02795e-12
HSP90AB1	5.51206e-15	1.66635	0.984	0.536	2.06592e-10
RPL6	7.27126e-19	1.66373	1	0.893	2.72527e-14
RPS2	4.89565e-18	1.6528	1	0.964	1.83489e-13
RPL5	3.21449e-17	1.6503	1	0.929	1.20479e-12
HIST1H4C	8.83101e-13	1.6332	0.818	0.107	3.30986e-08
JUN	1.1918e-09	1.57205	0.965	0.607	4.46686e-05
PRDX1	9.18025e-15	1.56767	0.922	0.179	3.44076e-10
NACA	8.92411e-17	1.52197	1	0.893	3.34475e-12
MMP7	0.000600721	1.52157	0.518	0.214	1
RPS11	9.72667e-18	1.51739	0.999	0.964	3.64556e-13
PPIA	1.20197e-16	1.50649	0.993	0.75	4.505e-12
KRT5	9.0314e-08	1.50314	0.845	0.464	0.00338497
ID3	6.95653e-09	1.50096	0.809	0.25	0.000260731
WFDC2	0.000266516	1.49427	0.703	0.393	1
PRDX2	1.9936e-15	1.48449	0.85	0	7.47203e-11
ATP5PO	9.93561e-15	1.48341	0.83	0	3.72387e-10
PERP	3.29068e-13	1.46745	0.974	0.536	1.23335e-08
RPL18	7.98313e-18	1.46629	1	0.964	2.99208e-13
ITM2B	2.08551e-15	1.44766	0.999	0.75	7.81651e-11
C19orf33	1.80056e-12	1.44655	0.757	0	6.7485e-08
RPL13	1.22022e-17	1.43795	1	1	4.57338e-13
NKX2-1	4.23513e-11	1.42232	0.706	0	1.58733e-06
RPS3A	1.35595e-17	1.41563	1	1	5.08209e-13
CTSD	1.06974e-12	1.41403	0.763	0	4.00939e-08
WDR83OS	5.39768e-15	1.40721	0.832	0	2.02305e-10
IFITM3	5.56213e-08	1.40456	0.919	0.536	0.00208468
RPS8	6.57404e-17	1.40148	1	1	2.46395e-12
HIGD2A	1.16764e-14	1.39424	0.823	0	4.3763e-10
NDUFA11	2.47806e-15	1.39385	0.841	0	9.28776e-11
RPL8	2.11311e-17	1.39345	1	1	7.91995e-13
AQP5	1.00165e-07	1.39121	0.675	0.143	0.00375419
GSTP1	5.88192e-11	1.38096	0.999	0.857	2.20454e-06
TSTD1	2.81288e-14	1.37882	0.81	0	1.05427e-09
CLIC1	2.07213e-13	1.37701	0.821	0.071	7.76634e-09
KRT15	4.38605e-05	1.36638	0.853	0.714	1
UQCR11	2.56378e-14	1.36637	0.811	0	9.60906e-10
KRT7	4.24126e-06	1.35944	0.695	0.286	0.158962
RPL23	3.54202e-15	1.3501	0.999	0.964	1.32755e-10
RPL19	1.30601e-16	1.34607	1	0.964	4.89492e-12
AQP3	7.87179e-09	1.34515	0.922	0.5	0.000295035
RPSA	1.06515e-13	1.34454	0.997	0.821	3.99217e-09
CYB5A	7.54168e-09	1.33828	0.981	0.75	0.000282662
H3F3B	5.11796e-12	1.32732	0.999	0.893	1.91821e-07
MZT2B	5.03445e-14	1.32128	0.899	0.25	1.88691e-09
RPLP0	3.03712e-15	1.29806	1	0.929	1.13831e-10
SCGB1A1	5.41464e-15	1.28393	0.014	0.214	2.02941e-10
PTMA	6.1438e-15	1.2818	1	0.964	2.30269e-10
RACK1	4.7827e-15	1.26519	1	0.964	1.79256e-10
MCL1	9.02296e-11	1.26312	0.689	0	3.38181e-06
CALM1	7.51582e-11	1.26102	0.919	0.5	2.81693e-06
HSPA1A	6.33805e-08	1.2587	0.659	0.107	0.0023755
ARL6IP4	1.27826e-13	1.25849	0.783	0	4.7909e-09
ATP5MF	2.7492e-13	1.24155	0.772	0	1.0304e-08
ATP1B1	1.55537e-10	1.24127	0.944	0.5	5.82954e-06
DYNLL1	1.09502e-10	1.231	0.888	0.321	4.10414e-06
TSC22D1	6.56193e-09	1.21869	0.956	0.5	0.000245941
PHPT1	2.50454e-11	1.21302	0.883	0.214	9.38702e-07
S100A11	2.35682e-11	1.21297	0.993	0.929	8.83336e-07
ARPC3	1.49634e-12	1.20745	0.77	0.036	5.6083e-08
AES	5.08861e-12	1.207	0.774	0.071	1.90721e-07
CALR	8.88424e-10	1.20658	0.717	0.107	3.32981e-05
CCND1	7.00407e-08	1.20542	0.656	0.107	0.00262513
SERBP1	3.35122e-12	1.2045	0.95	0.536	1.25604e-07
RPL28	2.07411e-15	1.1941	1	1	7.77377e-11
COX4I1	1.03001e-13	1.19127	0.99	0.786	3.86048e-09
NCL	6.73012e-10	1.18999	0.856	0.357	2.52245e-05
NPC2	1.93159e-05	1.18608	0.904	0.857	0.723961
HINT1	3.59566e-13	1.18582	0.994	0.679	1.34765e-08
AGR2	0.00454176	1.18354	0.508	0.25	1
RPS7	2.52271e-15	1.18099	1	1	9.4551e-11
TUBA1B	8.35304e-10	1.17529	0.648	0	3.13072e-05
JUND	4.64815e-08	1.16831	0.925	0.643	0.00174213
FLRT3	3.80978e-09	1.16376	0.693	0.107	0.000142791
SFN	2.09731e-09	1.16318	0.867	0.321	7.8607e-05
RPL22	7.95006e-15	1.16018	1	0.929	2.97968e-10
SPTSSA	6.23055e-11	1.15281	0.689	0	2.33521e-06
MYL12B	6.15996e-12	1.15131	0.977	0.536	2.30875e-07
NEDD8	2.13291e-12	1.14509	0.738	0	7.99414e-08
NPM1	2.9417e-11	1.13104	0.992	0.75	1.10255e-06
DDT	3.62296e-11	1.12307	0.801	0.179	1.35788e-06
SELENOH	2.94945e-12	1.12305	0.731	0	1.10545e-07
IFITM1	1.25973e-08	1.12074	0.594	0	0.000472148
RPL3	1.33705e-13	1.11414	1	1	5.01125e-09
RPL9	5.06727e-14	1.11232	1	1	1.89921e-09
HEBP2	1.36498e-11	1.11167	0.734	0.036	5.11594e-07
TPM1	8.25542e-08	1.11072	0.825	0.357	0.00309413
RPS24	6.59487e-16	1.10781	1	1	2.47176e-11
PRDX5	9.60312e-11	1.10282	0.972	0.571	3.59925e-06
RPLP1	1.25496e-14	1.09246	1	1	4.70357e-10
EPCAM	5.17587e-10	1.09172	0.825	0.286	1.93992e-05
PPP1R14B	6.74764e-09	1.07709	0.659	0.071	0.000252901
RPL29	2.41298e-12	1.0768	1	0.964	9.04386e-08
AKR1C3	5.145e-07	1.07196	0.545	0.036	0.0192835
RPL10A	1.04867e-12	1.07177	1	1	3.93043e-08
EIF3K	1.91982e-10	1.07144	0.92	0.393	7.19548e-06
TMBIM4	1.08513e-10	1.06933	0.675	0	4.06707e-06
UBA52	7.31833e-14	1.06764	0.997	0.964	2.74291e-09
PSMA7	7.19134e-11	1.06568	0.88	0.429	2.69531e-06
HSPE1	1.42341e-09	1.0643	0.825	0.286	5.33495e-05
DUSP1	1.77725e-06	1.06278	0.911	0.714	0.0666114
PEBP1	4.50028e-10	1.06179	0.883	0.321	1.68671e-05
SLC25A6	9.89163e-11	1.05924	0.973	0.714	3.70738e-06
TOMM20	2.65043e-11	1.05916	0.863	0.286	9.93383e-07
SERPINF1	7.80868e-08	1.05853	0.923	0.643	0.00292669
TSC22D3	5.21131e-06	1.0519	0.546	0.107	0.19532
TUBB4B	3.03988e-08	1.04805	0.8	0.286	0.00113935
FXYD3	4.11489e-08	1.04692	0.972	0.714	0.00154226
FAM213A	2.10391e-10	1.04219	0.661	0	7.88547e-06
EDF1	1.08127e-10	1.04109	0.959	0.464	4.05259e-06
LMO4	6.26009e-07	1.04053	0.756	0.321	0.0234628
EID1	4.36698e-10	1.04028	0.899	0.393	1.63674e-05
TXNDC17	1.7985e-08	1.03903	0.709	0.179	0.000674078
RPS4X	4.13708e-14	1.03684	1	1	1.55058e-09
GNG5	1.72017e-10	1.03525	0.849	0.357	6.4472e-06
SLC25A3	7.45831e-10	1.02913	0.88	0.393	2.79537e-05
RPL11	4.06238e-14	1.02545	1	1	1.52258e-09
FOS	2.78437e-06	1.0247	0.946	0.821	0.104358
TNFSF10	6.49385e-06	1.0179	0.571	0.143	0.243389
CTSH	1.52667e-06	1.01354	0.74	0.286	0.0572197
TKT	3.05242e-08	1.01232	0.879	0.464	0.00114405
HMGN2	7.31919e-09	1.01004	0.682	0.107	0.000274323
FAU	1.41585e-13	1.00988	1	1	5.30659e-09
KRT18	1.36682e-07	1.00946	0.949	0.714	0.00512285
KRT8	5.46915e-07	1.00885	0.9	0.571	0.0204984
RPL24	6.84096e-14	1.00744	1	1	2.56399e-09
NDUFC2	7.21445e-11	1.00402	0.675	0	2.70397e-06
BTF3	4.57727e-10	1.0021	0.999	0.857	1.71556e-05
SSR4	5.63036e-09	0.994118	0.884	0.429	0.000211026
SFTA3	8.04152e-08	0.992424	0.554	0	0.00301396
YBX1	4.20365e-10	0.99189	0.983	0.75	1.57553e-05
OCIAD2	1.10042e-09	0.98769	0.808	0.286	4.12436e-05
PTPRZ1	5.31474e-07	0.986504	0.702	0.25	0.0199196
AREG	0.00363272	0.981751	0.417	0.143	1
RPL14	2.30592e-11	0.981052	1	0.964	8.6426e-07
RPL10	4.94196e-13	0.977084	1	1	1.85224e-08
ATP5ME	1.04849e-08	0.976614	0.812	0.214	0.000392975
RPS9	1.73501e-13	0.976562	1	1	6.50283e-09
IER5L	3.69013e-08	0.976322	0.599	0.036	0.00138306
PDIA6	6.22553e-09	0.975748	0.684	0.107	0.000233333
ZFP36L1	7.07543e-06	0.975649	0.874	0.571	0.265187
NDUFB8	1.3974e-10	0.975616	0.663	0	5.23744e-06
ADH5	4.49609e-10	0.975285	0.726	0.107	1.68514e-05
SLC25A5	1.37623e-07	0.968066	0.82	0.393	0.00515809
SPINT2	3.39065e-09	0.96334	0.947	0.607	0.000127081
DUSP23	1.12011e-05	0.960854	0.737	0.393	0.419817
ID2	8.84968e-06	0.960164	0.622	0.179	0.331686
SNHG8	4.34546e-08	0.957646	0.88	0.429	0.00162868
ID4	2.40851e-07	0.949004	0.589	0.071	0.0090271
GADD45G	1.25632e-05	0.948791	0.529	0.071	0.470869
RPL15	1.62196e-13	0.944399	1	0.964	6.07909e-09
NSA2	3.42219e-08	0.944126	0.808	0.286	0.00128264
SRSF7	1.78186e-07	0.944048	0.755	0.286	0.00667839
TSPO	3.57653e-09	0.941578	0.928	0.536	0.000134048
YBX3	1.30012e-08	0.938249	0.944	0.607	0.000487283
HSPA8	2.864e-07	0.935947	0.631	0.107	0.0107343
SOX2	4.35449e-08	0.934037	0.562	0	0.00163206
HLA-C	3.9929e-07	0.932417	0.804	0.429	0.0149654
SRRM2	2.13916e-08	0.932348	0.734	0.143	0.000801758
ID1	1.12744e-05	0.930634	0.964	0.643	0.422565
IL33	0.000203594	0.927751	0.593	0.25	1
RPL17	7.82906e-10	0.927695	0.632	0	2.93433e-05
LMAN1	3.96737e-09	0.926014	0.637	0.036	0.000148697
EIF4A1	1.0189e-08	0.925045	0.591	0	0.000381882
CD63	1.07925e-09	0.924828	0.994	0.929	4.04502e-05
TCIM	0.00108887	0.923452	0.327	0.036	1
PGLS	3.48894e-09	0.920474	0.667	0.071	0.000130766
SCGB3A1	1.3879e-11	0.919777	0.041	0.321	5.20186e-07
C1QBP	3.14898e-09	0.91948	0.668	0.071	0.000118024
RPS12	2.23533e-12	0.919382	1	1	8.37801e-08
HES1	0.000509296	0.916478	0.763	0.429	1
PCBD1	2.96135e-09	0.915783	0.78	0.214	0.000110991
NUPR1	5.08971e-06	0.914874	0.708	0.25	0.190762
IRX3	1.368e-07	0.913502	0.671	0.143	0.00512727
S100A14	5.44533e-05	0.910485	0.807	0.536	1
RARRES3	4.49598e-06	0.908908	0.663	0.214	0.168509
GNAS	5.43157e-09	0.906931	0.969	0.607	0.000203575
ELOB	1.07717e-08	0.906867	0.876	0.536	0.000403722
SRSF3	6.11685e-08	0.906793	0.846	0.321	0.00229259
RPS16	7.71311e-12	0.905004	1	1	2.89087e-07
LY6E	5.94517e-07	0.901912	0.843	0.393	0.0222825
HSPA5	7.809e-07	0.900548	0.688	0.214	0.0292681
NDUFS5	1.14608e-08	0.898081	0.949	0.5	0.00042955
PA2G4	2.697e-08	0.894344	0.678	0.107	0.00101084
HMGN1	2.53961e-08	0.893718	0.883	0.393	0.000951845
ZFP36L2	0.000122761	0.890814	0.744	0.393	1
PARK7	1.88368e-08	0.887515	0.874	0.321	0.000706004
HOPX	0.000930161	0.885357	0.455	0.143	1
C12orf57	3.18908e-08	0.884254	0.855	0.429	0.00119527
NDUFB4	1.7122e-08	0.882506	0.75	0.25	0.000641732
CHST9	8.24773e-06	0.881735	0.61	0.179	0.309125
DNAJB1	4.27426e-06	0.879743	0.675	0.25	0.160199
DNAJA1	9.13186e-07	0.876916	0.726	0.286	0.0342262
HLA-A	6.68036e-06	0.875363	0.817	0.536	0.25038
ERP29	1.59738e-08	0.874083	0.807	0.25	0.000598699
SH3BGRL3	4.96485e-07	0.869215	0.735	0.25	0.0186082
ATP5MC3	5.33298e-08	0.868459	0.844	0.393	0.0019988
SPRY1	3.70689e-06	0.868375	0.528	0.071	0.138934
SAP18	3.80388e-08	0.867608	0.832	0.357	0.00142569
ST13	1.83842e-07	0.864861	0.832	0.357	0.0068904
EIF3G	3.83369e-08	0.86433	0.791	0.321	0.00143687
NDUFS6	1.23515e-08	0.860758	0.692	0.107	0.000462933
ATP5F1D	6.48036e-08	0.860532	0.844	0.357	0.00242884
YWHAB	3.55633e-08	0.858815	0.761	0.286	0.00133291
S100A16	2.25404e-07	0.857658	0.733	0.179	0.00844814
RPL37	6.49804e-12	0.857608	1	0.964	2.43546e-07
KRT10	1.07397e-08	0.857369	0.761	0.214	0.000402525
CNN2	1.21809e-08	0.857147	0.58	0	0.000456539
RPS5	4.67367e-10	0.854536	1	1	1.75169e-05
ATF3	0.000117001	0.84906	0.701	0.286	1
HSP90B1	4.57113e-06	0.844311	0.771	0.393	0.171326
SRSF9	2.94471e-08	0.838713	0.628	0.071	0.00110368
SSB	5.84895e-08	0.837967	0.643	0.107	0.00219218
RPL23A	2.90906e-10	0.837855	1	0.964	1.09032e-05
MYL12A	1.37963e-08	0.837661	0.92	0.536	0.000517087
UQCR10	1.10359e-07	0.836477	0.808	0.286	0.00413625
STUB1	3.98772e-09	0.835292	0.598	0	0.00014946
BAG1	3.9124e-07	0.834668	0.753	0.286	0.0146637
ALDH2	3.74693e-07	0.83433	0.737	0.286	0.0140435
TUBA1C	2.08642e-07	0.832867	0.611	0.071	0.00781992
RPS27A	2.20545e-10	0.829268	1	1	8.26604e-06
COX5A	4.50527e-08	0.828533	0.719	0.214	0.00168858
NDUFB2	2.11018e-07	0.828078	0.774	0.321	0.00790896
SRP14	1.5421e-08	0.826828	0.977	0.714	0.000577978
FAM96B	1.78544e-08	0.826797	0.572	0	0.000669182
SF3B5	3.9928e-08	0.825075	0.7	0.179	0.0014965
UBL5	7.3401e-08	0.823941	0.85	0.393	0.00275107
PHB2	2.30373e-08	0.822887	0.681	0.107	0.000863438
NAP1L1	1.3484e-06	0.822633	0.872	0.464	0.0505379
RPL22L1	8.57417e-07	0.822126	0.736	0.214	0.032136
SYT8	6.49497e-05	0.821584	0.467	0.071	1
UQCRH	4.22071e-08	0.817714	0.964	0.714	0.00158192
APRT	2.12364e-07	0.817627	0.834	0.321	0.0079594
BUD31	1.63583e-08	0.81705	0.605	0.036	0.000613109
RAC1	7.02409e-08	0.816798	0.931	0.607	0.00263263
TAGLN2	8.99551e-06	0.815774	0.743	0.393	0.337152
PSME1	2.21883e-07	0.814959	0.746	0.214	0.00831617
BLOC1S1	4.17186e-08	0.813674	0.557	0	0.00156361
RSRC2	7.54809e-07	0.8131	0.689	0.25	0.0282903
NDUFS8	1.38317e-08	0.812072	0.608	0.036	0.000518414
PHB	2.09046e-08	0.809854	0.601	0.036	0.000783506
ACTG1	3.17782e-07	0.806021	0.992	0.964	0.0119105
OST4	1.01143e-08	0.805811	0.883	0.321	0.000379085
UBC	2.76239e-08	0.801151	0.997	0.964	0.00103534
CNPY2	4.70945e-08	0.801008	0.553	0	0.0017651
DEK	1.51906e-06	0.800353	0.818	0.464	0.0569345
TMEM205	8.20835e-08	0.799273	0.542	0	0.00307649
BRI3	1.0801e-07	0.798846	0.761	0.179	0.00404823
OCIAD1	5.67706e-08	0.797651	0.614	0.071	0.00212776
NDUFA8	1.73392e-07	0.796814	0.67	0.143	0.00649873
NHP2	2.38969e-07	0.794401	0.587	0.071	0.00895655
ATP6V1G1	1.21351e-07	0.79285	0.831	0.321	0.00454823
PSMB1	8.18583e-08	0.792189	0.8	0.286	0.00306805
RPS18	2.65746e-10	0.791515	1	1	9.96015e-06
PRELID1	6.8224e-08	0.790562	0.544	0	0.00255703
NDUFS4	5.88239e-08	0.788776	0.642	0.107	0.00220472
C11orf58	9.22781e-08	0.783811	0.801	0.321	0.00345858
ATP5F1E	1.24601e-07	0.783716	0.983	0.821	0.00467006
SOX4	0.000849412	0.782971	0.745	0.5	1
MYL6	4.58285e-07	0.782328	0.986	0.929	0.0171765
FKBP1A	2.40782e-07	0.781213	0.52	0	0.00902452
PCBP1	4.78319e-07	0.780708	0.541	0.036	0.0179274
RAN	3.58673e-07	0.780169	0.802	0.286	0.0134431
AURKAIP1	8.59209e-08	0.779987	0.686	0.179	0.00322032
RWDD1	8.25004e-07	0.779264	0.582	0.071	0.0309212
PNN	1.13221e-06	0.776295	0.612	0.143	0.0424352
RAB25	5.60476e-08	0.775999	0.695	0.179	0.00210067
RPS15	3.5627e-10	0.775189	1	1	1.3353e-05
MRPL14	6.83074e-07	0.77475	0.747	0.286	0.0256016
RPS19	1.14754e-08	0.774041	1	1	0.000430098
PSMB6	9.45545e-08	0.773295	0.703	0.143	0.0035439
SSR2	6.25312e-07	0.77327	0.762	0.393	0.0234367
ANKRD12	2.25928e-06	0.772888	0.559	0.071	0.0846777
GTF2I	1.99269e-06	0.768324	0.688	0.25	0.0746862
RPL12	6.65214e-09	0.767224	1	1	0.000249322
NDUFAB1	3.62326e-08	0.767035	0.619	0.071	0.001358
PFDN5	1.48735e-07	0.765254	0.994	0.893	0.00557459
RPS14	7.37282e-11	0.765076	1	1	2.76333e-06
GOPC	7.90384e-08	0.764705	0.539	0	0.00296236
RPS13	4.78163e-09	0.763747	0.999	0.964	0.000179216
UBXN1	8.67382e-07	0.763464	0.645	0.179	0.0325095
COX7B	1.14365e-06	0.763077	0.753	0.357	0.0428639
APEX1	2.06483e-07	0.762961	0.667	0.143	0.007739
FIS1	2.30064e-07	0.762793	0.732	0.214	0.00862279
MRPL20	4.53823e-07	0.761597	0.68	0.214	0.0170093
COX5B	3.05227e-07	0.759358	0.913	0.643	0.0114399
NDUFB11	5.23832e-08	0.759255	0.878	0.357	0.00196332
SNRPD3	1.08209e-07	0.759236	0.797	0.214	0.00405568
ARF5	8.16442e-08	0.75903	0.573	0.036	0.00306003
LAMTOR5	2.18747e-07	0.758167	0.762	0.25	0.00819863
ROMO1	4.14387e-07	0.756081	0.633	0.143	0.0155312
CLDN7	9.38819e-06	0.755783	0.433	0	0.351869
PLPP2	3.73354e-06	0.755713	0.639	0.214	0.139933
PSMD8	2.1237e-07	0.754456	0.734	0.214	0.00795965
CAPS	0.000746869	0.754298	0.595	0.286	1
CYP4B1	0.00027226	0.753281	0.77	0.464	1
PSMA1	1.05068e-07	0.752198	0.533	0	0.00393796
TMA7	6.38757e-08	0.750603	0.954	0.607	0.00239406
KDELR1	5.35772e-07	0.74935	0.737	0.286	0.0200807
SNRPD2	4.6662e-07	0.74822	0.888	0.464	0.0174889
SEC61B	1.72324e-06	0.747595	0.733	0.321	0.064587
TUFM	1.82348e-07	0.74726	0.664	0.107	0.00683441
HSPD1	5.12379e-06	0.746205	0.753	0.25	0.19204
EIF1	3.32822e-08	0.745983	1	1	0.00124742
C8orf59	1.32357e-07	0.744925	0.618	0.071	0.00496073
FAM210B	1.04705e-06	0.743839	0.587	0.107	0.0392435
PDLIM1	8.59029e-06	0.743821	0.894	0.571	0.321964
ATP5PD	1.24276e-06	0.743442	0.716	0.214	0.0465785
TCEA1	4.1295e-06	0.741813	0.743	0.321	0.154774
GUK1	5.2563e-07	0.740624	0.649	0.143	0.0197006
EIF1B	5.89738e-07	0.738395	0.589	0.071	0.0221034
FKBP3	6.33392e-07	0.737167	0.497	0	0.0237395
MAOA	3.34924e-06	0.736758	0.55	0.071	0.12553
EIF5	1.47096e-06	0.735973	0.728	0.179	0.0551315
PDIA3	9.43904e-06	0.734626	0.703	0.214	0.353775
PHLDA3	1.86185e-06	0.73293	0.603	0.143	0.0697821
TRAPPC1	3.66243e-07	0.731717	0.508	0	0.0137268
PIK3R1	7.60739e-06	0.730587	0.476	0.036	0.285125
MRFAP1	1.02806e-06	0.729532	0.684	0.214	0.0385316
XRCC5	8.08577e-07	0.729256	0.726	0.179	0.0303055
IKBIP	1.19941e-06	0.72824	0.519	0.036	0.0449537
PNRC1	2.0858e-06	0.727859	0.862	0.5	0.078176
EIF6	2.07434e-07	0.727445	0.609	0.071	0.00777463
ECHS1	2.91661e-07	0.727084	0.64	0.143	0.0109315
TRIR	1.03152e-06	0.72421	0.781	0.321	0.0386613
NDUFB10	5.11915e-07	0.72347	0.716	0.179	0.0191866
PTGES3	1.79475e-06	0.723426	0.813	0.357	0.0672672
TUBA4A	1.82112e-06	0.722357	0.509	0.036	0.0682556
JTB	3.958e-07	0.72157	0.575	0.071	0.0148346
RPL27	1.55101e-08	0.720403	0.995	0.929	0.000581317
DUSP6	4.62967e-05	0.720282	0.481	0.071	1
PSMB5	4.40266e-07	0.720144	0.632	0.143	0.0165012
ATP5IF1	9.16872e-06	0.719838	0.887	0.464	0.343644
POLR1D	3.8166e-06	0.719506	0.839	0.429	0.143046
SDC1	5.73066e-06	0.717712	0.692	0.25	0.214785
CLTA	1.4563e-06	0.71623	0.835	0.464	0.0545823
CD151	1.05132e-05	0.715857	0.714	0.286	0.394034
ATP5PF	1.2611e-06	0.71273	0.825	0.393	0.0472662
RPS3	6.28139e-09	0.710972	1	1	0.000235427
TMBIM6	5.08654e-06	0.709998	0.831	0.5	0.190643
RAB13	5.63676e-07	0.707984	0.698	0.214	0.0211266
GPX4	7.23121e-06	0.707777	0.943	0.929	0.271026
MUC1	7.36742e-05	0.706626	0.374	0	1
MDK	0.000409265	0.704361	0.481	0.143	1
PSMA2	4.21457e-07	0.704155	0.502	0	0.0157962
MZT2A	1.24744e-06	0.703041	0.678	0.179	0.0467539
SEC62	4.25494e-06	0.702812	0.757	0.321	0.159475
NDUFAF8	1.87387e-06	0.702498	0.574	0.107	0.0702328
GABARAPL2	4.09692e-07	0.699158	0.573	0.071	0.0153553
SINHCAF	7.72532e-07	0.69909	0.675	0.214	0.0289545
XIST	0.000676256	0.697751	0.633	0.321	1
H1FX	2.9086e-05	0.697585	0.603	0.179	1
PIM3	1.2818e-05	0.696948	0.561	0.143	0.480418
TINAGL1	1.01838e-05	0.696839	0.503	0.071	0.38169
GADD45GIP1	3.66318e-07	0.696404	0.62	0.071	0.0137296
SLTM	4.63977e-06	0.696179	0.487	0.036	0.173899
NOP53	2.28149e-06	0.695044	0.931	0.536	0.0855102
MRPL51	1.96484e-06	0.692918	0.759	0.286	0.0736423
REXO2	1.76264e-06	0.692591	0.605	0.143	0.0660639
DPP7	7.01705e-07	0.692357	0.491	0	0.0262999
STARD10	2.04277e-06	0.69111	0.468	0	0.0765631
HNRNPAB	2.34433e-05	0.69089	0.58	0.143	0.878656
PRDX6	2.2764e-06	0.690419	0.821	0.393	0.0853196
SPCS2	4.81704e-06	0.690075	0.766	0.321	0.180542
RHOC	3.28893e-06	0.689221	0.757	0.286	0.123269
UQCRB	1.22239e-06	0.688916	0.965	0.714	0.0458152
2023-09-07	1.78387e-05	0.68803	0.759	0.357	0.668593
BTG2	0.000349705	0.687778	0.668	0.321	1
SOD1	4.75333e-06	0.686838	0.891	0.536	0.178155
RPL27A	1.12517e-08	0.683738	1	1	0.000421715
LAMTOR1	2.75184e-06	0.68269	0.623	0.179	0.103139
MRPL27	6.9331e-07	0.682264	0.561	0.071	0.0259853
S100A10	0.00469705	0.681691	0.891	0.786	1
COMMD6	2.19421e-06	0.681405	0.914	0.607	0.0822391
LARP7	2.89284e-06	0.681091	0.497	0.036	0.108424
BANF1	2.21451e-06	0.680024	0.62	0.143	0.0829999
EIF4G2	3.48348e-05	0.677736	0.733	0.321	1
CCT7	8.28417e-07	0.676056	0.486	0	0.0310491
NME1	6.49656e-06	0.675974	0.547	0.107	0.243491
UBE2S	3.87625e-06	0.675621	0.49	0.036	0.145282
TMEM238	3.78384e-06	0.674794	0.453	0	0.141818
PMF1	4.98191e-07	0.674794	0.495	0	0.0186722
EIF3F	8.26145e-06	0.672267	0.791	0.393	0.309639
FAM133B	0.000233747	0.671549	0.599	0.286	1
BLVRB	3.6677e-06	0.671382	0.735	0.286	0.137465
GSTK1	6.17667e-06	0.668776	0.598	0.143	0.231502
CHCHD10	7.19758e-05	0.668593	0.695	0.321	1
LGALS3BP	1.80995e-05	0.666127	0.699	0.321	0.678369
NDUFS7	1.19647e-06	0.665844	0.515	0.036	0.0448437
PSME2	1.77886e-05	0.66523	0.453	0.036	0.666717
IRF2BP2	5.72404e-05	0.665058	0.523	0.143	1
ATP6V0E1	5.71633e-06	0.664661	0.885	0.571	0.214248
NENF	7.19049e-06	0.664436	0.629	0.214	0.2695
MRPS26	1.75794e-06	0.662814	0.575	0.107	0.0658874
HSBP1L1	2.93904e-06	0.662276	0.594	0.143	0.110155
C1orf122	3.10984e-06	0.66216	0.495	0.036	0.116557
CCT5	2.59136e-06	0.661607	0.52	0.036	0.0971242
APLP2	0.000111343	0.660921	0.876	0.643	1
EIF3I	5.93305e-06	0.659823	0.652	0.214	0.222371
LDHB	6.32e-05	0.659725	0.929	0.607	1
NDUFA4	7.16847e-06	0.659567	0.95	0.714	0.268674
POLR2J	2.57066e-06	0.659488	0.597	0.143	0.0963483
COX7A2	4.85012e-06	0.658775	0.905	0.607	0.181783
LGALS3	0.00083846	0.655105	0.878	0.75	1
ANP32B	1.67756e-05	0.655081	0.774	0.321	0.628751
ARL4C	0.000293254	0.655016	0.478	0.143	1
NUCKS1	3.10769e-05	0.654042	0.918	0.571	1
ALKBH7	7.80559e-06	0.65304	0.711	0.321	0.292554
CIRBP	5.00144e-05	0.652387	0.94	0.607	1
RSBN1L	4.82269e-06	0.65053	0.573	0.107	0.180754
MPC2	4.69136e-06	0.65053	0.574	0.107	0.175832
RPL32	3.61676e-07	0.650111	1	1	0.0135556
TMCO1	6.87027e-06	0.648646	0.624	0.179	0.257498
COPE	2.13468e-06	0.648197	0.598	0.107	0.0800077
GAS6	8.95142e-06	0.647953	0.47	0.036	0.335499
NT5C	1.06199e-05	0.647651	0.596	0.179	0.398036
HNRNPU	0.000343725	0.647184	0.684	0.429	1
MAFB	8.55342e-05	0.64671	0.41	0.036	1
MAP2K2	3.823e-06	0.646089	0.49	0.036	0.143286
LSM7	1.0651e-05	0.644542	0.719	0.286	0.399198
MESD	5.51109e-06	0.641731	0.481	0.036	0.206556
TALDO1	1.71229e-05	0.640153	0.602	0.179	0.641765
SYTL1	2.31347e-06	0.639788	0.648	0.143	0.0867087
BNIP3	0.000148392	0.639607	0.595	0.214	1
ARL6IP1	8.35287e-06	0.639012	0.432	0	0.313065
PDCD5	9.89692e-06	0.638122	0.557	0.107	0.370937
TFAM	3.80453e-06	0.636735	0.489	0.036	0.142594
SSNA1	3.64625e-06	0.636109	0.49	0.036	0.136662
PYURF	4.58567e-06	0.631878	0.446	0	0.171871
ZC3H15	9.35326e-06	0.631309	0.558	0.107	0.35056
TST	3.14834e-06	0.631228	0.454	0	0.118
ARPC1A	2.06902e-06	0.629275	0.462	0	0.0775469
MTPN	4.354e-06	0.629145	0.507	0.036	0.163188
SELENOS	4.08888e-05	0.629086	0.502	0.107	1
PSMD7	6.02023e-06	0.627972	0.439	0	0.225638
VDAC2	2.11788e-05	0.62732	0.786	0.429	0.793781
IMPDH2	1.3722e-05	0.62732	0.59	0.179	0.514302
MRPL54	5.79826e-06	0.625552	0.549	0.107	0.217319
ALDH1A1	0.000337069	0.624273	0.647	0.286	1
LYPLA1	7.86114e-06	0.62332	0.562	0.107	0.294635
ZCRB1	2.00733e-05	0.621831	0.486	0.071	0.752346
MT-CYB	4.08434e-06	0.620561	0.985	1	0.153081
TIMM13	1.53026e-05	0.6202	0.658	0.25	0.57354
VPS28	8.65931e-06	0.619691	0.666	0.214	0.324551
ANAPC11	3.84633e-05	0.61928	0.735	0.429	1
RPS6	2.23105e-08	0.618494	1	1	0.000836197
SPCS1	8.56272e-06	0.617676	0.696	0.25	0.320931
MPHOSPH8	1.51377e-05	0.616436	0.519	0.071	0.56736
EMC6	2.50681e-06	0.616189	0.457	0	0.0939552
IRX2	1.39641e-05	0.61549	0.515	0.071	0.523375
TPI1	5.165e-06	0.615216	0.832	0.464	0.193584
COA3	2.68295e-06	0.614913	0.623	0.143	0.100557
RPL7L1	9.61414e-06	0.61467	0.467	0.036	0.360338
DNAJC21	1.00513e-05	0.613399	0.466	0.036	0.376724
HNRNPD	4.90386e-05	0.613097	0.687	0.25	1
HNRNPK	1.24347e-05	0.611753	0.786	0.321	0.466051
DSP	0.00112007	0.611054	0.529	0.25	1
RBM8A	2.89942e-05	0.61079	0.723	0.357	1
EIF4A2	5.81751e-05	0.609969	0.844	0.464	1
CHCHD2	1.14136e-05	0.609723	0.948	0.786	0.427782
COA4	4.42806e-06	0.609579	0.484	0.036	0.165964
RNF7	1.81966e-05	0.609455	0.648	0.214	0.682009
ECH1	3.23718e-05	0.608941	0.694	0.25	1
HNRNPA3	1.99878e-05	0.608137	0.775	0.321	0.749141
RTRAF	1.67224e-05	0.607913	0.663	0.286	0.626754
COPS9	1.58927e-05	0.606764	0.606	0.179	0.595659
C19orf53	4.05045e-05	0.605855	0.747	0.393	1
EIF1AX	5.9906e-05	0.605721	0.791	0.429	1
SMIM7	7.1461e-06	0.604972	0.433	0	0.267836
HRAS	1.39987e-06	0.60489	0.573	0.071	0.052467
ZNF706	1.49981e-05	0.603491	0.608	0.179	0.56213
ERH	1.14264e-05	0.603239	0.712	0.286	0.428263
MGMT	2.59767e-06	0.602763	0.517	0.036	0.0973607
HIST1H1E	0.000111945	0.60232	0.36	0	1
POLR2F	7.32281e-06	0.601657	0.432	0	0.274459
AHCY	6.24558e-06	0.601657	0.436	0	0.234084
VDAC1	8.39959e-06	0.601637	0.567	0.107	0.314817
ATXN7L3B	1.76919e-05	0.600328	0.411	0	0.663092
ANKH	0.00141072	-0.600073	0.162	0.357	1
MACC1	2.69362e-06	-0.60011	0.065	0.286	0.100957
SFTPB	0.000767546	-0.600122	0.265	0.536	1
RALGPS2	4.10073e-05	-0.601173	0.147	0.393	1
TNS4	0.00335325	-0.601276	0.328	0.536	1
SND1	2.06137e-05	-0.601784	0.161	0.429	0.7726
PPARD	1.64559e-07	-0.60226	0.057	0.286	0.00616769
ARHGAP32	9.5892e-05	-0.60292	0.145	0.393	1
MDM4	4.38865e-05	-0.603761	0.198	0.464	1
TMEM41B	7.55613e-06	-0.604052	0.191	0.5	0.283204
ERBB4	2.16908e-26	-0.604874	0.01	0.25	8.1297e-22
WDFY3	1.88115e-09	-0.605341	0.096	0.429	7.05055e-05
UBTD2	1.77656e-08	-0.605546	0.143	0.5	0.000665854
ANKRD11	0.00243527	-0.609511	0.511	0.679	1
ARID1B	0.00264563	-0.609699	0.378	0.571	1
FOXK1	1.16106e-12	-0.61083	0.097	0.5	4.35166e-08
IL12RB2	2.98918e-22	-0.610873	0.006	0.179	1.12035e-17
UTRN	6.17762e-05	-0.611066	0.346	0.607	1
PTCD1	6.48887e-22	-0.611308	0.072	0.571	2.43203e-17
KHDRBS2	1.13101e-11	-0.611351	0.027	0.25	4.23903e-07
SPDYE16	2.71377e-57	-0.611875	0.005	0.321	1.01712e-52
LMBR1	1.02504e-06	-0.613582	0.094	0.357	0.0384186
ARL10	5.9841e-37	-0.614292	0.026	0.464	2.24284e-32
DPYD	2.69691e-09	-0.614332	0.131	0.5	0.00010108
TBC1D5	1.17166e-05	-0.614848	0.211	0.5	0.439139
RIPOR3	2.21664e-87	-0.615891	0.002	0.357	8.30795e-83
VTI1A	1.77577e-07	-0.616	0.071	0.321	0.00665557
TVP23C-CDRT4	5.79755e-73	-0.616896	0.001	0.286	2.17292e-68
NFIA	0.00854327	-0.61699	0.531	0.607	1
SNHG14	3.45117e-125	-0.61891	0	0.393	1.2935e-120
RPS26P31	3.45117e-125	-0.61891	0	0.393	1.2935e-120
MT-TQ	6.45482e-69	-0.61891	0	0.214	2.41927e-64
KIZ-AS1	3.44957e-125	-0.61891	0	0.393	1.2929e-120
GOLGA2P10	3.45117e-125	-0.61891	0	0.393	1.2935e-120
CD52	3.44957e-125	-0.61891	0	0.393	1.2929e-120
UBR5	4.0583e-05	-0.621817	0.164	0.429	1
ME1	0.00104168	-0.622594	0.064	0.214	1
SMURF2	0.0036591	-0.622892	0.269	0.464	1
PHLDB2	3.79092e-10	-0.623893	0.104	0.464	1.42084e-05
TBC1D8	3.39558e-15	-0.625282	0.042	0.357	1.27266e-10
NCKAP1	0.00144131	-0.625299	0.304	0.536	1
CACNA2D1	0.000716342	-0.625429	0.063	0.214	1
RUFY3	0.00249173	-0.625722	0.239	0.429	1
SUMF1	0.000100532	-0.625959	0.154	0.393	1
INSR	1.62545e-07	-0.626304	0.203	0.571	0.0060922
ARL15	3.18705e-10	-0.626376	0.064	0.357	1.19451e-05
DHRS3	0.00139277	-0.62705	0.644	0.75	1
PALLD	0.000523792	-0.627638	0.403	0.643	1
RNASEK	6.44608e-12	-0.628574	0.147	0.607	2.41599e-07
KSR1	1.30357e-08	-0.629218	0.061	0.321	0.000488577
PRICKLE2	7.69766e-08	-0.629279	0.083	0.357	0.00288508
MAP4	0.00128033	-0.630448	0.22	0.429	1
CUL1	0.000337092	-0.630448	0.226	0.464	1
USP24	7.39555e-08	-0.631137	0.082	0.357	0.00277185
TRAF3	2.4471e-09	-0.631137	0.083	0.393	9.17173e-05
KDM7A	1.45182e-11	-0.632997	0.08	0.429	5.44143e-07
AASS	2.52662e-11	-0.633017	0.057	0.357	9.46978e-07
WDPCP	1.72688e-21	-0.633039	0.035	0.393	6.47236e-17
SLC39A11	8.52291e-05	-0.634591	0.184	0.429	1
PLAUR	5.91466e-19	-0.635873	0.047	0.429	2.21681e-14
TYW1B	9.31351e-12	-0.636827	0.056	0.357	3.4907e-07
PDZD2	1.95394e-05	-0.637219	0.162	0.429	0.732337
THRB	9.45028e-10	-0.638735	0.054	0.321	3.54196e-05
NCOA7	0.00207217	-0.639372	0.41	0.643	1
VPS37B	0.000625802	-0.640037	0.235	0.464	1
RRAS2	0.000141339	-0.640185	0.217	0.464	1
JAK2	6.19415e-08	-0.640837	0.031	0.214	0.00232157
PRKG1	6.99127e-31	-0.641037	0.008	0.25	2.62033e-26
CAPN8	8.52946e-18	-0.641602	0.051	0.429	3.19684e-13
SESTD1	2.67195e-05	-0.641717	0.135	0.393	1
DIAPH3	1.21674e-25	-0.642037	0.007	0.214	4.56035e-21
PI4KA	9.18959e-18	-0.642559	0.052	0.429	3.44426e-13
GPR39	6.59933e-15	-0.642559	0.052	0.393	2.47343e-10
WWC2	4.7464e-11	-0.643712	0.11	0.5	1.77895e-06
PRR5-ARHGAP8	6.03924e-76	-0.645042	0.005	0.393	2.26351e-71
ARL8B	7.13209e-06	-0.646714	0.21	0.536	0.267311
ZEB2	6.27758e-81	-0.647048	0.003	0.357	2.35284e-76
CDC14B	9.08479e-07	-0.64728	0.172	0.5	0.0340498
FBXL17	1.5978e-13	-0.649849	0.068	0.429	5.98855e-09
EPHA2	2.25855e-05	-0.650809	0.212	0.5	0.846505
ROBO1	2.49399e-09	-0.651432	0.129	0.5	9.34748e-05
FRG1HP	3.45167e-125	-0.652077	0	0.393	1.29369e-120
DAB1	3.79606e-80	-0.652077	0	0.25	1.42276e-75
EXOC4	0.000371177	-0.654093	0.175	0.393	1
ZC3H11A	1.04388e-32	-0.654586	0.021	0.393	3.91245e-28
SUPT3H	3.54806e-06	-0.655018	0.087	0.321	0.132981
MYO9A	2.22006e-05	-0.65535	0.181	0.464	0.832078
NCOR1	0.00163417	-0.656175	0.365	0.536	1
YAP1	0.00018533	-0.658406	0.443	0.679	1
RAPGEF5	5.89404e-12	-0.659084	0.103	0.5	2.20909e-07
SETD5	4.19298e-05	-0.660229	0.277	0.536	1
ADAM17	4.308e-07	-0.660321	0.127	0.429	0.0161464
KIAA0391	8.64313e-33	-0.660519	0.017	0.357	3.23944e-28
TTC6	9.41859e-25	-0.662804	0.036	0.429	3.53009e-20
C11orf49	3.95325e-06	-0.665681	0.124	0.393	0.148168
DAGLB	2.09355e-18	-0.667667	0.034	0.357	7.84663e-14
STOX2	7.49648e-09	-0.668032	0.076	0.357	0.000280968
FBXW11	0.00139233	-0.668219	0.316	0.5	1
FOXP2	4.06976e-17	-0.668807	0.053	0.429	1.52535e-12
SMG5	0.000474734	-0.668966	0.077	0.25	1
SENP5	5.03123e-11	-0.669119	0.097	0.464	1.8857e-06
USP34	9.06072e-05	-0.669824	0.309	0.607	1
ARNTL2	6.14163e-13	-0.670592	0.032	0.286	2.30188e-08
AEBP2	4.43675e-05	-0.670734	0.219	0.464	1
PLEKHA5	0.0089507	-0.670836	0.456	0.571	1
PCNX1	1.05842e-10	-0.671772	0.073	0.393	3.96697e-06
ACACA	2.41234e-09	-0.671959	0.115	0.464	9.04144e-05
CREBBP	3.04755e-07	-0.672368	0.212	0.571	0.0114222
PKD2L2	2.59152e-43	-0.672459	0.008	0.321	9.713e-39
CTSL	7.06727e-08	-0.672929	0.136	0.464	0.00264881
BTBD11	6.98608e-13	-0.673646	0.073	0.429	2.61838e-08
SH3D19	4.71424e-07	-0.674761	0.169	0.5	0.017669
GOLGA8B	7.28042e-06	-0.675577	0.13	0.393	0.27287
MAP2K3	3.47067e-10	-0.675594	0.157	0.571	1.30081e-05
TFRC	0.000428292	-0.676461	0.267	0.5	1
ASTN2	8.50292e-61	-0.680474	0.003	0.286	3.1869e-56
PDE4C	2.70693e-66	-0.681479	0.002	0.286	1.01456e-61
ARHGAP24	1.53016e-05	-0.682107	0.222	0.5	0.573504
PTBP3	3.75794e-05	-0.683871	0.298	0.571	1
UBE2Q2P2	2.17644e-91	-0.684498	0	0.286	8.15728e-87
RPL14P1	1.21394e-102	-0.684498	0	0.321	4.54985e-98
MT-TL1	6.56964e-114	-0.684498	0	0.357	2.4623e-109
DTX2P1-UPK3BP1-PMS2P11	2.1767e-91	-0.684498	0	0.286	8.15827e-87
IMMP2L	8.59868e-08	-0.685848	0.168	0.5	0.00322278
MRPS6	0.00115528	-0.686515	0.341	0.536	1
FNIP2	2.10484e-12	-0.687776	0.062	0.393	7.88894e-08
OPA1	3.28788e-05	-0.68865	0.145	0.393	1
RABGAP1	6.31789e-05	-0.68908	0.301	0.571	1
NUTM2A-AS1	1.67141e-07	-0.689525	0.145	0.464	0.00626445
SMG1	8.29308e-05	-0.689736	0.248	0.5	1
GCNT2	0.000507484	-0.68997	0.23	0.464	1
RAP1B	1.51463e-09	-0.690619	0.353	0.821	5.67683e-05
2023-03-06	1.58792e-06	-0.691839	0.223	0.536	0.0595151
MAP4K4	3.9778e-09	-0.692461	0.116	0.464	0.000149088
XPO6	2.64395e-10	-0.692461	0.123	0.5	9.90952e-06
NF1	9.85397e-05	-0.692813	0.307	0.571	1
S100A4	2.70635e-17	-0.69425	0.091	0.571	1.01434e-12
PPP1CB	0.00393297	-0.695913	0.42	0.607	1
RAI1	1.46597e-11	-0.696846	0.079	0.429	5.49444e-07
IPO7	6.24809e-07	-0.698391	0.249	0.607	0.0234178
TMEM165	0.00639842	-0.698545	0.425	0.571	1
CAB39	8.96392e-11	-0.698765	0.19	0.643	3.35968e-06
MEGF9	0.00672101	-0.699181	0.165	0.321	1
UBE2K	0.00394751	-0.701575	0.397	0.571	1
SREBF2	2.60309e-10	-0.703768	0.093	0.429	9.75637e-06
PATJ	0.000613179	-0.703914	0.32	0.536	1
HIF1A	2.27265e-05	-0.703914	0.313	0.643	0.85179
PPP3CA	0.000127524	-0.70544	0.188	0.429	1
ABR	0.000223373	-0.70544	0.193	0.429	1
PPP1R13B	5.29583e-10	-0.706545	0.152	0.536	1.98488e-05
PITPNB	0.000257406	-0.706587	0.318	0.536	1
PDLIM5	0.000884757	-0.706835	0.219	0.429	1
LPAR1	9.31571e-06	-0.707148	0.071	0.286	0.349153
LNX2	2.77719e-05	-0.707687	0.175	0.429	1
MKLN1	0.000423002	-0.708205	0.207	0.429	1
MSRA	3.42071e-06	-0.709395	0.166	0.464	0.128208
KCNQ3	1.3737e-15	-0.710431	0.026	0.286	5.14863e-11
TM4SF1	0.00593066	-0.710538	0.396	0.536	1
MAP2K1	3.5127e-16	-0.710912	0.068	0.464	1.31656e-11
FOXN3	0.00139138	-0.711049	0.295	0.5	1
F11R	0.000435294	-0.711226	0.323	0.571	1
MPRIP	1.63787e-07	-0.71196	0.165	0.5	0.00613874
TYROBP	9.77103e-77	-0.713188	0.002	0.321	3.66218e-72
C9orf3	0.000132916	-0.713455	0.543	0.714	1
TANGO6	1.68947e-07	-0.713565	0.045	0.25	0.00633214
SOX2-OT	1.21335e-102	-0.716207	0	0.321	4.54763e-98
SLC35F1	6.57524e-114	-0.716207	0	0.357	2.4644e-109
PCBP1-AS1	3.45336e-125	-0.716207	0	0.393	1.29432e-120
GPX1P1	8.65313e-148	-0.716207	0	0.464	3.24319e-143
PARD3B	2.0406e-18	-0.716459	0.042	0.393	7.64819e-14
HIPK3	0.000748108	-0.716754	0.246	0.464	1
RAP1A	2.93078e-07	-0.717962	0.163	0.5	0.0109846
TJP2	2.48664e-34	-0.719297	0.02	0.393	9.31992e-30
TRAK1	1.07946e-06	-0.719728	0.184	0.5	0.0404583
PTPRM	3.40723e-14	-0.722265	0.037	0.321	1.27703e-09
NPC1	1.78809e-13	-0.725117	0.059	0.393	6.70176e-09
POLR2J3	1.72659e-42	-0.726231	0.015	0.393	6.47125e-38
ABI3BP	1.02382e-11	-0.72775	0.08	0.429	3.83726e-07
TULP4	2.76605e-05	-0.727991	0.216	0.5	1
ECPAS	3.33547e-08	-0.728543	0.115	0.429	0.00125013
SYNJ2	3.35473e-08	-0.729883	0.052	0.286	0.00125735
ARHGAP23	1.08399e-05	-0.730967	0.247	0.536	0.40628
STRN3	0.00134028	-0.731118	0.221	0.429	1
PTPRJ	3.99959e-33	-0.734924	0.03	0.464	1.49905e-28
CARMIL1	2.59155e-10	-0.735097	0.09	0.429	9.71313e-06
ATP1B3	0.00624223	-0.739095	0.536	0.714	1
PSD3	3.49922e-08	-0.73943	0.254	0.643	0.00131151
MLXIP	3.98297e-06	-0.740477	0.147	0.429	0.149282
CYP24A1	0.000660851	-0.740477	0.119	0.321	1
AKAP8	0.000129186	-0.740477	0.149	0.393	1
PICALM	3.57849e-08	-0.740823	0.127	0.464	0.00134122
NPIPB13	9.66989e-101	-0.741202	0.004	0.464	3.62428e-96
AP2B1	0.000261264	-0.741556	0.367	0.607	1
SPG11	5.29293e-06	-0.741713	0.125	0.393	0.198379
LINC01106	2.76098e-20	-0.742349	0.045	0.429	1.03481e-15
TUBD1	0.00726793	-0.743494	0.126	0.286	1
ARMH4	1.24442e-36	-0.745724	0.022	0.429	4.6641e-32
PTMAP5	8.66012e-148	-0.747234	0	0.464	3.24581e-143
MT-TC	1.75754e-136	-0.747234	0	0.429	6.58727e-132
EPB41L5	3.16366e-06	-0.747544	0.101	0.357	0.118574
SEMA5A	0.00282318	-0.747875	0.154	0.321	1
NCOA3	0.00053204	-0.749106	0.179	0.393	1
KIF1B	6.8238e-08	-0.749367	0.1	0.393	0.00255756
SPIDR	1.90025e-07	-0.752497	0.177	0.536	0.00712213
SCARB1	1.40507e-21	-0.752638	0.017	0.286	5.26619e-17
MAPK8	4.32032e-13	-0.753019	0.098	0.5	1.61926e-08
SYNE2	0.000437286	-0.753985	0.5	0.679	1
PAFAH1B1	0.000460328	-0.754576	0.353	0.571	1
GLIS3	1.86935e-05	-0.75462	0.302	0.571	0.700634
ITPR1	1.8019e-14	-0.754923	0.036	0.321	6.75353e-10
USP36	1.60924e-09	-0.755125	0.117	0.464	6.03144e-05
LRMDA	1.6998e-19	-0.755495	0.074	0.536	6.37086e-15
EP300	0.000258725	-0.756009	0.24	0.464	1
LARP4B	8.03454e-11	-0.756514	0.154	0.571	3.01134e-06
SSH2	1.56305e-10	-0.758299	0.076	0.393	5.85832e-06
TCF7L2	0.00182315	-0.759089	0.311	0.5	1
DIP2B	8.01368e-12	-0.759433	0.094	0.464	3.00353e-07
AHR	0.000700928	-0.759586	0.392	0.607	1
BCR	3.81315e-10	-0.761158	0.192	0.607	1.42917e-05
GATAD2B	1.60677e-12	-0.762463	0.133	0.571	6.02216e-08
ANKRD17	9.41127e-06	-0.764401	0.316	0.643	0.352734
CORO1C	9.12843e-08	-0.765283	0.164	0.5	0.00342134
PPTC7	4.07374e-08	-0.767085	0.203	0.571	0.00152684
JARID2	4.991e-14	-0.767722	0.088	0.5	1.87063e-09
SPRED2	0.000339046	-0.76957	0.216	0.429	1
NUMB	2.98028e-07	-0.76957	0.143	0.464	0.0111701
DLG1	2.25602e-05	-0.771122	0.269	0.536	0.845558
KMT2E	0.00793883	-0.772891	0.567	0.75	1
CDK14	1.81307e-23	-0.773423	0.045	0.464	6.79537e-19
DTNB	7.69996e-09	-0.77403	0.123	0.464	0.000288595
PRRC2B	8.32459e-08	-0.77484	0.288	0.679	0.00312005
ITCH	1.07306e-07	-0.776582	0.135	0.464	0.00402183
MINOS1	6.34673e-05	-0.776858	0.583	0.786	1
RPL21P28	8.66054e-148	-0.777608	0	0.464	3.24597e-143
NAMPTP1	6.57508e-114	-0.777608	0	0.357	2.46434e-109
MIR31HG	6.45608e-69	-0.777608	0	0.214	2.41974e-64
LAMC1	7.09042e-05	-0.781194	0.11	0.321	1
DLG2	5.61404e-26	-0.781396	0.018	0.321	2.10414e-21
FOXP1	0.000199777	-0.781842	0.728	0.857	1
HMCN1	2.3701e-22	-0.782386	0.017	0.286	8.88312e-18
SPRED1	2.1689e-08	-0.782452	0.225	0.607	0.000812904
MEMO1	2.06701e-07	-0.782832	0.057	0.286	0.00774716
HOMER1	6.64487e-06	-0.78389	0.112	0.357	0.24905
SPPL3	1.2369e-05	-0.787019	0.244	0.536	0.46359
BIRC6	5.36523e-07	-0.787088	0.179	0.5	0.0201089
EPS15	4.39647e-10	-0.787492	0.112	0.464	1.6478e-05
KLF6	0.000426875	-0.78805	0.51	0.75	1
ASH1L	3.66477e-06	-0.790517	0.402	0.714	0.137356
MAML3	7.34108e-13	-0.791597	0.126	0.571	2.75144e-08
MAPK1	2.2087e-07	-0.792531	0.164	0.5	0.0082782
WSB1	0.00197369	-0.792583	0.594	0.679	1
GCH1	1.01446e-25	-0.793818	0.029	0.393	3.80221e-21
ANKRD36C	0.000367156	-0.794262	0.094	0.286	1
ITGB8	0.00136435	-0.79841	0.265	0.464	1
ATG10	1.16787e-15	-0.799609	0.122	0.607	4.37717e-11
RAB31	0.0044291	-0.799758	0.28	0.464	1
RLF	6.95365e-10	-0.800048	0.194	0.607	2.60623e-05
PACSIN2	1.77336e-07	-0.800048	0.198	0.536	0.00664654
ASAP2	9.01491e-11	-0.801081	0.104	0.464	3.37879e-06
USP54	2.78043e-05	-0.801396	0.121	0.357	1
RNF111	4.25628e-05	-0.80229	0.122	0.357	1
CLEC16A	4.19929e-15	-0.802956	0.043	0.357	1.57389e-10
IL3RA	6.64513e-126	-0.806348	0.001	0.429	2.49059e-121
RAB4B-EGLN2	8.66456e-148	-0.807355	0	0.464	3.24748e-143
PIP4K2A	1.52117e-11	-0.810697	0.037	0.286	5.70135e-07
ASAP1	1.15085e-10	-0.810781	0.163	0.607	4.31339e-06
IFITM10	4.96254e-34	-0.813514	0.016	0.357	1.85996e-29
PHLPP1	8.11459e-21	-0.813611	0.036	0.393	3.04135e-16
UBE2H	8.39808e-05	-0.815029	0.368	0.643	1
ATP13A3	8.98853e-11	-0.817607	0.146	0.571	3.3689e-06
NFIB	0.00132545	-0.81848	0.485	0.679	1
FRMD4B	0.000273332	-0.81848	0.406	0.607	1
USP25	7.78974e-12	-0.822038	0.125	0.536	2.91959e-07
UBR1	7.60672e-11	-0.82382	0.12	0.5	2.851e-06
COP1	8.56158e-11	-0.825869	0.085	0.429	3.20888e-06
DDAH2	8.49276e-11	-0.826526	0.223	0.714	3.18309e-06
CELSR1	1.16655e-09	-0.827785	0.173	0.571	4.37224e-05
UGCG	0.000811676	-0.830374	0.485	0.679	1
DENND2C	0.000224628	-0.832764	0.116	0.321	1
RANBP9	1.4367e-07	-0.832886	0.172	0.5	0.00538474
LGR4	1.3631e-07	-0.833738	0.172	0.5	0.0051089
TEAD1	2.54115e-05	-0.834618	0.217	0.5	0.952425
TNFAIP3	1.22973e-07	-0.835458	0.099	0.393	0.00460904
NEBL	4.71742e-10	-0.835769	0.095	0.429	1.76809e-05
NR6A1	1.111e-22	-0.835804	0.04	0.429	4.16402e-18
NBPF14	1.80403e-27	-0.836425	0.06	0.571	6.76149e-23
RPSAP9	1.75819e-136	-0.836501	0	0.429	6.58969e-132
ALDOA	6.77571e-22	-0.837601	0.098	0.643	2.53953e-17
COBL	7.0542e-12	-0.838327	0.054	0.357	2.64392e-07
CTSB	0.00161032	-0.838617	0.578	0.821	1
FAM129B	2.32688e-05	-0.839621	0.242	0.5	0.872114
ARHGAP44	1.3487e-08	-0.841272	0.091	0.393	0.000505491
QKI	2.25759e-06	-0.842471	0.314	0.679	0.0846146
CRIM1	1.7483e-10	-0.842698	0.145	0.536	6.55264e-06
TTC28	6.24597e-27	-0.843093	0.054	0.536	2.34099e-22
GALNT2	9.00064e-09	-0.844475	0.106	0.429	0.000337344
DOCK9	3.00808e-06	-0.845647	0.192	0.5	0.112743
CD44	0.000873944	-0.85113	0.582	0.75	1
PELI2	2.43256e-12	-0.85392	0.066	0.393	9.11724e-08
RGPD5	5.99603e-36	-0.854319	0.027	0.464	2.24731e-31
RAD51B	2.77516e-22	-0.854319	0.027	0.357	1.04013e-17
NOL4L	9.58547e-27	-0.854597	0.046	0.5	3.59263e-22
EGLN3	3.03952e-96	-0.856032	0.006	0.5	1.13921e-91
GABARAP	2.56838e-15	-0.856931	0.153	0.679	9.62629e-11
HIST2H2AA4	7.13224e-86	-0.858035	0.005	0.429	2.67316e-81
KLHL29	4.83372e-18	-0.858452	0.043	0.393	1.81168e-13
DOCK4	8.18756e-36	-0.859417	0.043	0.571	3.0687e-31
FCHSD2	3.98756e-21	-0.862442	0.059	0.5	1.49454e-16
KANSL1	2.02491e-06	-0.863057	0.302	0.607	0.0758937
COG5	4.16001e-16	-0.863496	0.079	0.5	1.55917e-11
RPS4XP11	4.133e-159	-0.86507	0	0.5	1.54905e-154
RPL41P1	6.57508e-114	-0.86507	0	0.357	2.46434e-109
C1QB	4.12542e-159	-0.86507	0	0.5	1.54621e-154
BACH2	7.40882e-17	-0.866192	0.038	0.357	2.77683e-12
TMTC2	1.50066e-08	-0.866488	0.152	0.5	0.000562449
CAPN2	0.00226774	-0.867922	0.499	0.643	1
PLXDC2	6.69234e-09	-0.870915	0.105	0.429	0.000250829
SNHG25	3.13257e-34	-0.871971	0.053	0.607	1.17409e-29
TET3	6.30891e-21	-0.873885	0.051	0.464	2.36458e-16
ARHGAP42	1.87725e-17	-0.874446	0.123	0.643	7.03594e-13
SIK2	1.64095e-24	-0.874738	0.068	0.571	6.15026e-20
PPP2R5C	1.66413e-11	-0.875879	0.172	0.607	6.23718e-07
TTC19	2.72232e-07	-0.876485	0.326	0.679	0.0102033
LRRFIP2	7.21455e-05	-0.877111	0.333	0.607	1
SLC22A23	4.355e-06	-0.881233	0.224	0.536	0.163225
MAGI3	1.00565e-13	-0.884647	0.147	0.607	3.76917e-09
TJP1	8.99579e-06	-0.886384	0.416	0.643	0.337162
ACTN4	0.00015724	-0.887165	0.508	0.679	1
MSI2	1.12658e-06	-0.88941	0.287	0.607	0.0422241
SMG6	6.92527e-09	-0.895101	0.177	0.536	0.000259559
ABHD2	6.51796e-06	-0.895481	0.262	0.571	0.244293
RERE	1.79856e-08	-0.89621	0.307	0.714	0.000674101
IQGAP1	5.73921e-05	-0.89948	0.545	0.75	1
MFHAS1	5.53829e-08	-0.9	0.12	0.429	0.00207575
SHANK2	3.69994e-12	-0.900892	0.124	0.536	1.38674e-07
OSMR	7.04121e-06	-0.906038	0.213	0.5	0.263905
PMF1-BGLAP	3.18912e-38	-0.909526	0.008	0.286	1.19528e-33
DPY19L1	4.95143e-07	-0.910042	0.13	0.429	0.0185579
TACC2	1.43704e-05	-0.911087	0.231	0.5	0.538602
SERINC5	0.000684993	-0.911431	0.182	0.393	1
STK3	3.44135e-10	-0.911742	0.219	0.643	1.28982e-05
ZBTB20	1.21261e-08	-0.912035	0.234	0.643	0.000454487
MARK3	1.75445e-07	-0.916573	0.199	0.536	0.00657568
SMG1P4	1.75844e-136	-0.920566	0	0.429	6.59065e-132
RPS27AP16	8.50182e-182	-0.920566	0	0.571	3.18648e-177
RPL26P19	1.90811e-170	-0.920566	0	0.536	7.15159e-166
RPL12P4	4.13623e-159	-0.920566	0	0.5	1.55026e-154
RPS6KB1	2.79491e-06	-0.923244	0.193	0.5	0.104753
STK24	4.10704e-07	-0.925854	0.344	0.714	0.0153932
EPB41	2.79344e-18	-0.926109	0.105	0.607	1.04698e-13
MTHFD1L	3.75221e-22	-0.92731	0.048	0.464	1.40633e-17
F3	7.69829e-05	-0.928052	0.516	0.75	1
B4GALT1	1.33644e-05	-0.929033	0.365	0.643	0.500898
SBF2	1.49547e-49	-0.934031	0.043	0.679	5.60504e-45
SUSD6	9.87088e-09	-0.935208	0.17	0.536	0.000369961
TMSB4X	1.34795e-06	-0.935754	0.877	1	0.0505213
RCOR1	3.32886e-09	-0.938369	0.182	0.571	0.000124766
RGPD8	2.97212e-106	-0.938494	0.006	0.536	1.11395e-101
CDH3	8.3717e-05	-0.939495	0.376	0.607	1
PRKD1	2.7829e-17	-0.940151	0.023	0.286	1.04303e-12
PRKCA	2.69577e-15	-0.940974	0.129	0.607	1.01037e-10
PAWR	0.000674043	-0.941362	0.49	0.607	1
HNRNPC	1.87188e-08	-0.943769	0.778	1	0.000701581
FAM189A2	0.000626545	-0.944657	0.155	0.357	1
STK39	3.64932e-12	-0.944916	0.108	0.5	1.36776e-07
NMNAT2	2.82838e-62	-0.945519	0.001	0.25	1.06008e-57
GPRC5D-AS1	4.53477e-11	-0.946664	0.073	0.393	1.69963e-06
SNHG6	3.66944e-193	-0.947533	0	0.607	1.3753e-188
RBMS1	4.41701e-10	-0.947763	0.26	0.714	1.6555e-05
HNRNPA1P48	9.85527e-11	-0.94854	0.143	0.536	3.69375e-06
CNTN4	3.17885e-51	-0.950026	0.017	0.464	1.19143e-46
PUM2	3.2007e-07	-0.950097	0.263	0.607	0.0119962
ATXN7	2.78332e-46	-0.951017	0.016	0.429	1.04319e-41
RORA	3.83129e-25	-0.951774	0.085	0.643	1.43597e-20
ITGAV	5.69085e-06	-0.951811	0.309	0.607	0.213293
BTBD9	1.31093e-42	-0.954385	0.031	0.536	4.91337e-38
SLMAP	1.95689e-10	-0.954507	0.17	0.571	7.33443e-06
CRY1	3.41819e-13	-0.954762	0.05	0.357	1.28114e-08
PER2	3.99677e-07	-0.956339	0.238	0.607	0.0149799
TANC2	1.32936e-09	-0.959048	0.179	0.571	4.98243e-05
FOXO1	1.9164e-06	-0.959383	0.147	0.429	0.0718267
MAP4K3	1.49589e-08	-0.961997	0.149	0.5	0.000560659
IQCJ-SCHIP1	7.45082e-60	-0.968116	0.022	0.571	2.79257e-55
ATP2A2	8.23616e-08	-0.968686	0.404	0.75	0.00308691
SSBP2	0.000183488	-0.970928	0.467	0.643	1
EXOC6B	1.06221e-18	-0.972264	0.071	0.5	3.98116e-14
ENAH	1.42195e-06	-0.972642	0.402	0.75	0.0532948
NEDD8-MDP1	4.13269e-159	-0.974005	0	0.5	1.54893e-154
RPS2P5	4.13269e-159	-0.974005	0	0.5	1.54893e-154
EPB42	3.45294e-125	-0.974005	0	0.393	1.29416e-120
CORIN	1.90881e-170	-0.974005	0	0.536	7.15422e-166
ADGRL3-AS1	4.13553e-159	-0.974005	0	0.5	1.54999e-154
PVT1	7.61281e-13	-0.978798	0.087	0.464	2.85328e-08
ITPKC	2.32506e-12	-0.982009	0.161	0.607	8.71434e-08
USP9X	2.57384e-09	-0.982763	0.179	0.571	9.64674e-05
SOCS3	0.000809284	-0.985097	0.414	0.607	1
EIF4G3	4.60448e-12	-0.987336	0.145	0.571	1.72576e-07
MCF2L2	8.75599e-68	-0.987961	0.008	0.429	3.28174e-63
MBNL1	3.91942e-06	-0.990394	0.51	0.821	0.1469
FOSL1	4.95866e-18	-0.991829	0.071	0.5	1.8585e-13
ARHGAP26	5.14937e-26	-0.99305	0.056	0.536	1.92998e-21
FAM222B	2.75966e-10	-0.994033	0.109	0.464	1.03432e-05
PLXNA2	9.53616e-10	-0.99515	0.271	0.679	3.57415e-05
FOXK2	2.90586e-10	-0.995196	0.191	0.607	1.08912e-05
CXCL1	0.000403838	-0.995846	0.357	0.607	1
SFTPC	2.2711e-155	-0.996981	0.003	0.607	8.51209e-151
NCEH1	4.32049e-06	-0.998943	0.087	0.321	0.161932
MIR29A	1.90811e-170	-1	0	0.536	7.15159e-166
COX6A1P2	1.90881e-170	-1	0	0.536	7.15422e-166
CCDC200	4.13451e-159	-1	0	0.5	1.54962e-154
PTPRG	1.37765e-19	-1.0013	0.101	0.607	5.16343e-15
CSNK1A1	9.9962e-06	-1.00134	0.715	0.821	0.374658
ARAP2	5.22856e-11	-1.00139	0.134	0.536	1.95966e-06
NUP153	1.9435e-18	-1.00227	0.134	0.679	7.28423e-14
MAP3K5	9.02616e-13	-1.00565	0.219	0.714	3.38301e-08
ECE1	5.41985e-07	-1.01075	0.282	0.643	0.0203136
NHSL1	1.21517e-10	-1.01079	0.11	0.464	4.55445e-06
SMURF1	1.42611e-17	-1.0129	0.128	0.643	5.34507e-13
DTWD2	3.21681e-32	-1.01445	0.059	0.607	1.20566e-27
MIR4435-2HG	1.43901e-12	-1.01568	0.075	0.429	5.39342e-08
CTNNA1	9.06418e-09	-1.01577	0.469	0.786	0.000339725
MED13	4.14712e-10	-1.01724	0.229	0.643	1.55434e-05
RBPMS	1.57614e-09	-1.02662	0.302	0.714	5.90737e-05
BRAF	3.35982e-11	-1.02729	0.132	0.536	1.25926e-06
2023-09-09	4.17681e-09	-1.02786	0.407	0.75	0.000156547
CYTH1	5.10236e-15	-1.0283	0.161	0.679	1.91236e-10
DYRK1A	6.09581e-10	-1.0301	0.189	0.607	2.28471e-05
EMP1	0.0001674	-1.03183	0.216	0.464	1
AGO2	1.08303e-14	-1.0326	0.154	0.643	4.05922e-10
EVA1C	7.41057e-07	-1.03398	0.38	0.679	0.0277748
MYO1E	6.24299e-15	-1.03447	0.077	0.464	2.33987e-10
ARHGEF12	4.83324e-11	-1.038	0.264	0.714	1.8115e-06
MET	6.40694e-08	-1.03957	0.356	0.714	0.00240132
ROCK2	6.12361e-06	-1.04023	0.429	0.643	0.229513
STAT3	0.00476596	-1.04366	0.567	0.607	1
SMG1P3	4.13785e-159	-1.05063	0	0.5	1.55087e-154
SMARCC1	2.76075e-09	-1.05197	0.292	0.679	0.000103473
MAP3K8	2.71753e-25	-1.06365	0.057	0.536	1.01853e-20
ANK3	2.5752e-08	-1.06421	0.469	0.786	0.000965184
MAGI1	1.12683e-14	-1.06544	0.087	0.5	4.22338e-10
AGAP1	1.81925e-29	-1.06556	0.055	0.571	6.81856e-25
MYO1D	7.07555e-15	-1.07189	0.131	0.607	2.65192e-10
IGF2BP2	4.82664e-07	-1.07312	0.288	0.607	0.0180902
PDXDC1	4.53545e-14	-1.07718	0.191	0.679	1.69989e-09
ABCC1	1.97878e-12	-1.08791	0.119	0.536	7.41648e-08
CNKSR3	1.92383e-05	-1.08913	0.23	0.5	0.72105
NEAT1	8.24046e-05	-1.09064	0.864	0.964	1
SMYD3	9.84573e-12	-1.0915	0.179	0.607	3.69018e-07
TSPAN9	1.27787e-21	-1.09241	0.103	0.643	4.78945e-17
GLUD1	1.12213e-06	-1.09979	0.293	0.607	0.0420576
RALGAPA2	1.26963e-12	-1.09987	0.186	0.643	4.75857e-08
RUNX1	1.07431e-06	-1.10031	0.367	0.679	0.040265
CAPN12	6.43687e-06	-1.10824	0.073	0.286	0.241254
ZNF609	1.32481e-12	-1.10878	0.154	0.607	4.96538e-08
COMMD1	2.89549e-08	-1.10878	0.344	0.679	0.00108523
FHIT	5.05406e-17	-1.10929	0.119	0.607	1.89426e-12
TNFRSF10B	2.09641e-06	-1.11382	0.235	0.536	0.0785733
KDM6A	2.48356e-17	-1.114	0.148	0.679	9.30837e-13
GPHN	1.40958e-16	-1.11669	0.07	0.464	5.2831e-12
TCF12	2.35568e-12	-1.11749	0.141	0.571	8.82907e-08
BCAS3	9.66251e-30	-1.12094	0.082	0.679	3.62151e-25
DIAPH1	7.51969e-16	-1.12145	0.178	0.714	2.81838e-11
RPL34P18	1.91035e-170	-1.12338	0	0.536	7.16001e-166
GNAQ	3.59811e-08	-1.12382	0.267	0.643	0.00134857
PFKFB3	3.6259e-10	-1.12802	0.131	0.5	1.35899e-05
BCL2L14	5.52463e-102	-1.12882	0.013	0.643	2.07063e-97
ATP2B4	1.82858e-09	-1.13304	0.115	0.464	6.85354e-05
SLC20A2	4.39271e-10	-1.13412	0.175	0.571	1.64639e-05
SGMS2	1.50195e-12	-1.13686	0.121	0.536	5.62931e-08
CUX1	1.0607e-06	-1.13861	0.302	0.607	0.0397549
PRKCH	3.95576e-27	-1.14357	0.08	0.643	1.48262e-22
GPX1	2.39793e-227	-1.14684	0	0.714	8.98743e-223
CTNNB1	1.09855e-05	-1.1478	0.669	0.857	0.411737
GPCPD1	4.06453e-15	-1.15451	0.207	0.75	1.52339e-10
UBASH3B	1.18463e-25	-1.15483	0.042	0.464	4.43998e-21
NCOA1	5.56054e-15	-1.15559	0.117	0.571	2.08409e-10
PTPRK	2.7779e-10	-1.16284	0.199	0.607	1.04116e-05
LRCH1	1.19519e-17	-1.16418	0.064	0.464	4.47958e-13
TLE4	0.000116091	-1.16475	0.285	0.536	1
MAST4	0.000170673	-1.16697	0.488	0.643	1
CCL20	5.7258e-09	-1.16809	0.069	0.357	0.000214603
MYO10	5.85647e-15	-1.16867	0.137	0.607	2.195e-10
HSPB1P1	3.67648e-193	-1.16993	0	0.607	1.37794e-188
CD55	4.56171e-08	-1.17031	0.427	0.821	0.00170973
MT-ND2	4.06849e-10	-1.17069	0.976	1	1.52487e-05
AXL	2.42185e-14	-1.17275	0.104	0.536	9.07708e-10
SH3RF1	2.88702e-14	-1.1775	0.128	0.571	1.08206e-09
DHFR	3.42385e-22	-1.17802	0.065	0.536	1.28326e-17
MYO1B	4.00293e-08	-1.18026	0.245	0.607	0.0015003
CXCL2	0.000654887	-1.18087	0.471	0.714	1
TCF7L1	6.44345e-11	-1.18105	0.256	0.679	2.415e-06
NFAT5	3.62648e-10	-1.18105	0.346	0.75	1.35921e-05
SMAD3	2.4647e-06	-1.18586	0.198	0.5	0.0923771
TPST1	1.14235e-14	-1.1888	0.08	0.464	4.28153e-10
BMPR1B	3.46072e-20	-1.19412	0.101	0.607	1.29708e-15
ADAM9	1.92766e-10	-1.20235	0.216	0.643	7.22488e-06
NXN	2.44962e-09	-1.2073	0.392	0.75	9.18116e-05
SPAG9	1.23482e-14	-1.21087	0.265	0.786	4.62812e-10
ATXN1	6.4886e-11	-1.21116	0.192	0.643	2.43193e-06
ERC1	3.55009e-15	-1.21444	0.154	0.643	1.33057e-10
TMEM189-UBE2V1	8.52898e-182	-1.21501	0	0.571	3.19666e-177
SOD2	6.62778e-10	-1.22031	0.323	0.821	2.48409e-05
RAB7A	1.81261e-13	-1.22048	0.377	0.929	6.79367e-09
MCTP2	7.39467e-10	-1.22215	0.165	0.536	2.77152e-05
APOC1	5.85144e-70	-1.2239	0.024	0.643	2.19312e-65
SGPP2	1.49024e-06	-1.22631	0.176	0.464	0.055854
MT2A	0.00044731	-1.23238	0.668	0.929	1
NFKB1	2.80163e-07	-1.23532	0.233	0.571	0.0105005
RPL10AP6	1.53204e-204	-1.23704	0	0.643	5.74209e-200
EEF1B2P6	3.67946e-193	-1.23704	0	0.607	1.37906e-188
ADAMTSL4-AS1	1.75909e-136	-1.23704	0	0.429	6.59306e-132
MAML2	3.15501e-14	-1.23777	0.258	0.786	1.1825e-09
XPR1	8.90388e-08	-1.24166	0.346	0.679	0.00333717
MT-ND6	6.2014e-12	-1.25305	0.299	0.821	2.32428e-07
MTND2P28	6.17449e-216	-1.25873	0	0.679	2.3142e-211
UST	1.14379e-31	-1.25981	0.044	0.536	4.28692e-27
LRRFIP1	4.05646e-11	-1.26328	0.612	0.929	1.52036e-06
ADK	3.42383e-09	-1.26456	0.463	0.786	0.000128325
PTPN12	1.10307e-12	-1.26756	0.415	0.821	4.13431e-08
STAG1	9.5355e-15	-1.27127	0.235	0.75	3.5739e-10
RAB10	2.20432e-07	-1.27371	0.454	0.714	0.0082618
PHACTR1	3.67139e-24	-1.27729	0.031	0.393	1.37604e-19
AMBRA1	1.94434e-60	-1.27827	0.03	0.643	7.28738e-56
ANKHD1	1.46182e-39	-1.28224	0.057	0.679	5.4789e-35
ELL2	7.75995e-16	-1.28586	0.155	0.679	2.90843e-11
VCL	9.1351e-12	-1.29247	0.261	0.75	3.42384e-07
IGF1R	4.44108e-15	-1.29387	0.213	0.75	1.66452e-10
GMDS	5.09479e-18	-1.29702	0.088	0.536	1.90953e-13
DENND5A	1.92467e-39	-1.29756	0.045	0.607	7.21366e-35
ETV6	2.78429e-15	-1.29882	0.154	0.643	1.04355e-10
LDLR	9.14313e-10	-1.29974	0.263	0.679	3.42685e-05
NAMPT	2.48449e-08	-1.30092	0.339	0.714	0.000931186
CLVS1	3.67377e-193	-1.30117	0	0.607	1.37693e-188
EML4	1.57622e-11	-1.30196	0.344	0.786	5.90766e-07
PPP6R3	3.96396e-16	-1.30474	0.2	0.75	1.48569e-11
MED13L	2.01013e-15	-1.31614	0.246	0.786	7.53398e-11
KMT2C	2.46782e-14	-1.33095	0.218	0.714	9.24938e-10
UBAP1	1.15589e-23	-1.33444	0.156	0.786	4.33228e-19
AFF1	4.68172e-15	-1.33576	0.173	0.679	1.75471e-10
ALCAM	1.80925e-09	-1.33649	0.596	0.964	6.78106e-05
RPL15P3	8.52668e-182	-1.34239	0	0.571	3.1958e-177
RPL10P16	6.18119e-216	-1.34239	0	0.679	2.31671e-211
AFF4	8.01079e-14	-1.3486	0.304	0.786	3.00244e-09
DOCK5	1.33997e-13	-1.35019	0.158	0.607	5.0222e-09
RPS6KA3	3.35078e-13	-1.35205	0.198	0.679	1.25587e-08
NPIPB3	3.67864e-193	-1.36257	0	0.607	1.37876e-188
CLU	0.000894128	-1.36468	0.645	0.75	1
MIR222HG	4.97526e-18	-1.36721	0.097	0.571	1.86473e-13
NTN1	4.55709e-13	-1.37669	0.124	0.536	1.708e-08
AQP4-AS1	2.32846e-44	-1.37878	0.029	0.536	8.72707e-40
ZSWIM4	8.58723e-49	-1.38814	0.035	0.607	3.21849e-44
FTX	2.67295e-15	-1.39391	0.2	0.714	1.00182e-10
NPIPB5	1.9397e-31	-1.39528	0.069	0.643	7.27e-27
PARD6B	1.39088e-14	-1.39564	0.191	0.679	5.213e-10
GNB1	2.57063e-17	-1.39592	0.29	0.893	9.63473e-13
FNBP1	9.99557e-22	-1.39716	0.069	0.536	3.74634e-17
SIPA1L1	4.82091e-19	-1.39944	0.232	0.857	1.80688e-14
MDN1	5.85707e-32	-1.39976	0.089	0.714	2.19523e-27
RFX2	8.03481e-22	-1.40011	0.105	0.643	3.01145e-17
AKAP13	3.14449e-18	-1.40167	0.247	0.893	1.17855e-13
SENP3-EIF4A1	3.27529e-250	-1.4021	0	0.786	1.22758e-245
BAIAP2L1	6.33588e-25	-1.407	0.121	0.714	2.37469e-20
ARIH1	4.58526e-13	-1.41192	0.295	0.786	1.71856e-08
RASAL2	1.13515e-11	-1.42768	0.168	0.607	4.25454e-07
CEMIP2	6.17122e-09	-1.42931	0.241	0.607	0.000231297
LPP	1.21771e-12	-1.45018	0.303	0.786	4.56399e-08
CLIP1	8.14134e-12	-1.45407	0.273	0.714	3.05138e-07
EYA2	1.55593e-14	-1.45536	0.276	0.786	5.83162e-10
CHCHD3	8.9799e-16	-1.45906	0.2	0.714	3.36567e-11
RPS3AP6	1.53449e-204	-1.45943	0	0.643	5.75128e-200
KIAA1217	5.49014e-11	-1.45961	0.446	0.821	2.0577e-06
DGKH	1.53805e-09	-1.46291	0.374	0.75	5.76461e-05
ABI1	9.08981e-13	-1.48136	0.258	0.75	3.40686e-08
FAM160A1	2.72091e-57	-1.49177	0.028	0.607	1.0198e-52
EEF1A1P13	6.185e-216	-1.49643	0	0.679	2.31814e-211
PCSK5	3.99095e-39	-1.49797	0.06	0.679	1.49581e-34
NPIPB4	8.49044e-83	-1.5016	0.022	0.679	3.18222e-78
TOP1	5.3143e-07	-1.50382	0.688	0.821	0.019918
PLEKHA6	1.76583e-126	-1.50553	0.006	0.607	6.61832e-122
SMG1P1	3.68081e-193	-1.51457	0	0.607	1.37957e-188
RPS7P1	1.15162e-261	-1.51457	0	0.821	4.31629e-257
PTK2	4.13923e-16	-1.52021	0.289	0.821	1.55138e-11
MACROD2	4.90121e-07	-1.52132	0.543	0.821	0.0183697
SYTL3	6.14426e-33	-1.53088	0.026	0.429	2.30287e-28
RPL13AP25	2.40866e-227	-1.5325	0	0.714	9.02764e-223
SNX9	7.24773e-18	-1.53756	0.149	0.679	2.71645e-13
HIVEP3	1.10037e-19	-1.53762	0.057	0.464	4.12419e-15
GAREM1	1.14772e-28	-1.5386	0.115	0.75	4.30164e-24
ANKRD28	2.49406e-28	-1.54003	0.12	0.786	9.34772e-24
LYN	9.36765e-22	-1.54848	0.141	0.714	3.511e-17
RPS23P8	2.40812e-227	-1.5502	0	0.714	9.02564e-223
RPL13AP20	1.9112e-170	-1.5502	0	0.536	7.16317e-166
NME1-NME2	1.15003e-261	-1.5502	0	0.821	4.3103e-257
LAMC2	3.76355e-10	-1.55283	0.131	0.5	1.41058e-05
MT-TE	6.18028e-216	-1.56768	0	0.679	2.31637e-211
ASXL1	9.24718e-18	-1.576	0.222	0.786	3.46584e-13
HIVEP2	5.96907e-29	-1.58449	0.115	0.75	2.23721e-24
PDE4D	4.12317e-20	-1.58567	0.198	0.786	1.54536e-15
GPRC5A	4.257e-11	-1.59045	0.595	0.964	1.59552e-06
MECOM	1.27011e-15	-1.59054	0.27	0.786	4.76039e-11
HRH1	4.5191e-18	-1.59437	0.112	0.607	1.69376e-13
LINC01619	1.14693e-261	-1.60204	0	0.821	4.29868e-257
ZFP36	5.38246e-08	-1.60215	0.545	0.857	0.00201735
TMX2-CTNND1	6.17997e-216	-1.63559	0	0.679	2.31625e-211
MIR1244-2	9.04901e-239	-1.63559	0	0.75	3.39157e-234
PITPNC1	1.22092e-26	-1.63859	0.075	0.607	4.576e-22
EXT1	6.0425e-22	-1.64436	0.137	0.714	2.26473e-17
CYP4Z2P	9.05638e-239	-1.65208	0	0.75	3.39433e-234
SDK1	2.97299e-21	-1.65524	0.093	0.607	1.11428e-16
RPL7P1	6.18942e-216	-1.6845	0	0.679	2.31979e-211
RPL21P16	2.40949e-227	-1.70044	0	0.714	9.03076e-223
IL1R1	9.4142e-10	-1.72552	0.289	0.714	3.52844e-05
RPL36A	4.65789e-13	-1.74818	0.896	1	1.74578e-08
ERRFI1	8.79e-12	-1.74829	0.422	0.821	3.29449e-07
RPS13P2	3.28674e-250	-1.77761	0	0.786	1.23187e-245
RPL4P4	9.0584e-239	-1.77761	0	0.75	3.39509e-234
PRKCE	1.1344e-25	-1.79768	0.147	0.786	4.25172e-21
JMJD1C	3.11666e-16	-1.80016	0.372	0.929	1.16812e-11
CAMK1D	4.88707e-17	-1.80256	0.158	0.679	1.83167e-12
CHD2	1.66411e-12	-1.80871	0.286	0.75	6.23709e-08
RBM47	5.49918e-12	-1.84986	0.277	0.75	2.06109e-07
MT-TV	6.18561e-216	-1.85086	0	0.679	2.31837e-211
PELI1	3.19358e-18	-1.86025	0.131	0.643	1.19695e-13
CDH1	3.71197e-14	-1.86211	0.371	0.857	1.39125e-09
CYP2B7P	1.53574e-204	-1.86507	0	0.643	5.75595e-200
MYH9	8.97396e-13	-1.87396	0.33	0.786	3.36344e-08
PARD3	9.45143e-23	-1.87978	0.203	0.821	3.5424e-18
PSME4	5.32323e-24	-1.88319	0.193	0.821	1.99515e-19
FMNL2	7.23262e-15	-1.88334	0.241	0.75	2.71078e-10
CACHD1	7.5129e-18	-1.92581	0.275	0.821	2.81583e-13
MIR4300HG	2.41109e-227	-1.94753	0	0.714	9.03677e-223
WWTR1	2.60767e-15	-1.9593	0.392	0.857	9.77353e-11
SNHG5	3.89871e-273	-1.974	0	0.857	1.46123e-268
LINC00513	8.19712e-80	-1.97506	0.043	0.857	3.07228e-75
CMIP	3.77661e-22	-1.97768	0.203	0.821	1.41547e-17
NRG1	9.90245e-22	-1.99642	0.119	0.679	3.71144e-17
MRTFA	1.2749e-284	-2.01282	0	0.893	4.77832e-280
NUP98	1.36455e-30	-2.01825	0.122	0.786	5.11435e-26
RPL13AP5	1.15414e-261	-2.02554	0	0.821	4.3257e-257
RPS10-NUDT3	2.05507e-254	-2.03512	0.002	0.893	7.7024e-250
LINC-PINT	1.15396e-261	-2.03814	0	0.821	4.32506e-257
LINC00486	1.27623e-284	-2.06301	0	0.893	4.78331e-280
TRIO	3.56123e-26	-2.07393	0.145	0.786	1.33475e-21
VMP1	7.66696e-23	-2.08779	0.283	0.929	2.87358e-18
MACF1	1.83414e-15	-2.11435	0.334	0.821	6.87434e-11
EFNA5	9.45463e-26	-2.11474	0.184	0.857	3.54359e-21
WWOX	1.25647e-33	-2.13273	0.125	0.821	4.70924e-29
SVIL	1.15352e-19	-2.13334	0.328	0.893	4.32339e-15
GAS5	9.06623e-239	-2.20387	0	0.75	3.39802e-234
MIR205HG	1.15314e-261	-2.25873	0	0.821	4.32196e-257
RPL7P9	8.53379e-182	-2.26946	0	0.571	3.19847e-177
CCSER1	8.77097e-193	-2.27166	0.013	1	3.28736e-188
RPS17	2.67776e-15	-2.2873	0.838	1	1.00362e-10
ZFAND3	2.44487e-31	-2.29387	0.18	0.929	9.16337e-27
CXCL8	1.1075e-14	-2.36876	0.296	0.893	4.1509e-10
DENND4A	9.79825e-58	-2.37476	0.082	0.929	3.67238e-53
MCU	6.23974e-29	-2.38265	0.163	0.857	2.33865e-24
RPL9P9	4.0277e-296	-2.39232	0	0.929	1.50958e-291
FNDC3B	4.22472e-21	-2.42446	0.288	0.893	1.58343e-16
SIK3	5.9966e-57	-2.4473	0.091	0.964	2.24752e-52
LINC00511	4.22185e-41	-2.46569	0.142	0.964	1.58235e-36
TIAM1	1.58709e-29	-2.53756	0.146	0.821	5.9484e-25
EEF1G	6.46583e-36	-2.56155	0.174	0.964	2.42339e-31
RPL6P27	1.27613e-284	-2.57635	0	0.893	4.78295e-280
NEDD4L	3.78411e-16	-2.61777	0.483	0.893	1.41828e-11
ZSWIM6	1.47957e-36	-2.63449	0.138	0.893	5.54543e-32
MTCO2P12	1.22576e-307	-2.66025	0	0.964	4.59415e-303
PLEKHA7	7.85081e-92	-2.73946	0.047	0.964	2.94248e-87
EEF1A1P5	0	-2.822	0	1	0
SCHLAP1	0	-2.82927	0	1	0
MTATP6P1	4.0296e-296	-2.92735	0	0.929	1.51029e-291
RPS28P7	0	-2.94753	0	1	0
RPL41P2	1.22689e-307	-2.96083	0	0.964	4.59839e-303
MTND1P23	0	-2.96743	0	1	0
TXNRD1	8.17263e-40	-2.979	0.168	1	3.0631e-35
DGKI	0	-2.98706	0	1	0
RPL17-C18orf32	2.4221e-179	-3.01184	0.014	0.964	9.07801e-175
RPL21P75	1.22735e-307	-3.25334	0	0.964	4.6001e-303
ARMC9	1.3634e-106	-3.26078	0.042	1	5.11004e-102
RPL7P23	1.22738e-307	-3.3322	0	0.964	4.60022e-303
RPL3P4	0	-3.44531	0	1	0
RBFOX2	1.52467e-29	-3.53452	0.29	1	5.71445e-25
RPL13P12	1.22723e-307	-3.54137	0	0.964	4.59965e-303
RPL13AP7	0	-3.56768	0	1	0
STEAP1B	0	-3.7587	0	1	0
RPL10P9	1.22759e-307	-3.80367	0	0.964	4.60102e-303
MTATP8P1	0	-3.99678	0	1	0
MT-ND4L	1.2109e-22	-4.02241	0.51	1	4.53844e-18
IL6ST	2.12015e-24	-4.13424	0.417	1	7.94632e-20
MT-ATP8	4.6839e-34	-4.37245	0.227	1	1.75552e-29
MT-RNR1	1.22769e-307	-4.49414	0	0.964	4.60137e-303
MT-RNR2	0	-5.8562	0	1	0
MTCO1P12	0	-5.93748	0	1	0

## Sheet: Differentiating club
Gene	p_val	avg_log2FC	pct.parakuat	pct.normal	p_val_adj
MT-CO3	1.21694e-41	5.15418	0.98	0	4.56109e-37
MT-ND4	1.80465e-40	4.39558	0.965	0	6.76381e-36
FTH1	7.57344e-42	3.77599	0.993	0.206	2.83852e-37
RPL26	5.7057e-43	3.603	0.995	0	2.1385e-38
MGP	1.26967e-34	3.55682	0.965	0.324	4.75871e-30
SCGB3A1	5.63985e-16	2.80614	0.853	0.456	2.11381e-11
RPS23	2.34946e-41	2.80182	0.997	0.338	8.80577e-37
RPL30	1.98353e-41	2.69377	0.998	0.265	7.43426e-37
EEF1A1	4.39143e-42	2.67206	1	0.897	1.64591e-37
SCGB1A1	9.19926e-14	2.54751	0.836	0.544	3.44788e-09
SFTPA2	3.81753e-11	2.49872	0.722	0.368	1.43081e-06
MUC1	8.536e-40	2.26126	0.949	0	3.19929e-35
PPIB	4.80665e-38	2.18051	0.93	0.015	1.80153e-33
GSTA1	4.35966e-24	2.13216	0.784	0.132	1.634e-19
AGR2	1.11515e-23	2.11201	0.89	0.397	4.17959e-19
STEAP4	4.30803e-32	2.06509	0.929	0.294	1.61465e-27
H3F3A	3.89115e-37	2.05403	0.989	0.309	1.4584e-32
TPT1	7.02623e-38	2.02394	1	0.956	2.63343e-33
HNRNPA1	1.36809e-36	2.0057	0.906	0	5.12761e-32
XIST	7.7925e-25	1.99321	0.832	0.221	2.92063e-20
RPS10	1.02792e-36	1.98661	0.907	0	3.85264e-32
CP	2.58502e-29	1.98394	0.918	0.294	9.68866e-25
CALR	2.97594e-33	1.95756	0.9	0.074	1.11538e-28
CALM2	3.064e-36	1.91973	0.9	0	1.14839e-31
LCN2	5.81794e-12	1.90787	0.629	0.191	2.18057e-07
EEF1D	1.57303e-38	1.90568	0.947	0.029	5.89572e-34
CXCL17	2.0161e-29	1.90297	0.978	0.441	7.55634e-25
FABP5	3.80649e-15	1.84258	0.779	0.412	1.42667e-10
UBB	3.05981e-34	1.79495	0.929	0.132	1.14682e-29
CEBPD	2.78819e-27	1.71307	0.945	0.397	1.04501e-22
MMP7	2.67845e-10	1.63714	0.564	0.176	1.00388e-05
BTG1	3.32306e-27	1.62991	0.773	0.015	1.24548e-22
SAA1	3.06873e-05	1.62799	0.209	0	1
SPINK5	8.29705e-12	1.62246	0.548	0.103	3.10974e-07
KLK11	3.35404e-27	1.60994	0.932	0.265	1.2571e-22
TCIM	4.51907e-21	1.58197	0.851	0.338	1.69375e-16
RPL41	1.52702e-29	1.57811	0.998	0.941	5.72327e-25
PTMA	1.18284e-30	1.54582	0.998	0.926	4.4333e-26
CYB5A	2.03122e-25	1.50739	0.995	0.603	7.61302e-21
HSP90B1	3.03641e-24	1.50009	0.928	0.662	1.13805e-19
XBP1	1.1174e-24	1.48841	0.902	0.353	4.18801e-20
WFDC2	5.89964e-21	1.45393	0.99	0.603	2.21118e-16
SSR4	2.72888e-24	1.45137	0.952	0.471	1.02278e-19
RNASE1	1.29571e-15	1.44953	0.961	0.662	4.85633e-11
RPL7A	8.89023e-31	1.44842	0.998	0.897	3.33206e-26
SFTPA1	0.000594176	1.43914	0.501	0.309	1
PDIA3	2.66246e-25	1.40306	0.916	0.294	9.9789e-21
NACA	8.39446e-29	1.3859	0.992	0.676	3.14624e-24
FMO2	1.80474e-19	1.37926	0.816	0.279	6.76418e-15
HSPA5	1.26562e-24	1.37182	0.94	0.412	4.74356e-20
RPL6	7.61238e-30	1.35626	0.998	0.912	2.85312e-25
IFITM3	3.10747e-20	1.34816	0.927	0.471	1.16468e-15
HSP90AA1	3.48748e-22	1.34033	0.984	0.662	1.30711e-17
CD81	5.51154e-25	1.30686	0.855	0.235	2.06573e-20
VIM	1.5392e-08	1.30622	0.766	0.676	0.000576893
CLU	6.06454e-17	1.3032	0.848	0.324	2.27299e-12
ALDH1A1	7.63977e-22	1.29316	0.864	0.25	2.86338e-17
HSPA1A	6.55142e-13	1.29166	0.746	0.279	2.45547e-08
PDIA6	3.0958e-25	1.29	0.778	0.074	1.1603e-20
HP	0.000494841	1.28583	0.154	0	1
SUMO2	5.57545e-27	1.27287	0.761	0.015	2.08968e-22
RPL3	7.47519e-26	1.25942	1	0.941	2.8017e-21
HSPA8	1.20918e-21	1.25335	0.725	0.074	4.53201e-17
TMEM45A	2.86011e-19	1.24918	0.792	0.191	1.07197e-14
NCL	2.31444e-20	1.24882	0.819	0.221	8.67453e-16
CEACAM6	5.88215e-14	1.23351	0.831	0.397	2.20463e-09
RPL13	1.31709e-26	1.22608	1	0.956	4.93644e-22
SEC11C	6.47253e-21	1.21816	0.711	0.059	2.42591e-16
NKX2-1	2.4071e-21	1.2141	0.657	0	9.02179e-17
PCBP1	1.35698e-23	1.20488	0.697	0	5.08598e-19
NUCB2	6.79538e-19	1.19975	0.78	0.221	2.54691e-14
MIF	2.05916e-24	1.19559	0.71	0	7.71772e-20
HSP90AB1	3.64447e-21	1.18109	0.957	0.706	1.36595e-16
JUN	1.49037e-14	1.17545	0.963	0.897	5.5859e-10
SCGB3A2	6.74633e-08	1.16729	0.843	0.632	0.00252853
GSTP1	6.70243e-20	1.15584	0.981	0.794	2.51207e-15
RPS3A	3.7655e-23	1.1416	0.999	0.912	1.41131e-18
HNRNPU	1.05196e-15	1.13755	0.766	0.294	3.94274e-11
PRDX2	2.18447e-22	1.12051	0.673	0	8.18738e-18
TUBA1B	5.81416e-20	1.11962	0.64	0.015	2.17915e-15
ACTG1	6.97304e-20	1.11502	0.974	0.779	2.6135e-15
PIGR	1.87066e-21	1.11453	0.996	0.515	7.01123e-17
PTP4A2	1.42024e-17	1.11399	0.728	0.176	5.32306e-13
CANX	1.49592e-20	1.11131	0.825	0.206	5.6067e-16
GAPDH	5.35987e-20	1.10453	0.686	0.059	2.00888e-15
EID1	2.88431e-20	1.10443	0.875	0.279	1.08104e-15
TSTD1	1.03329e-21	1.09149	0.659	0	3.87275e-17
C16orf89	9.72244e-17	1.08899	0.859	0.368	3.64397e-12
FKBP2	2.69897e-19	1.07843	0.874	0.309	1.01157e-14
RPLP0	7.96905e-21	1.07709	0.996	0.897	2.9868e-16
RPL5	5.8871e-21	1.06684	0.993	0.882	2.20649e-16
MCL1	4.95635e-18	1.05331	0.622	0.029	1.85764e-13
SPTSSA	1.45516e-19	1.05089	0.618	0	5.45395e-15
RPL18	6.03491e-20	1.04266	0.999	0.926	2.26189e-15
P4HB	1.64218e-21	1.03632	0.849	0.25	6.15489e-17
WDR83OS	4.29122e-20	1.03611	0.628	0	1.60835e-15
EIF4A1	2.84775e-19	1.02866	0.614	0	1.06734e-14
SFTPB	5.65081e-19	1.02836	0.988	0.882	2.11792e-14
ERP27	2.69635e-15	1.02347	0.568	0.044	1.01059e-10
RPS8	8.61692e-20	1.0227	1	0.956	3.22962e-15
RACK1	6.20694e-21	1.01538	0.989	0.912	2.32636e-16
SERBP1	9.40726e-19	1.00935	0.778	0.25	3.52584e-14
IER3	9.36809e-13	1.0076	0.494	0.029	3.51116e-08
RRBP1	6.74064e-17	1.0066	0.825	0.309	2.52639e-12
EEF1B2	1.33327e-16	1.00528	0.923	0.529	4.99711e-12
RPS6	1.57687e-20	0.998695	1	0.926	5.91012e-16
SOX4	1.95399e-13	0.998154	0.959	0.706	7.32357e-09
HNRNPAB	1.05444e-17	0.997654	0.686	0.118	3.95205e-13
CTSD	4.32369e-18	0.989296	0.587	0	1.62052e-13
TNFSF10	1.10152e-12	0.987778	0.659	0.191	4.12848e-08
TSC22D1	9.33121e-14	0.981952	0.888	0.574	3.49734e-09
RPS11	8.11247e-21	0.975441	0.996	0.941	3.04055e-16
ADIRF	5.36625e-14	0.97308	0.532	0.029	2.01127e-09
HMGB1	8.33394e-17	0.970647	0.912	0.515	3.12356e-12
PRDX1	1.99601e-16	0.958648	0.751	0.176	7.48106e-12
MDK	3.81089e-16	0.957648	0.788	0.206	1.42832e-11
CLDN7	1.95258e-18	0.952805	0.606	0.015	7.31829e-14
FOSB	6.47653e-11	0.949334	0.891	0.574	2.42741e-06
KIAA1324	4.60634e-18	0.948951	0.797	0.235	1.72646e-13
C11orf96	5.41999e-08	0.940916	0.318	0	0.00203141
SERPINF1	3.6781e-09	0.930302	0.55	0.162	0.000137855
NSA2	6.65939e-17	0.929558	0.671	0.103	2.49594e-12
NR4A1	4.87269e-13	0.92779	0.534	0.059	1.82628e-08
CLIC1	4.98503e-17	0.925828	0.59	0.029	1.86839e-12
LGALS3BP	1.4216e-15	0.922003	0.753	0.25	5.32816e-11
EPCAM	5.5941e-17	0.919541	0.876	0.368	2.09667e-12
UQCR11	3.39252e-18	0.919329	0.587	0	1.27152e-13
HMGB3	1.45664e-11	0.919289	0.565	0.118	5.4595e-07
KDELR2	3.77566e-18	0.903128	0.585	0	1.41512e-13
HMGN1	1.4765e-15	0.902313	0.811	0.294	5.53392e-11
TMEM205	4.93278e-18	0.893319	0.582	0	1.84881e-13
PPA1	3.54201e-13	0.889041	0.871	0.471	1.32754e-08
CCND1	1.05798e-11	0.884012	0.559	0.132	3.96533e-07
RPLP1	1.9155e-16	0.878754	1	0.985	7.1793e-12
AQP4	5.45494e-11	0.874511	0.643	0.221	2.04451e-06
HSPD1	9.66245e-15	0.872668	0.714	0.191	3.62149e-10
TSPAN8	1.42459e-07	0.871923	0.416	0.103	0.00533937
RPL10	2.57844e-15	0.871831	0.999	1	9.664e-11
ARPC3	1.56478e-16	0.869431	0.579	0.029	5.86481e-12
ATP5MF	2.50667e-16	0.867667	0.547	0	9.395e-12
TFF3	3.85299e-06	0.864699	0.483	0.191	0.14441
PDIA4	1.48841e-14	0.859752	0.619	0.118	5.57854e-10
RPL19	1.48125e-17	0.858147	1	0.941	5.55171e-13
GNAS	4.48324e-14	0.857277	0.931	0.632	1.68032e-09
RPS4X	2.1665e-15	0.857137	0.996	0.926	8.12003e-11
KRT18	2.69331e-15	0.8545	0.951	0.544	1.00945e-10
RPL29	1.14288e-17	0.847728	0.996	0.926	4.28351e-13
DDT	2.06892e-15	0.847301	0.577	0.044	7.75433e-11
RPS24	2.86344e-18	0.846349	1	0.956	1.07322e-13
DNAJA1	9.39521e-13	0.845829	0.739	0.265	3.52133e-08
SSR2	1.07165e-13	0.845715	0.796	0.368	4.01655e-09
RPL8	2.01735e-17	0.841981	0.996	0.956	7.56102e-13
MARCKS	7.30294e-09	0.840394	0.46	0.088	0.000273714
SPCS2	1.4614e-15	0.827025	0.806	0.338	5.47734e-11
RPS7	4.66429e-16	0.826095	0.996	0.926	1.74818e-11
ATP5PO	1.91343e-15	0.824446	0.526	0	7.17154e-11
PPP1R14B	1.47425e-13	0.822679	0.572	0.074	5.5255e-09
SAA2	0.000401954	0.817548	0.158	0	1
SEC61B	1.3307e-13	0.817254	0.819	0.382	4.98746e-09
PPIA	2.36036e-13	0.815889	0.923	0.691	8.84664e-09
SCNN1B	1.73661e-14	0.814655	0.781	0.265	6.5088e-10
RPS2	8.15663e-14	0.809547	0.999	0.941	3.0571e-09
SFTA3	5.14504e-13	0.808878	0.469	0	1.92836e-08
DHCR24	3.27799e-11	0.805941	0.798	0.382	1.22859e-06
RPL23A	2.77441e-14	0.79848	0.989	0.868	1.03985e-09
FOLR1	3.89768e-11	0.796651	0.838	0.426	1.46085e-06
YBX3	2.21144e-12	0.79417	0.846	0.426	8.28847e-08
RPL10A	4.42041e-13	0.783158	0.995	0.882	1.65677e-08
RPL9	4.74293e-15	0.78136	0.996	0.956	1.77765e-10
MARCKSL1	1.53084e-12	0.780965	0.502	0.044	5.73759e-08
MZT2B	9.45683e-14	0.780624	0.735	0.221	3.54442e-09
NOP53	9.99653e-14	0.773348	0.824	0.294	3.7467e-09
SRI	1.46198e-13	0.769788	0.752	0.265	5.47952e-09
ARL6IP4	3.44848e-15	0.769204	0.517	0	1.29249e-10
RPS9	8.98766e-16	0.768685	0.997	0.971	3.36857e-11
NDUFA11	1.7624e-14	0.765624	0.502	0	6.60546e-10
CD63	3.22103e-11	0.762036	0.97	0.853	1.20724e-06
DUSP23	8.80201e-09	0.761721	0.486	0.118	0.000329899
EIF4G2	6.26181e-12	0.7589	0.805	0.382	2.34693e-07
KRT7	1.68128e-13	0.757097	0.909	0.559	6.30143e-09
PTP4A1	1.32251e-09	0.756606	0.79	0.412	4.95677e-05
ODF2L	9.30907e-08	0.754831	0.602	0.279	0.00348904
HNRNPK	4.27426e-11	0.754539	0.759	0.368	1.60199e-06
CST3	4.95113e-17	0.753831	0.971	0.882	1.85568e-12
IRX3	3.62739e-11	0.752527	0.563	0.118	1.35955e-06
SOX2	4.08099e-11	0.751215	0.416	0	1.52955e-06
PLPP2	7.16886e-13	0.750757	0.648	0.206	2.68689e-08
FDPS	3.1306e-12	0.745151	0.478	0.029	1.17335e-07
SDF2L1	4.25957e-11	0.743274	0.568	0.132	1.59649e-06
SPCS3	1.29841e-11	0.737767	0.545	0.118	4.86644e-07
HLA-DMA	6.26617e-13	0.737183	0.489	0.015	2.34856e-08
C19orf33	9.45583e-12	0.736661	0.434	0	3.54404e-07
MUC5B	4.29124e-05	0.73595	0.229	0.015	1
NEDD8	1.51699e-14	0.735746	0.501	0	5.68567e-10
MANF	1.04648e-11	0.733961	0.573	0.118	3.92222e-07
PA2G4	5.25517e-13	0.730855	0.506	0.029	1.96964e-08
RPL15	6.98619e-14	0.730025	0.995	0.971	2.61842e-09
NORAD	9.7014e-13	0.72798	0.555	0.088	3.63609e-08
JUND	5.57665e-10	0.725737	0.95	0.735	2.09013e-05
SELENOH	4.59848e-14	0.721958	0.49	0	1.72351e-09
FKBP11	5.76281e-12	0.721034	0.439	0	2.1599e-07
SELENOS	2.40729e-11	0.718629	0.618	0.176	9.02253e-07
RPL4	2.36622e-13	0.718427	0.947	0.735	8.86861e-09
TMEM238	4.3988e-14	0.718091	0.586	0.074	1.64867e-09
RPL22	9.07783e-17	0.71754	0.996	0.897	3.40237e-12
ARHGDIB	2.40603e-10	0.715842	0.533	0.118	9.01782e-06
APEX1	2.03135e-12	0.712434	0.512	0.059	7.61349e-08
SERP1	2.49575e-11	0.712237	0.899	0.515	9.35406e-07
GOLGB1	5.11064e-08	0.707889	0.692	0.397	0.00191547
RPL12	2.08677e-11	0.70646	0.994	0.956	7.82121e-07
STARD10	4.84723e-13	0.706428	0.482	0.015	1.81674e-08
GNL3	1.39923e-11	0.702456	0.52	0.088	5.2443e-07
SLC34A2	2.21646e-06	0.702092	0.754	0.471	0.0830731
TMBIM4	7.43713e-13	0.701494	0.46	0	2.78744e-08
TUBB4B	9.89289e-10	0.700357	0.619	0.235	3.70786e-05
RPL11	1.854e-13	0.698064	1	0.971	6.9488e-09
H2AFJ	1.05755e-10	0.689689	0.566	0.162	3.9637e-06
ATP6V1G1	7.24778e-11	0.689674	0.756	0.353	2.71647e-06
RPS12	4.19496e-11	0.686971	0.999	0.985	1.57227e-06
NDUFC2	1.84535e-13	0.686427	0.473	0	6.91637e-09
LRG1	3.79075e-10	0.684532	0.386	0	1.42077e-05
CFH	7.68446e-11	0.684336	0.623	0.206	2.88014e-06
CCT5	1.45078e-12	0.682906	0.485	0.029	5.43752e-08
NDUFS5	9.04919e-10	0.681743	0.781	0.441	3.39163e-05
CNPY2	4.82853e-13	0.681686	0.464	0	1.80973e-08
TOMM20	1.70682e-11	0.680885	0.667	0.235	6.39717e-07
NDUFB8	3.55856e-13	0.675976	0.466	0	1.33375e-08
RPS18	1.40182e-10	0.675327	1	0.971	5.25403e-06
DNAJB1	5.76406e-09	0.67453	0.64	0.25	0.000216037
HNRNPA2B1	6.54949e-09	0.672089	0.852	0.515	0.000245475
AES	1.75661e-11	0.669389	0.511	0.074	6.58377e-07
FLRT3	9.96582e-09	0.665194	0.524	0.147	0.000373519
HES1	3.51825e-09	0.66162	0.637	0.235	0.000131864
RPL24	3.85304e-11	0.661337	0.997	0.882	1.44412e-06
PTMS	1.56418e-10	0.659674	0.675	0.25	5.86256e-06
ICAM1	1.78149e-06	0.658902	0.485	0.191	0.0667702
ERLEC1	7.91792e-11	0.655353	0.522	0.103	2.96764e-06
FUS	2.83869e-08	0.651831	0.707	0.338	0.00106394
LMAN1	4.90448e-11	0.651262	0.618	0.176	1.8382e-06
EIF4G1	4.36853e-11	0.650957	0.577	0.132	1.63733e-06
HNRNPA3	2.49335e-10	0.650555	0.706	0.279	9.34509e-06
SSR3	3.17854e-10	0.648168	0.723	0.309	1.19132e-05
BRI3	5.52439e-10	0.647701	0.7	0.294	2.07054e-05
ANKRD12	1.8863e-08	0.647628	0.506	0.147	0.000706986
HNRNPDL	6.63093e-10	0.646377	0.743	0.338	2.48527e-05
TUBB	2.2853e-07	0.643364	0.558	0.221	0.0085653
ST13	2.67566e-10	0.64217	0.696	0.265	1.00284e-05
C12orf57	1.36585e-11	0.641545	0.653	0.206	5.11921e-07
EDF1	3.68538e-10	0.641369	0.876	0.5	1.38128e-05
SOCS2	1.07156e-05	0.63487	0.467	0.191	0.401622
DSP	2.81539e-08	0.634229	0.583	0.206	0.00105521
PLEKHS1	2.09008e-08	0.633398	0.331	0	0.000783363
KLK12	3.11422e-07	0.628423	0.327	0.029	0.0116721
TMED10	5.6483e-11	0.627544	0.719	0.279	2.11698e-06
RPL28	2.92912e-11	0.627381	1	0.971	1.09784e-06
SF3B1	1.52195e-09	0.625688	0.553	0.162	5.70428e-05
FAU	2.48431e-12	0.625566	0.996	0.956	9.3112e-08
FKBP1A	2.18942e-11	0.622554	0.419	0	8.20596e-07
TRAM1	5.27423e-09	0.621785	0.788	0.353	0.000197678
KRT8	4.08188e-10	0.620685	0.867	0.544	1.52989e-05
RPL23	6.7575e-10	0.6199	0.986	0.926	2.53271e-05
FAM96B	7.92292e-12	0.619583	0.431	0	2.96951e-07
SRRM2	6.89844e-09	0.619139	0.703	0.309	0.000258554
LMAN2	6.52071e-11	0.618683	0.616	0.147	2.44396e-06
NPM1	7.50686e-10	0.618204	0.844	0.559	2.81357e-05
RABAC1	4.10287e-10	0.616754	0.741	0.324	1.53775e-05
RPL37	5.1279e-12	0.615963	0.998	0.941	1.92194e-07
HM13	1.51877e-10	0.614474	0.589	0.176	5.69235e-06
KDELR1	2.14308e-10	0.614013	0.638	0.206	8.03228e-06
CYCS	1.29044e-10	0.610608	0.593	0.162	4.83657e-06
HMGN2	8.0497e-10	0.607658	0.587	0.176	3.01703e-05
PRDX5	1.25572e-09	0.605084	0.841	0.5	4.70644e-05
SQLE	5.80571e-08	0.602702	0.484	0.132	0.00217598
TENT5C	2.71413e-09	0.600465	0.509	0.132	0.000101726
UQCRB	1.3545e-09	0.600287	0.853	0.618	5.07667e-05
CAPN2	0.00550665	-0.602957	0.553	0.574	1
ATXN2	1.16448e-05	-0.603177	0.305	0.485	0.436447
SPIRE1	5.88541e-11	-0.60425	0.13	0.397	2.20585e-06
DLEU2	3.42325e-16	-0.604587	0.035	0.25	1.28303e-11
GLCCI1	2.50837e-10	-0.604673	0.135	0.397	9.40138e-06
NPIPB13	4.37434e-44	-0.60538	0.005	0.265	1.6395e-39
FBXL2	1.41977e-30	-0.605611	0.015	0.265	5.32128e-26
LTBP1	2.31042e-14	-0.606492	0.05	0.279	8.65944e-10
SNX9	2.15734e-13	-0.60653	0.116	0.412	8.08571e-09
MBNL2	1.02939e-06	-0.606829	0.398	0.603	0.0385816
FBXW7	1.89744e-12	-0.607113	0.132	0.426	7.11162e-08
GMDS	2.52006e-08	-0.60789	0.111	0.324	0.00094452
FNIP2	0.00371268	-0.607923	0.416	0.515	1
ARMH4	7.55351e-41	-0.608616	0.013	0.309	2.83106e-36
RAPH1	1.48519e-06	-0.609296	0.181	0.382	0.0556648
USP9X	1.54112e-06	-0.611999	0.238	0.441	0.0577613
SNHG14	3.65274e-73	-0.612977	0	0.338	1.36905e-68
ZNF644	0.00707128	-0.613703	0.428	0.5	1
CDON	0.00428574	-0.613746	0.044	0.118	1
ARL15	8.7081e-10	-0.615066	0.035	0.191	3.2638e-05
FBXO11	3.95952e-07	-0.615111	0.23	0.426	0.0148403
CNTN4	3.35752e-12	-0.615463	0.061	0.279	1.2584e-07
STK17B	2.92094e-05	-0.615518	0.369	0.544	1
PDLIM5	1.84257e-07	-0.616425	0.127	0.338	0.00690596
NCOA3	2.59473e-08	-0.616425	0.132	0.353	0.000972504
TIAM1	3.69698e-27	-0.617897	0.024	0.294	1.38563e-22
SMC5	5.85695e-05	-0.618354	0.357	0.515	1
PHLDB2	4.20336e-07	-0.61948	0.03	0.147	0.0157542
MEMO1	2.68826e-16	-0.619759	0.059	0.324	1.00756e-11
ATXN7	8.83551e-19	-0.619759	0.061	0.353	3.31155e-14
RC3H1	1.24325e-05	-0.622338	0.194	0.382	0.465971
BCL2L1	1.84063e-07	-0.622726	0.251	0.485	0.00689868
INSR	0.000729529	-0.625126	0.429	0.544	1
TCF7L2	3.2956e-05	-0.625227	0.285	0.441	1
MYO1E	1.65873e-21	-0.625428	0.039	0.309	6.21693e-17
FBXL18	1.22486e-08	-0.625468	0.045	0.206	0.000459079
ABI1	4.77142e-07	-0.626194	0.221	0.441	0.0178833
PPP3CB-AS1	3.65476e-73	-0.626783	0	0.338	1.3698e-68
RICTOR	2.36847e-10	-0.62725	0.155	0.426	8.87701e-06
RAP1A	1.26445e-10	-0.627291	0.175	0.456	4.73915e-06
KIF13B	9.84912e-09	-0.627406	0.226	0.485	0.000369145
NFIB	7.14764e-08	-0.628971	0.509	0.735	0.00267894
UBE2R2	1.69993e-09	-0.629833	0.178	0.456	6.37133e-05
MRPS6	1.38332e-09	-0.629833	0.241	0.515	5.18468e-05
MAP4K4	3.45023e-06	-0.629833	0.163	0.353	0.129314
GLIS3	0.00125665	-0.629833	0.404	0.5	1
EPHA4	5.51716e-15	-0.629833	0.033	0.235	2.06783e-10
ELMSAN1	4.839e-07	-0.629833	0.156	0.368	0.0181366
CCND3	4.79577e-11	-0.629833	0.136	0.412	1.79745e-06
TMTC2	6.47056e-08	-0.631137	0.155	0.382	0.00242516
PTPN14	2.58329e-11	-0.631192	0.111	0.368	9.68216e-07
PITPNC1	1.67968e-23	-0.631304	0.034	0.309	6.29543e-19
DOCK1	7.21462e-11	-0.632421	0.158	0.426	2.70404e-06
MDN1	3.97162e-10	-0.633846	0.132	0.382	1.48856e-05
MAPK6	3.71305e-09	-0.636011	0.206	0.471	0.000139165
NUTM2B-AS1	1.1222e-09	-0.637083	0.228	0.5	4.20601e-05
PTPRS	3.39111e-23	-0.637138	0.039	0.324	1.27099e-18
KMT2E	5.15888e-09	-0.637771	0.404	0.706	0.000193355
ITGA9	9.04223e-10	-0.639214	0.115	0.353	3.38903e-05
N4BP1	4.53112e-07	-0.639808	0.189	0.412	0.0169826
NCOA2	1.16026e-11	-0.639966	0.169	0.471	4.34865e-07
ARHGAP32	4.38331e-09	-0.639966	0.183	0.441	0.000164286
TMEM165	0.00227806	-0.639977	0.627	0.632	1
SMG1P3	5.38469e-70	-0.640458	0	0.324	2.01818e-65
RPS26P31	7.83197e-67	-0.640458	0	0.309	2.93542e-62
IL3RA	2.22227e-57	-0.640458	0	0.265	8.32907e-53
PEBP4	9.49591e-12	-0.642544	0.061	0.279	3.55907e-07
MED13	7.0197e-08	-0.642857	0.235	0.485	0.00263099
RORA	2.73758e-10	-0.644983	0.092	0.324	1.02604e-05
UBE2E1	1.33573e-08	-0.645059	0.186	0.426	0.00050063
ELF1	2.20456e-12	-0.646746	0.275	0.632	8.26268e-08
NOS1AP	2.85833e-15	-0.64791	0.088	0.382	1.0713e-10
NCOR2	7.81159e-08	-0.649101	0.224	0.456	0.00292778
RAP1B	2.92405e-12	-0.649152	0.256	0.618	1.09594e-07
RELB	1.18505e-13	-0.650181	0.107	0.397	4.44158e-09
TACC1	8.94304e-09	-0.651187	0.116	0.338	0.000335185
PHLPP1	4.21204e-14	-0.652916	0.045	0.265	1.57867e-09
SMG1P2	2.22261e-57	-0.654004	0	0.265	8.33035e-53
NDUFC2-KCTD14	1.12412e-63	-0.654004	0	0.294	4.2132e-59
MTHFD2L	0.00325658	-0.65408	0.279	0.397	1
NHSL1	8.41438e-17	-0.655368	0.063	0.338	3.15371e-12
EXOC6B	8.41437e-17	-0.655368	0.063	0.338	3.15371e-12
CDK17	1.69247e-21	-0.655596	0.053	0.353	6.34337e-17
NBPF14	1.5057e-14	-0.657498	0.089	0.368	5.64338e-10
PPP2R5C	4.2717e-05	-0.658476	0.189	0.353	1
USP47	5.29701e-05	-0.659277	0.275	0.441	1
MGAT5	5.7644e-14	-0.659935	0.052	0.279	2.1605e-09
DENND2C	3.8191e-21	-0.661959	0.027	0.265	1.4314e-16
MYO10	3.60341e-09	-0.662747	0.205	0.471	0.000135056
HOMER1	1.12014e-06	-0.664406	0.121	0.309	0.041983
CDYL	2.47808e-12	-0.664695	0.115	0.397	9.28786e-08
KLHL5	0.000344498	-0.665614	0.161	0.294	1
CD52	4.75602e-73	-0.665902	0.001	0.353	1.78256e-68
ATP11A	3.07138e-08	-0.666569	0.223	0.471	0.00115115
MSR1	1.04847e-82	-0.667425	0	0.382	3.92966e-78
2023-03-06	2.03541e-07	-0.669634	0.307	0.515	0.00762871
RBM6	4.404e-05	-0.671352	0.253	0.426	1
CDC42BPA	2.55005e-08	-0.672582	0.234	0.485	0.000955758
PPP1R13B	3.4818e-11	-0.672785	0.14	0.412	1.30498e-06
CADPS2	1.3007e-07	-0.674433	0.299	0.529	0.00487504
ESYT2	1.18712e-08	-0.675675	0.211	0.471	0.000444934
CARMIL1	7.53382e-21	-0.675769	0.075	0.412	2.82368e-16
ABHD3	7.67541e-12	-0.675769	0.076	0.309	2.87674e-07
PLEKHG1	0.000924535	-0.675803	0.126	0.25	1
PTCD1	5.17846e-35	-0.675957	0.039	0.412	1.94089e-30
NUMB	2.26978e-13	-0.676734	0.194	0.544	8.50713e-09
PIAS1	8.51968e-12	-0.677258	0.202	0.515	3.19318e-07
FBXO34	0.000205964	-0.677834	0.293	0.426	1
GTF2IRD1	1.65317e-22	-0.679335	0.029	0.279	6.19606e-18
SPRED2	1.91384e-10	-0.680647	0.114	0.353	7.17306e-06
RAB4B-EGLN2	7.83408e-67	-0.680721	0	0.309	2.93621e-62
CCL18	7.80779e-67	-0.680721	0	0.309	2.92636e-62
ADGRL3-AS1	7.83806e-67	-0.680721	0	0.309	2.93771e-62
DOCK9	8.05597e-11	-0.680734	0.132	0.397	3.01938e-06
CTSL	1.93762e-42	-0.682821	0.043	0.485	7.26221e-38
ZEB2	2.85617e-82	-0.683272	0.007	0.471	1.07049e-77
TMOD3	3.08787e-07	-0.684632	0.335	0.574	0.0115733
MAP3K5	9.71376e-11	-0.685514	0.207	0.5	3.64072e-06
ABR	2.49958e-14	-0.687058	0.089	0.368	9.36841e-10
BACH1	4.9193e-07	-0.687318	0.146	0.353	0.0184375
ABCC1	3.61403e-12	-0.687954	0.103	0.368	1.35454e-07
CCDC91	5.96089e-08	-0.689575	0.145	0.368	0.00223414
FTO	1.45653e-09	-0.690901	0.137	0.382	5.45907e-05
WWC2	2.57644e-08	-0.691908	0.121	0.338	0.000965648
RIMKLB	1.83159e-06	-0.693135	0.164	0.368	0.068648
COP1	6.53486e-12	-0.693481	0.099	0.353	2.44927e-07
TMEM189-UBE2V1	3.66249e-73	-0.693897	0	0.338	1.3727e-68
APBB2	2.04064e-23	-0.693963	0.043	0.338	7.64833e-19
ABHD2	2.35079e-06	-0.695209	0.321	0.515	0.0881078
GATAD2B	1.27327e-15	-0.695421	0.128	0.456	4.7722e-11
ZC3H11A	2.16841e-46	-0.695721	0.017	0.368	8.12721e-42
ARID1B	3.0365e-07	-0.696175	0.41	0.632	0.0113808
PRKCH	2.75937e-21	-0.699804	0.04	0.309	1.03421e-16
JPT1	5.51691e-14	-0.700048	0.213	0.574	2.06774e-09
UTRN	6.4159e-10	-0.700077	0.346	0.632	2.40468e-05
PPP3CA	2.37453e-07	-0.700391	0.242	0.471	0.00889975
C11orf49	1.25986e-22	-0.701024	0.082	0.441	4.72195e-18
RALGPS2	1.89489e-13	-0.701456	0.054	0.279	7.10205e-09
ERRFI1	0.00221315	-0.701774	0.489	0.559	1
TPST1	1.14127e-27	-0.70191	0.031	0.324	4.27749e-23
ADGRA2	2.17451e-36	-0.70239	0.003	0.206	8.15005e-32
FOXO1	2.876e-13	-0.702428	0.08	0.338	1.07793e-08
MAML3	9.07265e-15	-0.703972	0.093	0.382	3.40043e-10
VPS37B	1.56608e-05	-0.705155	0.367	0.515	0.586966
DDAH2	7.21677e-22	-0.706476	0.164	0.618	2.70484e-17
APOE	3.75243e-53	-0.707138	0.032	0.5	1.40641e-48
KCMF1	1.45423e-10	-0.708556	0.201	0.485	5.45047e-06
KIF13A	3.81548e-14	-0.708792	0.082	0.353	1.43004e-09
SMG6	6.19711e-10	-0.708849	0.098	0.324	2.32268e-05
FOXK2	4.44271e-12	-0.709686	0.158	0.456	1.66513e-07
WAC	3.75919e-10	-0.711248	0.366	0.618	1.40895e-05
PEAK1	2.34526e-20	-0.712996	0.078	0.412	8.79003e-16
SLCO3A1	3.04936e-24	-0.71302	0.04	0.338	1.1429e-19
RBMS1	2.52728e-05	-0.713897	0.316	0.5	0.947223
CAPZA1	9.23799e-09	-0.715787	0.256	0.529	0.00034624
PPARD	4.56422e-18	-0.71806	0.054	0.324	1.71067e-13
TPT1-AS1	3.66015e-73	-0.719892	0	0.338	1.37182e-68
RAPGEF1	2.5953e-26	-0.722682	0.093	0.515	9.72718e-22
SGMS1	4.35048e-09	-0.724965	0.264	0.529	0.000163056
MCTP1	0.000291184	-0.725047	0.116	0.25	1
UBR5	7.14378e-07	-0.726406	0.202	0.412	0.0267749
PLEKHA5	7.41457e-06	-0.726885	0.286	0.471	0.277898
ZNF609	2.42856e-06	-0.72708	0.278	0.471	0.0910225
STOX2	5.16672e-20	-0.729087	0.076	0.397	1.93649e-15
ASPH	5.80432e-07	-0.729556	0.441	0.632	0.0217546
FOXO3	2.13421e-10	-0.730273	0.284	0.588	7.99902e-06
TANC2	4.64158e-08	-0.73069	0.134	0.353	0.00173967
MBD5	2.11826e-16	-0.730743	0.099	0.412	7.93923e-12
TANC1	1.35694e-12	-0.732194	0.244	0.574	5.08582e-08
RPS7P1	2.45222e-76	-0.732716	0	0.353	9.1909e-72
KDM4C	1.23224e-15	-0.733316	0.077	0.353	4.61843e-11
DLC1	5.33677e-05	-0.733808	0.279	0.426	1
GPC5	4.12191e-41	-0.73783	0.005	0.25	1.54489e-36
NCOA1	2.79619e-07	-0.740452	0.205	0.426	0.0104801
NBPF19	2.23836e-19	-0.740864	0.054	0.338	8.38939e-15
SMARCC1	6.28208e-08	-0.741795	0.466	0.662	0.00235452
SRGN	2.91137e-73	-0.743826	0.021	0.544	1.09118e-68
NF1	5.99919e-10	-0.744691	0.282	0.559	2.2485e-05
ATF6	1.16717e-05	-0.745397	0.294	0.456	0.437455
IGF1R	1.17492e-07	-0.745405	0.2	0.426	0.00440358
C1QA	3.46203e-105	-0.745427	0	0.485	1.29757e-100
PICALM	1.31123e-15	-0.746773	0.185	0.559	4.91448e-11
S100A10	2.04557e-12	-0.747584	0.405	0.853	7.66678e-08
SESTD1	0.000144714	-0.748477	0.277	0.426	1
NR6A1	2.03837e-20	-0.748928	0.067	0.382	7.63982e-16
PRKCZ	4.46185e-13	-0.749523	0.106	0.382	1.6723e-08
ACOXL	1.10271e-21	-0.749954	0.057	0.368	4.13295e-17
ITGA2	3.60889e-10	-0.750514	0.078	0.294	1.35261e-05
GNB1	7.549e-17	-0.750998	0.323	0.765	2.82937e-12
SIPA1L3	1.25245e-17	-0.751139	0.079	0.382	4.69419e-13
HIF1A	3.09313e-15	-0.752937	0.209	0.618	1.15931e-10
ATP13A3	1.53644e-17	-0.753195	0.2	0.618	5.75858e-13
NR3C2	7.56318e-28	-0.753907	0.045	0.382	2.83468e-23
HLA-DRB5	1.96484e-58	-0.754243	0.02	0.456	7.36422e-54
RNF38	4.04229e-15	-0.755364	0.106	0.412	1.51505e-10
RNF19A	5.82044e-06	-0.75775	0.315	0.515	0.21815
ELOVL5	9.20716e-10	-0.759226	0.17	0.426	3.45085e-05
PRR5-ARHGAP8	5.26829e-58	-0.759893	0.007	0.353	1.97456e-53
ZFP36	0.000544188	-0.762696	0.608	0.721	1
RNF24	6.82518e-22	-0.762781	0.118	0.515	2.55808e-17
PSD3	5.14212e-10	-0.763334	0.132	0.382	1.92727e-05
CTSB	4.46491e-14	-0.76434	0.332	0.75	1.67345e-09
PAN3	3.90319e-17	-0.766075	0.089	0.397	1.46292e-12
SNX25	2.5143e-17	-0.766335	0.102	0.426	9.4236e-13
RGPD5	1.05236e-27	-0.766424	0.059	0.426	3.94424e-23
DOCK5	7.71262e-11	-0.768904	0.132	0.397	2.89069e-06
SH3D19	2.96526e-20	-0.769558	0.111	0.485	1.11138e-15
LURAP1L-AS1	7.84039e-67	-0.770518	0	0.309	2.93858e-62
DTX2P1-UPK3BP1-PMS2P11	6.79699e-86	-0.770518	0	0.397	2.54751e-81
KYNU	4.43967e-29	-0.770729	0.052	0.426	1.66399e-24
RGPD8	4.21711e-65	-0.770766	0.008	0.397	1.58057e-60
RASSF3	7.7923e-21	-0.770961	0.067	0.382	2.92055e-16
ERN1	9.44694e-11	-0.772376	0.165	0.441	3.54071e-06
SND1	3.79312e-08	-0.773211	0.403	0.603	0.00142166
ARL8B	9.11411e-09	-0.77372	0.26	0.515	0.000341597
FCER1G	8.83924e-102	-0.77379	0.003	0.515	3.31295e-97
VPS13D	1.81581e-12	-0.774579	0.196	0.515	6.80566e-08
NSMCE2	4.29253e-18	-0.776186	0.105	0.441	1.60884e-13
ZHX2	1.18551e-18	-0.776857	0.069	0.368	4.4433e-14
ALDOA	2.72136e-37	-0.777931	0.053	0.485	1.01996e-32
RAB10	2.0618e-08	-0.778535	0.482	0.706	0.000772762
DPYD	4.6707e-09	-0.779728	0.256	0.544	0.000175058
CAV1	2.97338e-06	-0.779979	0.187	0.412	0.111442
MKLN1	1.04063e-11	-0.779995	0.212	0.529	3.90027e-07
NBEAL1	8.01451e-08	-0.781142	0.27	0.5	0.00300384
ATP2B4	6.78821e-10	-0.781836	0.108	0.338	2.54422e-05
LINC01578	6.78419e-86	-0.782902	0	0.397	2.54271e-81
ASXL1	4.37043e-13	-0.782912	0.228	0.559	1.63804e-08
MYO1B	2.50371e-09	-0.783548	0.389	0.618	9.38392e-05
ME1	1.00061e-10	-0.78535	0.159	0.441	3.75027e-06
KANSL1	2.44582e-08	-0.787009	0.329	0.574	0.000916692
WWC1	1.68941e-05	-0.790297	0.252	0.426	0.633191
ANO6	2.68275e-16	-0.792675	0.072	0.353	1.00549e-11
ATF7IP2	1.4496e-15	-0.792785	0.091	0.382	5.4331e-11
TBC1D5	6.11587e-13	-0.792891	0.107	0.382	2.29223e-08
TMCC1	6.87433e-14	-0.79454	0.158	0.471	2.5765e-09
RPL13AP20	2.22414e-57	-0.79518	0	0.265	8.33609e-53
CTNNA1	4.80566e-08	-0.795554	0.66	0.779	0.00180116
AFF4	2.6861e-07	-0.796243	0.493	0.662	0.0100675
PPP1R9A	2.25207e-09	-0.797387	0.262	0.529	8.44077e-05
PLAUR	2.27497e-62	-0.799758	0.019	0.471	8.52658e-58
BCAS4	2.03423e-36	-0.799758	0.064	0.515	7.62429e-32
LRRFIP1	7.29139e-07	-0.803878	0.634	0.824	0.0273281
ABCC4	2.96092e-08	-0.805663	0.252	0.485	0.00110975
RPL15P3	1.05837e-82	-0.807355	0	0.382	3.96676e-78
MT-TC	1.62364e-79	-0.807355	0	0.368	6.08542e-75
SSH2	4.12998e-09	-0.807677	0.134	0.368	0.000154792
CRY1	1.07696e-17	-0.809139	0.13	0.485	4.03644e-13
DLG2	3.08002e-56	-0.811831	0.005	0.324	1.15439e-51
PCSK5	4.52643e-18	-0.812697	0.054	0.324	1.6965e-13
PMF1-BGLAP	2.01957e-55	-0.813347	0.004	0.309	7.56933e-51
RAB11FIP1	4.38804e-08	-0.813802	0.751	0.824	0.00164464
DIP2B	2.52854e-20	-0.813806	0.076	0.397	9.47696e-16
UBE2E2	7.8779e-38	-0.814616	0.02	0.338	2.95264e-33
IMMP2L	9.30068e-23	-0.815098	0.083	0.441	3.48589e-18
TVP23C-CDRT4	1.85674e-76	-0.816384	0.002	0.382	6.95905e-72
PAM	1.78369e-11	-0.818535	0.19	0.485	6.68526e-07
JARID2	8.9893e-28	-0.819639	0.129	0.618	3.36919e-23
RPS6KA3	1.47305e-07	-0.819936	0.45	0.647	0.00552097
STK3	1.2151e-11	-0.820078	0.176	0.471	4.55419e-07
KIF1B	5.69973e-11	-0.821824	0.146	0.426	2.13626e-06
FAM49B	5.31556e-14	-0.823584	0.18	0.515	1.99227e-09
SNHG25	3.89274e-27	-0.824946	0.077	0.471	1.459e-22
DAGLB	2.86495e-30	-0.824946	0.078	0.5	1.07378e-25
MARK3	4.09097e-14	-0.826769	0.25	0.588	1.53329e-09
CLIP4	4.29967e-22	-0.826778	0.056	0.368	1.61152e-17
MGST2	1.78355e-14	-0.827125	0.239	0.603	6.68473e-10
TRAF3	1.5275e-19	-0.827556	0.084	0.412	5.72507e-15
B4GALT1	6.14677e-08	-0.829659	0.451	0.676	0.00230381
XPR1	1.5198e-08	-0.830546	0.203	0.441	0.00056962
SLC20A2	7.70845e-11	-0.831236	0.135	0.397	2.88913e-06
PAFAH1B1	1.38226e-11	-0.832827	0.326	0.618	5.18072e-07
PRH1	6.20645e-34	-0.834523	0.038	0.397	2.32618e-29
DST	1.38097e-08	-0.835417	0.046	0.206	0.000517589
MT-ND3	1.76623e-07	-0.83609	0.959	0.985	0.00661984
ADCY9	3.21316e-21	-0.836284	0.103	0.471	1.20429e-16
DTWD2	2.46989e-27	-0.83657	0.061	0.426	9.25713e-23
DIAPH1	2.03177e-11	-0.840032	0.306	0.603	7.61507e-07
RPS23P8	1.05837e-82	-0.843274	0	0.382	3.96676e-78
C1QB	1.17324e-111	-0.843274	0	0.515	4.39731e-107
COBL	9.63897e-18	-0.843864	0.114	0.456	3.61269e-13
TMSB4X	0.000256515	-0.847631	0.946	1	1
LARGE1	1.22517e-35	-0.848863	0.035	0.397	4.59195e-31
TEAD1	1.06324e-07	-0.850307	0.271	0.5	0.00398501
CXCL8	2.34053e-06	-0.852225	0.431	0.779	0.0877231
DLG1	4.75706e-11	-0.852763	0.191	0.471	1.78295e-06
AFF1	9.40114e-12	-0.853339	0.158	0.441	3.52355e-07
MBNL1	3.36263e-09	-0.855683	0.55	0.853	0.000126032
PRKG1	1.73632e-27	-0.859666	0.021	0.279	6.50774e-23
EPB41L5	8.90415e-20	-0.862006	0.178	0.588	3.33727e-15
ARRB1	1.56309e-12	-0.862466	0.151	0.441	5.85846e-08
RUNX1	2.20404e-11	-0.863441	0.521	0.824	8.26075e-07
ASH1L	1.13695e-12	-0.865991	0.409	0.735	4.26129e-08
HSPB1P1	6.78603e-86	-0.866733	0	0.397	2.5434e-81
NT5C2	4.14244e-12	-0.868414	0.23	0.529	1.55259e-07
NPC1	9.76895e-17	-0.868531	0.154	0.515	3.6614e-12
2023-09-09	1.96725e-11	-0.86902	0.246	0.544	7.37324e-07
MCF2L2	9.55085e-62	-0.872241	0.004	0.338	3.57966e-57
EGLN3	8.15179e-80	-0.872241	0.003	0.412	3.05529e-75
CHST11	2.30985e-71	-0.875553	0.017	0.5	8.65733e-67
ELL2	1.84161e-11	-0.876926	0.271	0.618	6.90234e-07
PTPRG	7.62602e-23	-0.877392	0.082	0.441	2.85823e-18
MAST4	2.19915e-06	-0.878232	0.598	0.706	0.0824242
RPL10P16	6.81176e-86	-0.878321	0	0.397	2.55305e-81
NCKAP5	0.000451122	-0.88222	0.232	0.382	1
MPRIP	3.70488e-12	-0.883934	0.24	0.544	1.38859e-07
RCOR1	9.21784e-17	-0.88427	0.147	0.5	3.45484e-12
CCNY	3.54472e-15	-0.886203	0.136	0.456	1.32856e-10
ANKHD1	1.73673e-24	-0.886653	0.103	0.5	6.50928e-20
MLLT3	2.59711e-08	-0.887814	0.302	0.544	0.000973399
MINOS1	2.17853e-11	-0.889068	0.341	0.662	8.16513e-07
EEF1B2P6	6.80787e-86	-0.889817	0	0.397	2.55159e-81
CLVS1	1.66659e-95	-0.889817	0	0.441	6.24639e-91
SBF2	2.86056e-64	-0.892122	0.02	0.485	1.07214e-59
PUM2	4.36599e-18	-0.895857	0.244	0.647	1.63637e-13
COMMD1	4.87888e-12	-0.896571	0.214	0.5	1.8286e-07
AFDN	3.65661e-10	-0.897783	0.417	0.662	1.3705e-05
FOXN3	1.27558e-13	-0.898104	0.35	0.706	4.78087e-09
PALLD	1.75899e-08	-0.900082	0.124	0.353	0.00065927
LIPH	9.90481e-10	-0.901002	0.261	0.515	3.71232e-05
MT-TV	1.12502e-63	-0.901222	0	0.294	4.21659e-59
MT-TP	3.6669e-73	-0.901222	0	0.338	1.37435e-68
CLEC16A	9.36425e-28	-0.905467	0.08	0.485	3.50972e-23
LIMCH1	4.14495e-07	-0.908087	0.485	0.647	0.0155353
SYTL3	1.2755e-30	-0.908368	0.026	0.324	4.78056e-26
AFF3	3.40846e-16	-0.910022	0.087	0.382	1.27749e-11
SMAD3	4.94258e-14	-0.910586	0.108	0.397	1.85248e-09
FCHSD2	1.03895e-33	-0.911651	0.045	0.426	3.89399e-29
RPS3AP6	1.62552e-79	-0.912537	0	0.368	6.09243e-75
BMPR1B	1.60648e-12	-0.913762	0.167	0.471	6.0211e-08
MAP2K1	4.99902e-46	-0.914796	0.064	0.588	1.87363e-41
MT2A	4.39249e-13	-0.915993	0.309	0.721	1.64631e-08
TJP2	2.82475e-41	-0.916374	0.027	0.397	1.05872e-36
EIF4G3	6.76459e-19	-0.916454	0.14	0.515	2.53537e-14
ASAP1	3.81817e-36	-0.916571	0.049	0.456	1.43105e-31
VCL	7.15176e-08	-0.917265	0.218	0.456	0.00268048
CADM1	1.01316e-15	-0.918971	0.12	0.441	3.79731e-11
ADAMTSL4-AS1	1.05965e-82	-0.923764	0	0.382	3.97156e-78
ARAP2	1.29812e-13	-0.927327	0.209	0.559	4.86536e-09
CYTOR	4.41766e-20	-0.927633	0.073	0.397	1.65574e-15
FMNL2	1.24312e-16	-0.930342	0.185	0.559	4.65922e-12
CHCHD3	4.58614e-25	-0.933732	0.128	0.559	1.71889e-20
GPX1	4.02127e-141	-0.934905	0	0.647	1.50717e-136
CYP4Z2P	3.66934e-73	-0.934905	0	0.338	1.37527e-68
RAPGEF2	8.78721e-21	-0.93507	0.128	0.515	3.29345e-16
OSMR	9.30087e-12	-0.936146	0.383	0.647	3.48597e-07
RASA2	2.03195e-32	-0.938278	0.081	0.529	7.61573e-28
SSBP2	2.41061e-18	-0.939161	0.155	0.529	9.03495e-14
TRAK1	6.87296e-12	-0.940468	0.149	0.426	2.57599e-07
OPHN1	3.73705e-25	-0.941076	0.083	0.471	1.40065e-20
CTNNB1	2.30076e-06	-0.941777	0.649	0.765	0.0862323
EML4	1.43353e-18	-0.94265	0.263	0.676	5.37287e-14
SMG1P1	2.4587e-76	-0.94596	0	0.353	9.21521e-72
MT-TQ	2.4557e-76	-0.94596	0	0.353	9.20397e-72
ST7	2.53204e-17	-0.946727	0.147	0.5	9.4901e-13
USP34	9.92153e-17	-0.947691	0.27	0.676	3.71859e-12
ANK3	9.20289e-12	-0.951554	0.347	0.632	3.44924e-07
ARHGAP26	1.64436e-32	-0.955913	0.088	0.559	6.16305e-28
B4GALT5	6.62391e-12	-0.956026	0.418	0.706	2.48264e-07
CASC15	2.87466e-27	-0.956742	0.038	0.353	1.07742e-22
CDKAL1	6.1796e-33	-0.964252	0.088	0.544	2.31611e-28
PLEKHA6	2.17675e-72	-0.965181	0.017	0.5	8.15845e-68
C9orf3	1.91569e-27	-0.967033	0.139	0.603	7.18e-23
EVA1C	2.08076e-12	-0.968019	0.272	0.588	7.79868e-08
PARD3B	1.27252e-30	-0.972503	0.074	0.485	4.76942e-26
PLPP3	3.71647e-24	-0.974042	0.083	0.456	1.39293e-19
ZNF83	1.09154e-10	-0.974767	0.122	0.382	4.09111e-06
RNASEK	5.44377e-53	-0.975329	0.077	0.676	2.04032e-48
MAP4K3	2.67962e-24	-0.976116	0.126	0.544	1.00432e-19
RABGAP1L	7.53924e-16	-0.976158	0.203	0.559	2.82571e-11
TLE4	0.000135199	-0.977286	0.428	0.515	1
HNRNPC	2.66597e-16	-0.977504	0.655	0.956	9.99206e-12
ALCAM	4.52225e-10	-0.977823	0.856	0.912	1.69494e-05
MYO5B	9.78436e-18	-0.97845	0.091	0.412	3.66718e-13
RPS13P2	1.06045e-82	-0.978626	0	0.382	3.97457e-78
FGD4	1.08261e-24	-0.982555	0.08	0.456	4.05761e-20
SLMAP	3.05396e-14	-0.982563	0.213	0.559	1.14462e-09
ITGB8	8.27491e-14	-0.989657	0.1	0.382	3.10144e-09
ERC1	2.05879e-14	-0.991162	0.199	0.529	7.71634e-10
MYOF	1.03965e-13	-0.991239	0.266	0.588	3.8966e-09
LARP4B	2.93935e-17	-0.991245	0.268	0.647	1.10167e-12
MIR222HG	1.78553e-16	-0.992403	0.121	0.456	6.69216e-12
SUPT3H	8.45836e-33	-0.993855	0.049	0.426	3.17019e-28
EXOC4	1.2672e-15	-0.996346	0.144	0.471	4.74948e-11
BAIAP2L1	8.23694e-23	-0.99726	0.228	0.676	3.0872e-18
GNA14	3.45182e-23	-0.999336	0.093	0.471	1.29374e-18
FABP5P7	1.19988e-111	-1	0	0.515	4.49716e-107
ATP1B3	6.07674e-26	-1.00412	0.146	0.618	2.27756e-21
THSD4	1.0478e-44	-1.00552	0.039	0.471	3.92714e-40
ACACA	3.23734e-18	-1.00804	0.15	0.515	1.21335e-13
EEF1A1P13	6.80848e-115	-1.01057	0	0.529	2.55182e-110
GABARAP	1.2638e-37	-1.0121	0.138	0.721	4.73673e-33
CACHD1	2.64569e-25	-1.01289	0.097	0.5	9.91605e-21
CYTH1	2.92944e-35	-1.01519	0.117	0.647	1.09795e-30
GSK3B	1.21151e-18	-1.01792	0.169	0.544	4.54075e-14
CDK14	1.96241e-09	-1.01986	0.337	0.574	7.35512e-05
PACSIN2	2.73199e-15	-1.02073	0.314	0.662	1.02395e-10
STX3	2.01389e-30	-1.02932	0.159	0.691	7.54805e-26
EVI5	9.12748e-20	-1.03037	0.169	0.574	3.42098e-15
MFHAS1	5.7308e-19	-1.03118	0.184	0.574	2.1479e-14
DHFR	2.79336e-30	-1.0322	0.055	0.426	1.04695e-25
BCL2L14	3.74726e-106	-1.03574	0.004	0.544	1.40447e-101
PTPRD	3.70818e-31	-1.03599	0.029	0.338	1.38983e-26
SREBF2	5.61063e-16	-1.03693	0.304	0.662	2.10286e-11
LRMDA	1.33962e-41	-1.04558	0.068	0.559	5.0209e-37
ANKRD11	7.04235e-18	-1.04653	0.416	0.809	2.63947e-13
KMT2C	5.35869e-16	-1.05364	0.422	0.75	2.00844e-11
CD44	3.17716e-34	-1.05462	0.181	0.779	1.1908e-29
USP6NL	6.62259e-12	-1.05475	0.229	0.515	2.48215e-07
RFX2	1.05457e-21	-1.05546	0.101	0.471	3.95253e-17
GAREM1	1.62757e-24	-1.05572	0.203	0.662	6.10014e-20
PHACTR1	1.12051e-20	-1.05802	0.062	0.368	4.19966e-16
IQCN	7.01991e-11	-1.06017	0.149	0.412	2.63106e-06
NAV2	5.34947e-12	-1.06134	0.327	0.632	2.00498e-07
HIVEP3	8.75527e-20	-1.06143	0.103	0.456	3.28148e-15
RPL4P4	1.01702e-98	-1.06228	0	0.456	3.81179e-94
MRTFA	1.01642e-98	-1.06228	0	0.456	3.80954e-94
PTPRJ	6.53839e-65	-1.06279	0.035	0.574	2.45059e-60
PATJ	6.08011e-10	-1.06477	0.435	0.662	2.27882e-05
SPPL3	5.55778e-26	-1.06615	0.185	0.662	2.08306e-21
CMIP	7.86008e-34	-1.06728	0.126	0.647	2.94596e-29
RPL7P1	6.10205e-102	-1.07241	0	0.471	2.28705e-97
GAB2	1.42696e-54	-1.07313	0.026	0.471	5.34824e-50
SRPK2	1.40453e-22	-1.07464	0.143	0.559	5.26417e-18
VMP1	1.12732e-13	-1.07561	0.571	0.853	4.22521e-09
C6orf48	2.03663e-07	-1.07729	0.328	0.544	0.0076333
CLIP1	5.80659e-12	-1.08077	0.352	0.632	2.17631e-07
APOC1	1.49271e-54	-1.08315	0.081	0.706	5.59466e-50
ATP13A4	1.66749e-18	-1.08597	0.231	0.618	6.24977e-14
DAPK1	2.62205e-10	-1.08653	0.248	0.529	9.82745e-06
F3	1.02484e-06	-1.09057	0.298	0.515	0.0384109
ZFAND6	2.34665e-22	-1.09137	0.227	0.662	8.79523e-18
PTPN12	4.94115e-19	-1.09274	0.306	0.721	1.85194e-14
AMBRA1	8.41954e-63	-1.09786	0.044	0.603	3.15564e-58
FAF1	1.29459e-24	-1.09865	0.135	0.574	4.85214e-20
SHROOM3	6.53963e-12	-1.10122	0.449	0.676	2.45105e-07
UBE2H	7.27065e-13	-1.10156	0.294	0.603	2.72504e-08
ERBB4	5.32456e-30	-1.1021	0.087	0.515	1.99565e-25
ZSWIM4	6.35996e-33	-1.10722	0.057	0.456	2.38371e-28
BIRC6	4.77777e-23	-1.10722	0.21	0.662	1.79071e-18
PDE4C	2.00322e-54	-1.10917	0.002	0.279	7.50806e-50
NME1-NME2	4.80647e-115	-1.10917	0.002	0.559	1.80147e-110
SPSB1	8.40288e-28	-1.11155	0.11	0.544	3.1494e-23
NPIPB4	5.98766e-51	-1.11252	0.034	0.485	2.24417e-46
WWTR1	5.31272e-07	-1.11526	0.679	0.721	0.0199121
GNAQ	5.50394e-18	-1.11617	0.331	0.735	2.06288e-13
TYROBP	1.07292e-122	-1.12411	0.005	0.632	4.02132e-118
SH3RF1	7.59857e-15	-1.12425	0.339	0.662	2.84794e-10
NFKB1	2.94023e-16	-1.12507	0.222	0.603	1.102e-11
MAGI3	5.04425e-12	-1.12664	0.448	0.691	1.89059e-07
FTX	1.74729e-18	-1.12811	0.189	0.574	6.54882e-14
RPL13AP25	3.81619e-118	-1.13171	0	0.544	1.43031e-113
CRIM1	7.21811e-14	-1.13324	0.246	0.559	2.70535e-09
NUP98	1.35285e-24	-1.13557	0.218	0.676	5.07048e-20
TACC2	1.97687e-16	-1.1389	0.357	0.706	7.4093e-12
RASAL2	1.85904e-18	-1.13911	0.083	0.397	6.96767e-14
SMURF2	1.5104e-17	-1.14379	0.196	0.574	5.66099e-13
LRBA	8.70995e-17	-1.15003	0.248	0.618	3.26449e-12
PRKCE	6.35613e-24	-1.1559	0.148	0.574	2.38228e-19
BRAF	1.83051e-21	-1.1559	0.293	0.721	6.86076e-17
MYH9	1.44691e-10	-1.15865	0.432	0.676	5.42301e-06
DENND5A	4.06931e-52	-1.16721	0.072	0.647	1.52518e-47
AUTS2	4.29723e-14	-1.17562	0.336	0.662	1.6106e-09
CNKSR3	3.11385e-17	-1.17602	0.223	0.618	1.16707e-12
ANKRD28	2.60805e-15	-1.17645	0.221	0.603	9.77496e-11
SGMS2	5.03888e-11	-1.18109	0.493	0.706	1.88857e-06
RBPMS	8.06182e-10	-1.18139	0.45	0.647	3.02157e-05
PTPN1	1.64083e-27	-1.18398	0.202	0.721	6.14984e-23
MT-ND2	6.06061e-12	-1.18517	0.918	1	2.27152e-07
ADAM9	2.03584e-13	-1.18613	0.207	0.515	7.63033e-09
NPIPB3	1.41816e-134	-1.18714	0.001	0.632	5.31526e-130
GPHN	8.29844e-33	-1.19109	0.097	0.559	3.11025e-28
FNBP1	2.07471e-41	-1.19611	0.13	0.721	7.77602e-37
HIVEP2	1.42863e-29	-1.20955	0.148	0.632	5.3545e-25
LYN	5.50736e-18	-1.21286	0.385	0.779	2.06416e-13
GPCPD1	3.88001e-33	-1.21346	0.128	0.647	1.45423e-28
GCNT2	4.62302e-14	-1.2148	0.376	0.691	1.73271e-09
MIR1244-2	4.25578e-141	-1.21632	0	0.647	1.59507e-136
NEBL	2.44181e-28	-1.22124	0.156	0.632	9.15189e-24
SDK1	1.99225e-28	-1.22172	0.092	0.515	7.46694e-24
SPIDR	4.11286e-26	-1.22341	0.21	0.676	1.5415e-21
MTND2P28	2.1042e-121	-1.22542	0	0.559	7.88656e-117
SAMD4A	1.05805e-30	-1.22609	0.069	0.471	3.96559e-26
ARIH1	4.52644e-18	-1.23091	0.359	0.75	1.69651e-13
RPL21P16	6.86561e-115	-1.23447	0	0.529	2.57323e-110
SPAG9	3.73107e-21	-1.23497	0.322	0.779	1.3984e-16
KDM6A	7.76773e-28	-1.24205	0.149	0.618	2.91135e-23
MIR4435-2HG	9.71056e-39	-1.24354	0.041	0.441	3.63952e-34
CUX1	8.95823e-24	-1.24673	0.375	0.824	3.35754e-19
MIR4300HG	1.67261e-95	-1.26127	0	0.441	6.26896e-91
NFAT5	8.20451e-17	-1.26198	0.43	0.75	3.07505e-12
NPIPB5	1.91773e-30	-1.26821	0.134	0.618	7.18766e-26
PPP6R3	2.48662e-26	-1.27174	0.252	0.735	9.31985e-22
SMURF1	3.05192e-23	-1.27333	0.178	0.603	1.14386e-18
PSME4	2.35208e-20	-1.27508	0.301	0.721	8.8156e-16
SHANK2	6.34591e-23	-1.2762	0.133	0.529	2.37845e-18
TMX2-CTNND1	2.10752e-121	-1.27886	0	0.559	7.89899e-117
CRIP1	4.78371e-36	-1.28056	0.112	0.647	1.79293e-31
ANKRD17	4.20843e-20	-1.28502	0.284	0.691	1.57732e-15
SGPP2	1.793e-14	-1.28596	0.265	0.618	6.72017e-10
TJP1	2.09118e-17	-1.28669	0.423	0.75	7.83776e-13
PTK2	2.14664e-25	-1.28845	0.286	0.75	8.04562e-21
MECOM	1.6109e-17	-1.29756	0.454	0.765	6.03766e-13
SENP3-EIF4A1	4.94491e-151	-1.30485	0	0.691	1.85335e-146
PELI1	6.49272e-17	-1.30891	0.35	0.721	2.43347e-12
RERE	1.83532e-17	-1.31316	0.43	0.765	6.87878e-13
ZBTB20	7.22224e-22	-1.32037	0.315	0.75	2.7069e-17
TCF12	1.60718e-29	-1.32171	0.172	0.662	6.02372e-25
S100A4	1.02886e-61	-1.32313	0.054	0.647	3.85616e-57
CEMIP2	2.37569e-12	-1.32954	0.22	0.515	8.90409e-08
ERCC1	3.9817e-11	-1.32997	0.171	0.441	1.49234e-06
RPL7P9	6.8742e-115	-1.33039	0	0.529	2.57645e-110
RPL36A	1.29505e-19	-1.33099	0.76	0.985	4.85384e-15
GPRC5D-AS1	3.51379e-41	-1.33389	0.067	0.544	1.31697e-36
MYO6	9.78838e-17	-1.33944	0.486	0.765	3.66868e-12
RAD51B	4.6005e-38	-1.34872	0.079	0.559	1.72427e-33
AGAP1	2.86329e-39	-1.35181	0.117	0.662	1.07316e-34
MED13L	3.69675e-29	-1.3581	0.322	0.838	1.38554e-24
PTPRK	3.8383e-23	-1.36245	0.242	0.691	1.43859e-18
IGF2BP2	5.87629e-26	-1.36419	0.143	0.588	2.20243e-21
EFNA5	3.93857e-15	-1.37132	0.136	0.456	1.47618e-10
GAS5	1.2122e-111	-1.37197	0	0.515	4.54331e-107
FOXP1	1.49077e-17	-1.37349	0.45	0.779	5.58742e-13
MT-TE	3.23649e-131	-1.38014	0	0.603	1.21304e-126
CCDC200	6.10064e-102	-1.38014	0	0.471	2.28652e-97
SIPA1L1	8.03425e-44	-1.38053	0.19	0.838	3.01124e-39
GLS	1.85105e-22	-1.38107	0.208	0.647	6.93774e-18
LGALS1	2.35748e-73	-1.40108	0.055	0.721	8.83583e-69
SNHG5	2.14842e-144	-1.40439	0	0.662	8.05227e-140
RBM47	9.52692e-25	-1.42368	0.521	0.956	3.57069e-20
DOCK4	1.74091e-40	-1.4263	0.132	0.721	6.52491e-36
NCEH1	3.50776e-23	-1.43545	0.114	0.515	1.31471e-18
MACC1	1.08835e-15	-1.44728	0.322	0.676	4.07914e-11
MYO1D	1.00097e-36	-1.45671	0.151	0.691	3.75164e-32
LRRFIP2	1.03732e-15	-1.46048	0.389	0.676	3.88786e-11
RAB7A	1.98045e-28	-1.46058	0.352	0.882	7.42273e-24
UBAP1	6.1519e-29	-1.46305	0.222	0.706	2.30573e-24
PARD6B	2.79529e-22	-1.46615	0.253	0.691	1.04768e-17
RPL13AP5	5.06599e-151	-1.47478	0	0.691	1.89873e-146
ETV6	1.89215e-30	-1.47541	0.228	0.765	7.09179e-26
MAML2	8.20578e-30	-1.48975	0.239	0.75	3.07553e-25
AKAP13	5.80059e-24	-1.4978	0.595	0.956	2.17406e-19
TRIO	3.3645e-26	-1.51912	0.214	0.676	1.26102e-21
JMJD1C	4.77472e-25	-1.54227	0.535	0.926	1.78957e-20
CELF2	3.27017e-35	-1.54987	0.279	0.853	1.22566e-30
CHD2	8.11525e-28	-1.58173	0.419	0.868	3.0416e-23
FTL	2.61182e-28	-1.58722	0.981	1	9.78912e-24
QKI	3.97168e-44	-1.58954	0.201	0.868	1.48859e-39
MT-ND6	7.58598e-37	-1.5934	0.216	0.824	2.84322e-32
SVIL	5.41824e-34	-1.60326	0.21	0.765	2.03076e-29
LINC00513	9.62738e-124	-1.60881	0.021	0.779	3.60834e-119
TEX14	6.02453e-87	-1.63438	0.004	0.456	2.25799e-82
USP54	6.81122e-12	-1.65177	0.386	0.647	2.55285e-07
ADK	3.3049e-37	-1.65443	0.249	0.824	1.23868e-32
WWOX	2.1845e-42	-1.66763	0.071	0.559	8.1875e-38
CAMK1D	2.09325e-27	-1.68069	0.117	0.559	7.8455e-23
STAG1	1.09772e-35	-1.68762	0.193	0.75	4.11426e-31
FHIT	6.6166e-30	-1.72381	0.146	0.618	2.4799e-25
ARHGAP42	1.51558e-21	-1.72792	0.212	0.618	5.68038e-17
RPL9P9	2.42897e-154	-1.73909	0	0.706	9.10378e-150
SFTPC	1.49651e-47	-1.74775	0.056	0.574	5.60892e-43
MCU	5.38407e-31	-1.74841	0.19	0.706	2.01795e-26
NXN	3.52618e-25	-1.74996	0.268	0.721	1.32161e-20
LPP	5.50872e-22	-1.7589	0.479	0.838	2.06467e-17
SMYD3	3.01712e-58	-1.77185	0.096	0.735	1.13082e-53
MACF1	1.09481e-27	-1.79889	0.461	0.882	4.10334e-23
FAM160A1	6.47674e-86	-1.80268	0.04	0.706	2.42748e-81
KIAA1217	7.17902e-31	-1.8366	0.348	0.853	2.6907e-26
EEF1G	1.15488e-73	-1.84299	0.109	0.882	4.3285e-69
CDH1	2.40971e-23	-1.8521	0.507	0.838	9.03158e-19
DENND4A	4.36081e-61	-1.87214	0.122	0.838	1.63443e-56
BTBD9	2.39314e-41	-1.88014	0.135	0.691	8.96948e-37
FNDC3B	3.22978e-30	-1.90581	0.504	0.956	1.21052e-25
RPS10-NUDT3	3.94129e-198	-1.92376	0	0.897	1.47719e-193
PLEKHA7	3.44085e-69	-1.93302	0.107	0.853	1.28963e-64
RPS28P7	3.63671e-181	-1.96239	0	0.824	1.36304e-176
MACROD2	1.17417e-08	-1.96373	0.503	0.647	0.000440078
NEDD4L	2.52979e-32	-1.98282	0.809	0.971	9.48164e-28
RPL6P27	8.91473e-178	-1.98935	0	0.809	3.34124e-173
EEF1A1P5	6.24905e-188	-1.99469	0	0.853	2.34215e-183
EXT1	1.9896e-40	-2.01937	0.162	0.735	7.45704e-36
PDE4D	3.65467e-29	-2.02727	0.193	0.676	1.36977e-24
MAGI1	1.64695e-54	-2.04471	0.148	0.809	6.17277e-50
LINC01619	3.95455e-198	-2.08746	0	0.897	1.48216e-193
LINC00511	1.65851e-56	-2.09968	0.06	0.618	6.21608e-52
RPS17	2.69819e-30	-2.10177	0.597	0.956	1.01128e-25
LINC00486	5.85811e-205	-2.10236	0	0.926	2.19562e-200
PARD3	1.62885e-55	-2.11257	0.157	0.838	6.10494e-51
ATXN1	3.6582e-65	-2.11346	0.136	0.897	1.37109e-60
RPL41P2	1.56542e-184	-2.15571	0	0.838	5.86719e-180
ZFAND3	7.07566e-71	-2.16646	0.17	0.971	2.65196e-66
ZSWIM6	1.61707e-72	-2.17504	0.12	0.897	6.06076e-68
RPL3P4	1.02056e-194	-2.20716	0	0.882	3.82507e-190
SIK3	2.09122e-79	-2.25217	0.122	0.941	7.83789e-75
TXNRD1	5.32909e-55	-2.32944	0.212	0.941	1.99734e-50
DGKI	1.02472e-194	-2.38827	0	0.882	3.84066e-190
RPL7P23	4.02477e-198	-2.39232	0	0.897	1.50848e-193
MTCO2P12	6.38295e-188	-2.40038	0	0.853	2.39233e-183
ARMC9	1.73619e-107	-2.44043	0.067	0.941	6.50724e-103
CCSER1	1.25388e-116	-2.44086	0.063	0.956	4.69953e-112
RPL21P75	1.55171e-201	-2.4975	0	0.912	5.81582e-197
RPL13P12	5.89811e-205	-2.50499	0	0.926	2.21061e-200
SCHLAP1	3.67689e-222	-2.56717	0	1	1.3781e-217
RPL17-C18orf32	1.23201e-182	-2.5904	0.008	0.926	4.61757e-178
LINC-PINT	1.5493e-201	-2.59202	0	0.912	5.80676e-197
RPL13AP7	2.20028e-208	-2.67076	0	0.941	8.24663e-204
CMAHP	2.18352e-144	-2.67741	0	0.662	8.18385e-140
RPL10P9	8.09506e-212	-2.7037	0	0.956	3.03403e-207
CYP2B7P	2.43032e-164	-2.73909	0	0.75	9.10884e-160
IL6ST	6.54608e-39	-2.85761	0.609	0.985	2.45347e-34
RBFOX2	8.17893e-67	-2.89428	0.204	0.985	3.06546e-62
MTATP6P1	1.55107e-201	-2.92376	0	0.912	5.81342e-197
MTND1P23	5.89521e-205	-3.01582	0	0.926	2.20953e-200
STEAP1B	2.95339e-215	-3.09245	0	0.971	1.10693e-210
MTATP8P1	1.05652e-218	-3.93352	0	0.985	3.95985e-214
MT-RNR1	2.2203e-208	-3.97053	0	0.941	8.32169e-204
MT-ND4L	1.8352e-48	-4.02148	0.48	1	6.87831e-44
MT-ATP8	8.07378e-73	-4.39083	0.202	1	3.02605e-68
MT-RNR2	2.96791e-215	-5.33039	0	0.971	1.11237e-210
MTCO1P12	3.72092e-222	-5.70898	0	1	1.3946e-217

## Sheet: Goblet MUC5A high
Gene	p_val	avg_log2FC	pct.parakuat	pct.normal	p_val_adj
MT-CO3	5.90745e-17	5.58381	0.988	0	2.21411e-12
MT-ND4	9.59232e-17	4.54013	0.981	0	3.5952e-12
RPL26	6.64879e-17	3.23459	0.984	0	2.49197e-12
FTH1	6.64684e-16	2.62592	0.969	0.2	2.49124e-11
SERPINB3	0.000415527	2.61069	0.444	0.08	1
MUC1	4.13614e-16	2.38799	0.953	0	1.55023e-11
FABP5	3.24487e-07	2.38515	0.769	0.32	0.0121618
RPL30	2.84934e-15	2.38073	0.988	0.32	1.06793e-10
RPS23	9.21423e-15	2.36388	0.986	0.48	3.45349e-10
EEF1A1	9.58201e-16	2.27333	1	0.88	3.59134e-11
FAM3D	7.78368e-13	1.95159	0.878	0.08	2.91732e-08
CALM2	1.11799e-14	1.92427	0.9	0	4.19022e-10
AGR2	8.12219e-10	1.88509	0.986	0.72	3.0442e-05
ADIRF	7.52305e-12	1.87217	0.797	0	2.81964e-07
RPS10	4.88444e-13	1.77677	0.841	0	1.83069e-08
MUC5B	3.0933e-07	1.73521	0.745	0.2	0.0115937
GSTA1	1.77974e-08	1.70674	0.888	0.48	0.000667048
UBB	2.53577e-13	1.66389	0.886	0.12	9.50406e-09
S100P	4.20443e-07	1.65731	0.844	0.4	0.0157582
CLCA2	4.39586e-08	1.63134	0.757	0.2	0.00164757
CTSD	5.76796e-13	1.61738	0.834	0	2.16183e-08
EEF1D	1.88203e-13	1.60257	0.906	0.16	7.05385e-09
MUC16	4.37693e-09	1.55203	0.808	0.24	0.000164047
H3F3A	2.39622e-10	1.5318	0.953	0.52	8.98103e-06
C19orf33	7.59086e-12	1.52925	0.79	0	2.84505e-07
PPIB	4.58947e-12	1.49297	0.795	0	1.72013e-07
GAPDH	1.50404e-10	1.47889	0.841	0.16	5.63715e-06
KRT8	1.06202e-06	1.46033	0.839	0.44	0.0398045
RPL41	2.02276e-10	1.45731	0.99	1	7.58131e-06
PRDX1	3.2301e-11	1.44894	0.822	0.12	1.21064e-06
KRT7	5.51128e-11	1.43614	0.972	0.88	2.06563e-06
KRT19	6.00187e-07	1.41728	0.981	0.92	0.022495
TPT1	1.39335e-12	1.40118	1	0.96	5.22228e-08
XIST	3.42277e-07	1.39959	0.74	0.32	0.0128285
GSTP1	6.1624e-09	1.39031	0.99	0.84	0.000230967
NR4A1	3.21529e-08	1.38439	0.654	0.04	0.00120509
JUN	3.91583e-05	1.34337	0.839	0.72	1
CALR	4.87572e-10	1.32613	0.813	0.2	1.82742e-05
TSPAN1	2.19715e-09	1.32319	0.921	0.52	8.23492e-05
XBP1	1.75462e-09	1.32079	0.969	0.64	6.57632e-05
BPIFB1	8.97494e-05	1.29112	0.955	0.84	1
HNRNPA1	4.94594e-10	1.27476	0.708	0	1.85374e-05
AQP5	1.50116e-06	1.25657	0.834	0.4	0.0562635
LGALS3	7.14531e-09	1.25459	0.963	0.84	0.000267806
CLDN7	3.6054e-11	1.24605	0.776	0.04	1.35131e-06
ALDH1A1	1.18896e-08	1.2259	0.946	0.72	0.000445621
CLIC1	1.70131e-09	1.19568	0.734	0.08	6.3765e-05
CYP2F1	2.31544e-07	1.18442	0.837	0.48	0.00867826
ID1	0.000479489	1.18249	0.684	0.44	1
STEAP4	2.80981e-08	1.18211	0.82	0.32	0.00105312
HSP90AA1	9.95958e-08	1.17398	0.928	0.56	0.00373285
TMEM205	3.72477e-10	1.16993	0.708	0	1.39605e-05
KRT18	1.7982e-07	1.15224	0.953	0.64	0.00673964
BTG1	1.65681e-06	1.14619	0.526	0	0.0620971
HSPA1A	3.98966e-05	1.1422	0.558	0.12	1
STARD10	3.77398e-10	1.12553	0.706	0	1.41449e-05
MUC5AC	0.00711409	1.11974	0.231	0	1
TSTD1	1.66679e-09	1.11392	0.678	0	6.24714e-05
CHST9	9.06853e-08	1.08262	0.802	0.28	0.00339888
CEBPD	3.97111e-05	1.07626	0.738	0.44	1
HSPA5	6.97684e-07	1.0727	0.722	0.24	0.0261492
NUCB2	2.13116e-07	1.0696	0.895	0.44	0.00798759
DDIT4	0.000748373	1.06654	0.327	0	1
GNAS	3.02701e-08	1.066	0.946	0.56	0.00113452
HEBP2	5.02678e-08	1.05817	0.694	0.12	0.00188404
TUBA1B	1.02368e-07	1.05809	0.593	0	0.00383677
NACA	3.04143e-08	1.0493	0.981	0.84	0.00113993
SUMO2	3.34107e-08	1.03174	0.677	0.08	0.00125223
ARPC3	1.18642e-08	1.02791	0.668	0.04	0.00044467
IER3	4.44277e-05	1.02425	0.516	0.08	1
LMNA	3.11953e-05	1.02247	0.806	0.56	1
RPL7A	2.79611e-06	1.00651	0.976	0.92	0.104798
CYP4B1	2.01042e-06	1.00598	0.802	0.44	0.0753506
TFF3	0.00275082	0.988874	0.691	0.36	1
UQCR11	1.31049e-08	0.984787	0.629	0	0.00049117
ATP1B1	3.61899e-06	0.981171	0.872	0.48	0.13564
RRBP1	3.48886e-07	0.977618	0.808	0.36	0.0130762
EID1	8.92705e-08	0.975016	0.862	0.36	0.00334586
MIF	2.49443e-07	0.974555	0.57	0	0.00934911
CLDN3	1.94793e-05	0.964417	0.631	0.2	0.730086
CXCL6	0.000523749	0.956963	0.694	0.36	1
PERP	7.27118e-06	0.945601	0.834	0.6	0.272524
KRT4	0.00782227	0.944441	0.453	0.2	1
RPL13	7.54781e-07	0.941138	0.995	0.96	0.0282892
PRDX2	9.30938e-08	0.938161	0.587	0	0.00348916
GSN	4.05681e-06	0.937519	0.799	0.4	0.152049
RPL6	2.32481e-07	0.9275	0.99	0.96	0.00871337
PDIA6	4.23685e-08	0.920946	0.605	0	0.00158797
ATP5MF	3.33038e-08	0.920946	0.608	0	0.00124823
HSP90B1	2.02002e-05	0.913519	0.792	0.52	0.757104
SLC9A3R2	1.14182e-07	0.91025	0.738	0.16	0.00427954
TUBB4B	1.63539e-07	0.908959	0.61	0.04	0.00612944
UBC	4.94906e-06	0.907851	0.949	0.68	0.185491
PDIA3	5.28298e-06	0.903169	0.781	0.44	0.198006
TMEM238	7.52244e-08	0.900274	0.657	0.08	0.00281941
PPIA	3.932e-06	0.897228	0.851	0.4	0.147372
ATP5PO	5.58878e-08	0.891338	0.596	0	0.00209467
CD63	9.3006e-07	0.88579	0.979	0.8	0.0348586
DYNLL1	1.4203e-05	0.879085	0.753	0.36	0.532328
HMGB1	9.21531e-06	0.872394	0.837	0.56	0.34539
TPM1	1.3469e-05	0.868923	0.57	0.12	0.504818
HES1	0.00924716	0.865146	0.505	0.28	1
SELENOW	9.87669e-06	0.863919	0.785	0.36	0.370178
CALM1	5.93316e-06	0.861371	0.767	0.4	0.222375
ACTG1	3.03726e-05	0.859419	0.965	0.92	1
MCL1	5.50474e-06	0.855544	0.488	0	0.206318
PLEKHS1	2.21218e-05	0.853847	0.748	0.36	0.829125
WDR83OS	4.74409e-07	0.852753	0.549	0	0.0177809
S100A11	6.8153e-06	0.852297	0.983	0.92	0.255438
HSP90AB1	6.65201e-06	0.85198	0.86	0.6	0.249317
VMO1	0.00337703	0.850723	0.621	0.32	1
KLK11	0.000178496	0.845102	0.914	0.68	1
TSC22D3	6.7681e-05	0.844141	0.491	0.08	1
SOX2	6.51058e-06	0.842944	0.483	0	0.244017
CD81	4.36356e-05	0.836172	0.829	0.56	1
RPL18	8.34581e-06	0.826448	0.993	0.96	0.312801
PCBP1	9.90956e-07	0.820268	0.53	0	0.037141
GOLGB1	0.000372035	0.817886	0.664	0.4	1
HMGN2	6.60124e-06	0.811056	0.589	0.12	0.247414
HIGD2A	1.52308e-06	0.810235	0.519	0	0.0570851
NANS	1.17788e-06	0.808398	0.659	0.16	0.044147
PIGR	2.62618e-05	0.79624	0.981	0.64	0.984292
RARRES3	0.00050264	0.795456	0.727	0.44	1
KDELR1	1.20758e-06	0.794273	0.629	0.12	0.0452599
AES	3.59365e-06	0.793058	0.664	0.16	0.13469
HNRNPA2B1	9.83989e-05	0.783938	0.799	0.6	1
MZT2B	9.60496e-06	0.778065	0.729	0.28	0.359994
CD55	0.00343856	0.77278	0.907	0.92	1
RPS11	1.6831e-05	0.772343	0.99	0.96	0.630826
EIF4G2	2.63518e-05	0.769387	0.708	0.36	0.987665
NDUFA11	1.39322e-06	0.766425	0.517	0	0.0522179
ADH1C	1.84833e-05	0.763456	0.449	0	0.692755
ARL6IP4	2.18937e-06	0.76197	0.505	0	0.0820578
CCND1	0.00459642	0.760758	0.692	0.44	1
EPCAM	5.33127e-06	0.760109	0.857	0.52	0.199816
CP	0.000553477	0.757003	0.916	0.68	1
EEF2	7.68978e-05	0.756226	0.848	0.72	1
SELENBP1	7.23923e-06	0.755621	0.554	0.08	0.271326
MT-ND5	0.000859695	0.749919	0.893	0.92	1
GLUL	0.000649903	0.742982	0.722	0.48	1
KDELR2	2.39529e-06	0.740995	0.503	0	0.0897755
NDUFB8	2.71338e-06	0.739486	0.5	0	0.101698
SLC44A4	9.99619e-06	0.738226	0.638	0.2	0.374657
SELENOH	1.42195e-06	0.734946	0.514	0	0.0532945
GCHFR	4.23516e-05	0.731912	0.425	0	1
SRRM2	0.000160102	0.729677	0.668	0.32	1
TMBIM4	2.77105e-06	0.725825	0.498	0	0.103859
GNG5	1.29854e-05	0.725197	0.706	0.28	0.486694
KIAA1324	0.000176261	0.72088	0.738	0.4	1
YBX3	3.31034e-05	0.719931	0.706	0.28	1
RPS3A	0.000186651	0.719613	0.969	0.96	1
SET	9.84069e-05	0.711672	0.671	0.28	1
JUND	0.000421612	0.710594	0.853	0.6	1
RPS8	0.000286831	0.70945	0.995	0.92	1
CCDC80	0.00196844	0.709237	0.379	0.08	1
P4HB	1.60871e-05	0.706029	0.771	0.32	0.602945
TSPAN8	0.000507741	0.704033	0.895	0.68	1
NORAD	1.5585e-05	0.702408	0.495	0.04	0.584128
NDUFC2	1.24574e-06	0.701216	0.514	0	0.0466903
EDF1	2.40499e-05	0.701216	0.86	0.48	0.901391
PRSS23	0.000339006	0.699374	0.801	0.4	1
SERBP1	8.4681e-05	0.696875	0.666	0.28	1
CLINT1	6.88108e-05	0.696434	0.748	0.36	1
EPAS1	0.000762118	0.694413	0.717	0.4	1
RAB25	1.70874e-05	0.693438	0.531	0.08	0.640437
CHMP1B	2.65562e-05	0.691878	0.437	0	0.995327
PPP1R14B	6.82635e-05	0.689099	0.493	0.08	1
CDC42EP5	7.52062e-05	0.686925	0.591	0.2	1
TXN	0.00384324	0.682825	0.853	0.64	1
BAG1	4.02556e-05	0.681924	0.687	0.28	1
SRSF3	0.000103288	0.679972	0.638	0.28	1
IRX3	0.000723716	0.679536	0.538	0.2	1
RACK1	0.000594437	0.676254	0.967	0.84	1
SPDEF	6.92188e-05	0.676004	0.493	0.08	1
BLOC1S1	2.32448e-05	0.673019	0.441	0	0.871217
H2AFJ	8.9031e-05	0.672114	0.705	0.36	1
RPS24	3.83988e-05	0.669548	0.997	0.96	1
FXYD3	0.000360842	0.668677	0.932	0.72	1
EEF1B2	0.00047141	0.667688	0.853	0.72	1
EIF4A1	1.21411e-05	0.666677	0.458	0	0.455048
CEACAM6	0.00427361	0.662107	0.857	0.64	1
ELF3	0.000363102	0.65521	0.967	0.92	1
HNRNPU	0.00512718	0.655023	0.601	0.4	1
HSPA8	0.000599747	0.65391	0.584	0.24	1
CST3	6.08408e-05	0.649073	0.976	0.92	1
CYP2A13	0.00318019	0.645873	0.266	0	1
NPM1	0.000251244	0.645297	0.764	0.52	1
SEC62	0.00010052	0.644295	0.857	0.56	1
DSP	0.00101287	0.642939	0.568	0.24	1
RPS2	0.000875615	0.642475	0.983	1	1
AKR1C3	0.000197681	0.641987	0.462	0.08	1
SPCS2	0.00012999	0.63486	0.722	0.44	1
VAMP8	0.00114587	0.634457	0.85	0.68	1
LMAN2	7.41332e-05	0.628303	0.584	0.16	1
ATP5F1E	0.000244178	0.627678	0.944	0.8	1
PTP4A2	9.56283e-05	0.627412	0.542	0.12	1
DDT	3.65409e-05	0.626457	0.533	0.08	1
RNF7	4.36277e-05	0.625895	0.465	0.04	1
AHNAK	0.00278109	0.625581	0.643	0.32	1
RHOV	0.0017722	0.624725	0.71	0.48	1
SRP14	5.68521e-06	0.624039	0.916	0.64	0.213082
MSLN	0.00508053	0.620881	0.344	0.08	1
SRSF7	0.00102686	0.619901	0.551	0.24	1
DUSP1	0.00806918	0.619267	0.654	0.44	1
SRSF9	5.53652e-05	0.614916	0.413	0	1
FKBP11	0.000264193	0.611618	0.362	0	1
ALDH2	0.000523431	0.611205	0.757	0.48	1
ATP5ME	0.000271531	0.609337	0.792	0.52	1
HDLBP	0.000140905	0.60841	0.654	0.24	1
CD151	0.000290205	0.608106	0.605	0.24	1
IRX5	0.000175137	0.606658	0.376	0	1
RPL5	0.00303205	0.604279	0.967	0.92	1
VSIG2	0.00011036	0.60393	0.607	0.2	1
NEDD8	6.92617e-05	0.60168	0.406	0	1
CDK2AP2	8.09332e-05	0.60168	0.4	0	1
WFDC2	0.00169467	0.600651	0.997	0.92	1
RAB3IP	1.16597e-06	-0.600407	0.156	0.52	0.0437004
PDE4C	2.43779e-32	-0.601551	0.002	0.28	9.13684e-28
ARL15	1.29711e-13	-0.601745	0.028	0.32	4.86158e-09
FARP1	0.000102948	-0.602271	0.378	0.72	1
FRK	2.50158e-05	-0.60243	0.126	0.4	0.937594
UBR5	1.83111e-05	-0.602727	0.17	0.48	0.686302
S100A8	3.67503e-42	-0.604071	0	0.32	1.3774e-37
RPSAP9	4.80633e-37	-0.604071	0	0.28	1.80141e-32
RPS2P5	2.73454e-47	-0.604071	0	0.36	1.0249e-42
RPL21P28	2.73454e-47	-0.604071	0	0.36	1.0249e-42
NPIPB12	1.95915e-52	-0.604071	0	0.4	7.34291e-48
FRG1HP	1.96228e-52	-0.604071	0	0.4	7.35464e-48
ABTB2	6.08706e-32	-0.604071	0	0.24	2.28143e-27
DOCK1	5.38253e-08	-0.604552	0.098	0.44	0.00201737
SOX5	3.12148e-05	-0.60689	0.126	0.4	1
ZCCHC7	4.63137e-07	-0.609125	0.096	0.4	0.0173584
SCAPER	1.19146e-06	-0.609125	0.122	0.44	0.044656
PPM1L	0.00125259	-0.609125	0.164	0.4	1
TRAPPC9	7.97269e-10	-0.611472	0.066	0.4	2.98816e-05
CDK17	5.44041e-09	-0.611531	0.047	0.32	0.000203907
F11R	9.41817e-05	-0.612759	0.316	0.64	1
SH3PXD2B	5.36122e-07	-0.613712	0.098	0.4	0.0200938
SETD5	1.82276e-05	-0.617333	0.205	0.52	0.683169
MARK3	5.64797e-06	-0.617333	0.191	0.56	0.211686
SIPA1L3	4.85342e-06	-0.618314	0.093	0.36	0.181906
RAB31	1.44792e-08	-0.620902	0.063	0.36	0.000542679
PRH1	1.84804e-12	-0.621197	0.04	0.36	6.92647e-08
DGKH	0.00199712	-0.621455	0.185	0.4	1
ESYT2	3.45529e-06	-0.621725	0.18	0.52	0.129504
SFTPA1	4.71344e-26	-0.623998	0.012	0.36	1.7666e-21
LMCD1-AS1	1.14703e-23	-0.623998	0.01	0.32	4.29908e-19
ADAM32	3.87056e-22	-0.623998	0.012	0.32	1.45069e-17
MAPK10	6.80013e-09	-0.62564	0.059	0.36	0.000254869
WDPCP	1.03221e-06	-0.626055	0.037	0.24	0.0386871
DCLK1	2.53972e-13	-0.626492	0.009	0.2	9.51888e-09
ST14	0.000253803	-0.626866	0.42	0.72	1
SUSD6	0.000421716	-0.62713	0.108	0.32	1
EPHA2	0.000204211	-0.63002	0.276	0.56	1
FAM49B	2.15772e-06	-0.630658	0.147	0.48	0.0808714
LIF	8.64966e-13	-0.630929	0.03	0.32	3.24189e-08
ACACA	1.67274e-07	-0.631151	0.131	0.48	0.00626944
PRKN	3.88375e-37	-0.631492	0.007	0.4	1.45563e-32
HIF1A	3.05042e-05	-0.631667	0.101	0.36	1
NF1	0.000577968	-0.631812	0.196	0.44	1
SCMH1	1.09773e-06	-0.632208	0.08	0.36	0.041143
GATAD2B	3.57061e-08	-0.634537	0.08	0.4	0.00133826
PTPRD	1.11996e-28	-0.63651	0.003	0.28	4.19761e-24
DHFR	7.35267e-15	-0.637553	0.051	0.44	2.75578e-10
INPP4B	0.00204514	-0.638062	0.175	0.4	1
TSC22D2	1.19617e-09	-0.638499	0.098	0.48	4.48326e-05
COP1	3.64955e-10	-0.639206	0.079	0.44	1.36785e-05
KIF1B	4.24245e-11	-0.640784	0.098	0.52	1.59007e-06
SPAG9	0.00100644	-0.641546	0.189	0.44	1
URGCP-MRPS24	3.68525e-42	-0.641546	0	0.32	1.38123e-37
PTMAP5	3.68525e-42	-0.641546	0	0.32	1.38123e-37
POLR2J4	1.35693e-57	-0.641546	0	0.44	5.08576e-53
PCBP1-AS1	9.0632e-63	-0.641546	0	0.48	3.39689e-58
MT-TV	4.80792e-37	-0.641546	0	0.28	1.80201e-32
MT-TP	3.68574e-42	-0.641546	0	0.32	1.38142e-37
MAML3	6.73144e-11	-0.641546	0.073	0.44	2.52294e-06
CCL18	3.67503e-42	-0.641546	0	0.32	1.3774e-37
EPS8	0.00679571	-0.642571	0.435	0.64	1
FAM135A	1.80531e-06	-0.64389	0.07	0.32	0.0676631
TSPAN9	1.31093e-17	-0.644748	0.049	0.48	4.91335e-13
C9orf3	5.96261e-07	-0.645364	0.096	0.4	0.0223479
PLAU	1.04842e-23	-0.648119	0.01	0.32	3.92949e-19
RGPD5	1.737e-15	-0.649565	0.038	0.4	6.51026e-11
NR6A1	5.06732e-16	-0.649565	0.045	0.44	1.89923e-11
RICTOR	1.92669e-05	-0.65156	0.152	0.44	0.722123
USP25	7.50311e-05	-0.652261	0.093	0.32	1
TYROBP	7.41141e-15	-0.653068	0.017	0.28	2.7778e-10
SMARCC1	0.000112907	-0.653519	0.332	0.64	1
OCLN	0.00119641	-0.654992	0.212	0.44	1
NR3C2	2.49077e-05	-0.655667	0.065	0.28	0.93354
FTX	5.55656e-07	-0.65914	0.114	0.44	0.020826
FOSL1	1.06804e-06	-0.659248	0.037	0.24	0.0400301
DOCK4	1.03254e-15	-0.659248	0.037	0.4	3.86995e-11
EPB41L5	1.13827e-09	-0.661355	0.136	0.56	4.26624e-05
MSI2	0.00176886	-0.662706	0.453	0.68	1
ALDOA	5.27981e-17	-0.66278	0.061	0.52	1.97887e-12
ARID5B	0.00014487	-0.663018	0.379	0.68	1
TBL1XR1	0.00148536	-0.663119	0.213	0.44	1
CLDN1	0.000140498	-0.663374	0.257	0.56	1
ANK3	0.00633124	-0.666225	0.474	0.64	1
NCOA2	1.52486e-07	-0.667108	0.107	0.44	0.00571518
RORA	2.39297e-06	-0.668484	0.068	0.32	0.0896887
KCMF1	2.35721e-06	-0.671071	0.15	0.48	0.0883483
IFNAR2	9.68942e-05	-0.672318	0.054	0.24	1
MYO1E	2.3862e-10	-0.673153	0.077	0.44	8.94349e-06
OSBPL10	1.21727e-06	-0.674713	0.126	0.44	0.0456233
CADPS2	2.92958e-05	-0.674713	0.171	0.48	1
ANKRD11	0.00018005	-0.674713	0.309	0.64	1
MIA-RAB4B	2.12571e-37	-0.675552	0.002	0.32	7.96716e-33
MAP4K5	6.348e-06	-0.676951	0.11	0.4	0.237923
PID1	4.70725e-09	-0.677111	0.047	0.32	0.000176428
CPAMD8	1.82263e-10	-0.677111	0.049	0.36	6.83123e-06
CAMTA1	3.99481e-06	-0.677155	0.334	0.72	0.149726
CTNNA1	8.65165e-06	-0.677689	0.605	0.88	0.324264
ELMSAN1	2.61797e-09	-0.677837	0.073	0.4	9.81216e-05
U2AF1L5	1.3601e-57	-0.678072	0	0.44	5.09765e-53
MT-TE	2.73399e-47	-0.678072	0	0.36	1.0247e-42
MIR205HG	3.68014e-42	-0.678072	0	0.32	1.37932e-37
ITSN2	5.68758e-07	-0.679193	0.11	0.44	0.021317
LIMCH1	3.62678e-05	-0.679236	0.247	0.56	1
TLL1	1.58755e-13	-0.679514	0.045	0.4	5.95015e-09
PPP6R3	7.26823e-07	-0.680435	0.166	0.52	0.0272413
EYA1	6.82822e-06	-0.680826	0.093	0.36	0.255922
PITPNB	2.97045e-07	-0.682587	0.161	0.52	0.0111332
HLA-DRB1	0.000143103	-0.683125	0.337	0.68	1
TMTC2	5.63372e-07	-0.683688	0.117	0.44	0.0211152
TTC6	1.08699e-13	-0.684331	0.045	0.4	4.07404e-09
ABCC4	7.27861e-10	-0.68594	0.112	0.52	2.72802e-05
RREB1	6.28321e-06	-0.686166	0.208	0.56	0.235495
CCL2	2.0697e-06	-0.686215	0.009	0.12	0.0775725
EIF4G3	3.38851e-05	-0.6869	0.147	0.44	1
FGD4	8.65444e-10	-0.688196	0.114	0.52	3.24368e-05
CTBP2	1.07094e-05	-0.689347	0.266	0.6	0.401388
INO80	8.10978e-11	-0.690045	0.087	0.48	3.03954e-06
CORO1C	3.74868e-07	-0.691981	0.063	0.32	0.0140501
DPYD	5.42803e-09	-0.692719	0.105	0.48	0.000203443
EXOC6B	5.00691e-19	-0.696444	0.037	0.44	1.87659e-14
SMURF2	0.000272464	-0.697255	0.107	0.32	1
FAF1	1.43134e-06	-0.697502	0.129	0.44	0.0536466
ZNF609	2.36493e-06	-0.70249	0.199	0.56	0.0886376
ANTXR1	3.13893e-12	-0.703761	0.031	0.32	1.17647e-07
ABCC1	4.05654e-11	-0.703984	0.073	0.44	1.52039e-06
VEZT	7.49177e-06	-0.704625	0.219	0.56	0.280791
ELL2	0.00132012	-0.704985	0.295	0.52	1
HNRNPC	0.000235074	-0.707249	0.53	0.8	1
PAN3	5.1777e-10	-0.70866	0.098	0.48	1.9406e-05
FOXN3	6.91317e-05	-0.70866	0.514	0.8	1
CDC42BPA	1.82751e-06	-0.70866	0.233	0.6	0.068495
CD59	1.25763e-06	-0.710379	0.334	0.76	0.0471358
L3MBTL4	3.8621e-18	-0.711059	0.047	0.48	1.44751e-13
AKAP12	1.42409e-05	-0.713052	0.058	0.28	0.53375
SLC44A3-AS1	4.79841e-37	-0.713696	0	0.28	1.79844e-32
MIR31HG	1.3601e-57	-0.713696	0	0.44	5.09765e-53
CORIN	1.36237e-57	-0.713696	0	0.44	5.10617e-53
ST7	6.48726e-05	-0.715397	0.115	0.36	1
RPL31	6.04716e-05	-0.719002	0.937	0.96	1
FCHSD2	2.96108e-14	-0.720418	0.065	0.48	1.10981e-09
2023-03-06	1.58579e-05	-0.7206	0.231	0.56	0.594352
FAM222B	6.12937e-10	-0.722781	0.066	0.4	2.29729e-05
APOC1	3.86908e-27	-0.723457	0.016	0.4	1.45013e-22
TRIM2	0.00630295	-0.723945	0.378	0.56	1
SDC4	0.000347246	-0.724046	0.712	0.88	1
SRPK2	1.18732e-05	-0.725938	0.149	0.44	0.445009
RAPGEF1	2.29703e-05	-0.726694	0.103	0.36	0.860926
ATP2C1	0.000813178	-0.728113	0.143	0.36	1
CLIC4	6.60996e-07	-0.729419	0.082	0.36	0.0247741
TTC19	0.000249086	-0.730626	0.226	0.48	1
DYRK1A	7.8601e-07	-0.73106	0.189	0.56	0.0294596
TNFRSF10B	4.71275e-08	-0.731238	0.103	0.44	0.00176634
CCND3	1.2291e-05	-0.731238	0.096	0.36	0.460668
GMDS	9.44989e-05	-0.731981	0.17	0.44	1
NBEAL1	5.1971e-05	-0.732183	0.233	0.52	1
BCAS3	1.73794e-13	-0.734655	0.058	0.44	6.51378e-09
FMNL2	1.37007e-10	-0.735796	0.101	0.52	5.13503e-06
N4BP1	7.97245e-08	-0.736843	0.143	0.52	0.00298807
DIAPH2	6.72025e-17	-0.737042	0.052	0.48	2.51875e-12
XPR1	4.77063e-13	-0.738081	0.101	0.56	1.78803e-08
DDAH2	7.25084e-10	-0.739034	0.133	0.56	2.71761e-05
LAMC2	4.08127e-12	-0.739433	0.054	0.4	1.52966e-07
PMF1-BGLAP	1.812e-30	-0.740914	0.005	0.32	6.79137e-26
AGFG1	2.70514e-08	-0.741929	0.119	0.48	0.00101389
SMURF1	4.04143e-06	-0.743426	0.135	0.44	0.151473
GNB1	5.55289e-06	-0.743426	0.25	0.6	0.208122
BCAR3	1.34738e-10	-0.743426	0.075	0.44	5.04998e-06
TCF7L2	6.40632e-06	-0.74478	0.213	0.56	0.240109
RPS7P1	2.73853e-47	-0.748461	0	0.36	1.0264e-42
RPS27AP16	1.96686e-52	-0.748461	0	0.4	7.37179e-48
RPS26P31	3.68672e-42	-0.748461	0	0.32	1.38178e-37
GPX1	1.36374e-57	-0.748461	0	0.44	5.11128e-53
COX6A1P2	3.61569e-73	-0.748461	0	0.56	1.35516e-68
PUM2	1.12446e-08	-0.751729	0.177	0.6	0.000421446
PARD3B	1.091e-10	-0.753191	0.107	0.52	4.08906e-06
PTCD1	3.48476e-19	-0.75386	0.044	0.48	1.30609e-14
CHRM3	9.53884e-12	-0.754928	0.017	0.24	3.57516e-07
ABI1	1.17686e-05	-0.756096	0.219	0.56	0.441086
TMEM120B	3.80845e-08	-0.756278	0.04	0.28	0.00142741
RMC1	4.84557e-20	-0.756278	0.042	0.48	1.81612e-15
RNASEK	6.96323e-17	-0.75757	0.063	0.52	2.60982e-12
RASSF3	2.09169e-16	-0.75757	0.065	0.52	7.83964e-12
ITCH	6.38449e-12	-0.75786	0.143	0.64	2.39291e-07
MAP2K3	3.13407e-08	-0.759074	0.213	0.64	0.00117465
ATP9A	2.33635e-09	-0.759991	0.105	0.48	8.75663e-05
CYTH1	9.16819e-06	-0.760038	0.142	0.44	0.343624
COG5	1.95888e-09	-0.762265	0.107	0.48	7.34187e-05
ZNF83	8.25989e-13	-0.764542	0.103	0.56	3.09581e-08
KRTAP3-1	0.00397519	-0.765993	0.024	0.12	1
B4GALT5	0.000656535	-0.766721	0.395	0.64	1
PEAK1	1.61239e-11	-0.767077	0.056	0.4	6.04325e-07
FGF13	3.38831e-06	-0.767077	0.056	0.28	0.126994
SRPK1	2.49888e-07	-0.77226	0.212	0.6	0.00936579
PRKCE	1.21469e-12	-0.772791	0.073	0.48	4.55267e-08
ABR	4.14709e-12	-0.772791	0.075	0.48	1.55433e-07
KANSL1	1.73647e-05	-0.773051	0.224	0.56	0.650829
USP6NL	1.57804e-08	-0.774009	0.154	0.56	0.00059145
MCF2L2	2.80237e-35	-0.774862	0.005	0.36	1.05033e-30
SPAG1	6.84822e-05	-0.77633	0.222	0.52	1
MAPK8	1.64566e-15	-0.777482	0.072	0.52	6.16794e-11
NPC1	2.76303e-14	-0.778282	0.091	0.56	1.03558e-09
OPHN1	1.75476e-12	-0.780585	0.089	0.52	6.57683e-08
TPT1-AS1	1.96738e-52	-0.782409	0	0.4	7.37375e-48
EPB42	3.63156e-73	-0.782409	0	0.56	1.36111e-68
RABGAP1L	9.59779e-07	-0.783299	0.159	0.52	0.0359725
PTPRE	1.37484e-10	-0.784549	0.063	0.4	5.15292e-06
UBE2E1	2.04579e-15	-0.784832	0.156	0.76	7.66761e-11
NFKB1	6.34679e-15	-0.784832	0.142	0.72	2.37878e-10
PAM	4.62717e-05	-0.788095	0.253	0.56	1
ARHGEF12	5.49544e-05	-0.789103	0.215	0.52	1
STK3	2.85169e-07	-0.793549	0.147	0.52	0.0106881
RBMS1	1.93086e-06	-0.793978	0.152	0.48	0.0723685
SOD2	1.37829e-07	-0.798745	0.253	0.68	0.00516584
ARIH1	2.61058e-06	-0.798921	0.205	0.56	0.0978445
ARHGEF3	7.29637e-17	-0.801172	0.052	0.48	2.73468e-12
RAP1B	3.40494e-05	-0.80177	0.231	0.56	1
EMP1	0.0056577	-0.803144	0.402	0.64	1
AUTS2	0.0016421	-0.803734	0.243	0.48	1
KDM6A	2.7982e-11	-0.80452	0.138	0.6	1.04877e-06
ZNF644	1.06429e-07	-0.805873	0.231	0.64	0.00398896
MGAT5	2.07374e-15	-0.806161	0.07	0.52	7.77238e-11
ATL2	1.01389e-07	-0.807527	0.229	0.64	0.00380005
DENND2C	5.76461e-15	-0.808356	0.051	0.44	2.16058e-10
RAB10	0.00688983	-0.809156	0.407	0.6	1
AFF1	1.81077e-05	-0.809423	0.192	0.52	0.678676
ADGRL3-AS1	9.1308e-63	-0.815575	0	0.48	3.42223e-58
MT-TC	1.36264e-57	-0.815575	0	0.44	5.10719e-53
FABP5P7	2.73853e-47	-0.815575	0	0.36	1.0264e-42
CELF1	3.45276e-05	-0.815575	0.203	0.52	1
SWAP70	2.14581e-07	-0.819769	0.18	0.56	0.0080425
TCF12	3.96074e-11	-0.820021	0.121	0.56	1.48449e-06
TMCC1	9.39672e-07	-0.820112	0.105	0.4	0.0352189
DIAPH1	2.3531e-06	-0.821641	0.21	0.56	0.0881942
EYA4	3.10944e-11	-0.827689	0.037	0.32	1.16542e-06
SNX9	1.89359e-08	-0.829229	0.096	0.44	0.000709717
LRRC1	2.14455e-09	-0.829229	0.101	0.48	8.03779e-05
NFIB	2.26376e-06	-0.830789	0.364	0.72	0.0848456
RAPGEF2	3.48174e-06	-0.831851	0.075	0.32	0.130496
SEMA4B	4.93389e-05	-0.832751	0.157	0.44	1
AGO2	1.27845e-09	-0.833089	0.133	0.56	4.79162e-05
MUC20-OT1	1.44426e-07	-0.835895	0.213	0.6	0.00541308
ABHD2	1.43596e-07	-0.83621	0.344	0.76	0.00538197
ARMH4	5.08223e-45	-0.84045	0.005	0.44	1.90482e-40
MTHFD2L	5.94834e-06	-0.841415	0.156	0.48	0.222944
FNIP2	1.2802e-07	-0.841927	0.126	0.48	0.00479817
PTPN2	0.00417063	-0.844039	0.292	0.48	1
ADAMTSL1	2.19368e-32	-0.845477	0.002	0.28	8.22192e-28
HLA-DRB5	5.4893e-26	-0.847284	0.023	0.44	2.05739e-21
PSEN1	1.50728e-11	-0.847637	0.082	0.48	5.64928e-07
TMEM189-UBE2V1	2.17697e-78	-0.847997	0	0.6	8.15928e-74
RPL10P16	1.36374e-57	-0.847997	0	0.44	5.11128e-53
NPIPB3	5.8906e-68	-0.847997	0	0.52	2.2078e-63
EEF1B2P6	2.17697e-78	-0.847997	0	0.6	8.15928e-74
ANO6	3.30789e-09	-0.849954	0.086	0.44	0.00012398
SCD5	3.31074e-07	-0.85305	0.182	0.56	0.0124087
SBF2	1.95267e-20	-0.85305	0.059	0.56	7.3186e-16
TMPRSS4	0.00117319	-0.85305	0.339	0.56	1
AKAP8	4.9307e-07	-0.858375	0.093	0.4	0.0184803
MGST2	1.34573e-08	-0.866922	0.395	0.8	0.00050438
KIF13B	1.25859e-07	-0.868317	0.266	0.72	0.0047172
GPHN	8.34669e-26	-0.869756	0.051	0.6	3.12834e-21
PRR5-ARHGAP8	3.31023e-68	-0.877186	0.002	0.56	1.24068e-63
ITGB6	1.12793e-08	-0.879101	0.08	0.4	0.000422746
GNAQ	1.08138e-06	-0.879391	0.308	0.72	0.0405299
PKP4	0.00120637	-0.880427	0.205	0.44	1
GRAMD2B	8.64873e-06	-0.887756	0.607	0.84	0.324154
SLC4A7	7.17853e-08	-0.88778	0.107	0.44	0.00269051
ERBB4	3.5707e-31	-0.88821	0.016	0.44	1.3383e-26
ENAH	9.34694e-06	-0.890896	0.273	0.6	0.350323
CLIP1	6.29515e-05	-0.894273	0.365	0.68	1
MKLN1	1.12151e-11	-0.897422	0.131	0.6	4.20342e-07
DTWD2	1.13884e-06	-0.898038	0.15	0.48	0.0426838
FGFR2	1.07578e-05	-0.900838	0.288	0.6	0.403201
MET	5.43885e-05	-0.900951	0.517	0.76	1
TANC2	1.42157e-06	-0.901305	0.306	0.68	0.0532805
DAGLB	1.30666e-26	-0.901906	0.049	0.6	4.89736e-22
ANKRD28	9.16629e-06	-0.90499	0.253	0.6	0.343553
GNA14	6.19127e-14	-0.906723	0.045	0.4	2.32049e-09
MLLT3	4.87329e-08	-0.90843	0.217	0.64	0.00182651
DENND5A	9.64453e-23	-0.909138	0.044	0.52	3.61477e-18
MYO1D	2.57366e-13	-0.909742	0.182	0.72	9.64607e-09
SENP3-EIF4A1	3.66351e-73	-0.910733	0	0.56	1.37308e-68
CYP4Z2P	9.14365e-63	-0.910733	0	0.48	3.42704e-58
KMT2C	1.33857e-05	-0.911448	0.322	0.68	0.501697
TNFRSF21	1.50598e-06	-0.912389	0.299	0.68	0.0564443
UBAP1	5.48644e-10	-0.913019	0.117	0.52	2.05632e-05
SGMS1	2.65933e-11	-0.915552	0.138	0.6	9.96718e-07
PICALM	0.000426678	-0.915552	0.136	0.36	1
F3	0.00658734	-0.915811	0.53	0.72	1
STAG1	2.63403e-10	-0.917996	0.15	0.6	9.87233e-06
ZBTB20	1.14495e-08	-0.919275	0.231	0.68	0.000429128
PSD3	8.1845e-05	-0.92264	0.182	0.44	1
NTN1	8.56646e-08	-0.926607	0.126	0.48	0.00321071
ALDH1A3	0.00131901	-0.927095	0.491	0.72	1
ERC1	3.14657e-14	-0.928868	0.142	0.68	1.17933e-09
LRRFIP1	0.00106356	-0.932306	0.577	0.72	1
SREBF2	1.55249e-07	-0.933058	0.24	0.64	0.00581874
RASA2	7.32157e-12	-0.933367	0.084	0.48	2.74413e-07
THSD4	2.8406e-27	-0.933459	0.047	0.6	1.06466e-22
GABARAP	1.62313e-18	-0.935597	0.105	0.68	6.08351e-14
COMMD1	1.60574e-08	-0.941106	0.231	0.64	0.00060183
IL6	3.84895e-22	-0.94585	0.017	0.36	1.44259e-17
STX3	2.15667e-08	-0.946436	0.138	0.52	0.000808321
PRKCH	3.1428e-24	-0.947983	0.031	0.48	1.17792e-19
ANKRD17	2.00148e-08	-0.948331	0.255	0.68	0.000750154
HIPK2	1.75015e-10	-0.950505	0.126	0.56	6.55957e-06
NFIA	0.00228874	-0.952247	0.463	0.64	1
HDAC9	1.90963e-07	-0.952857	0.033	0.24	0.0071573
POLR2J3	1.11481e-57	-0.953305	0.012	0.64	4.17833e-53
SSBP2	1.47406e-05	-0.954864	0.143	0.44	0.552476
RFX2	1.72025e-10	-0.957525	0.124	0.56	6.44748e-06
AGAP1	1.3518e-14	-0.95802	0.107	0.6	5.06656e-10
KLHL5	9.67844e-09	-0.970223	0.131	0.52	0.000362748
RPS3AP6	1.36428e-57	-0.970854	0	0.44	5.11333e-53
ZFP36	2.05807e-05	-0.97127	0.535	0.84	0.771365
MPRIP	4.82879e-09	-0.975252	0.159	0.56	0.000180983
RALGPS2	4.49449e-14	-0.976282	0.096	0.56	1.68454e-09
BRAF	7.16762e-13	-0.977703	0.103	0.56	2.68642e-08
TANC1	5.33938e-11	-0.979147	0.213	0.72	2.0012e-06
2023-09-09	3.57715e-06	-0.985915	0.295	0.64	0.134072
SH3RF1	1.06908e-06	-0.987484	0.227	0.6	0.0400693
RAB7A	6.21555e-08	-0.987484	0.236	0.64	0.00232959
CDK14	9.21414e-19	-0.989036	0.101	0.68	3.45346e-14
SLC20A2	2.67894e-09	-0.991313	0.107	0.48	0.000100407
LRBA	9.72157e-10	-0.992453	0.233	0.72	3.64365e-05
EXOC4	2.39625e-16	-0.994695	0.119	0.68	8.98115e-12
PI3	5.41824e-05	-0.998167	0.086	0.32	1
WFDC21P	1.96725e-52	-1	0	0.4	7.37326e-48
RPL21P16	2.1947e-78	-1	0	0.6	8.22572e-74
RPL15P3	9.13692e-63	-1	0	0.48	3.42452e-58
LURAP1L-AS1	2.1947e-78	-1	0	0.6	8.22572e-74
HSPB1P1	2.73889e-47	-1	0	0.36	1.02654e-42
EYA2	0.000103529	-1.00295	0.173	0.44	1
SLMAP	1.60613e-10	-1.00381	0.201	0.68	6.01977e-06
DOCK5	1.12714e-09	-1.0042	0.161	0.6	4.22454e-05
SH3D19	5.48039e-21	-1.00505	0.091	0.68	2.05405e-16
KYNU	3.222e-07	-1.00505	0.182	0.56	0.0120761
PDE8A	4.146e-23	-1.00881	0.07	0.64	1.55392e-18
QKI	9.82291e-09	-1.01128	0.114	0.48	0.000368162
ELF1	6.32951e-07	-1.0115	0.226	0.6	0.023723
RIPK2	3.3693e-15	-1.01188	0.031	0.36	1.26281e-10
AQP4-AS1	2.47156e-24	-1.01271	0.047	0.56	9.2634e-20
NPAS2	8.18304e-07	-1.01351	0.119	0.44	0.03067
CDKAL1	1.40294e-19	-1.01824	0.063	0.56	5.25822e-15
PLEKHA5	7.55862e-07	-1.01959	0.376	0.76	0.0283297
FRMD4A	0.000225608	-1.02125	0.079	0.28	1
PLAUR	2.54217e-18	-1.02298	0.047	0.48	9.52805e-14
TMSB4X	2.265e-07	-1.02353	0.89	1	0.00848921
VMP1	6.85994e-06	-1.02442	0.608	0.88	0.25711
ZSWIM4	2.65071e-29	-1.02477	0.042	0.6	9.93486e-25
NTN4	7.54061e-16	-1.02773	0.058	0.48	2.82622e-11
RPS23P8	1.36574e-57	-1.02857	0	0.44	5.11879e-53
RPL7P1	1.36556e-57	-1.02857	0	0.44	5.11811e-53
ADAMTSL4-AS1	1.96281e-52	-1.02857	0	0.4	7.3566e-48
MCTP1	9.67923e-07	-1.0297	0.119	0.44	0.0362778
COBL	2.26348e-13	-1.03059	0.154	0.68	8.48353e-09
MYO6	1.50771e-06	-1.03091	0.427	0.76	0.0565091
SIK2	1.53787e-13	-1.03105	0.096	0.56	5.76393e-09
MT-ND2	3.58662e-07	-1.03236	0.935	1	0.0134426
PATJ	2.18743e-09	-1.03277	0.32	0.8	8.19851e-05
PLEKHA6	2.67171e-25	-1.03489	0.052	0.6	1.00136e-20
RALGAPA2	4.57348e-10	-1.03685	0.25	0.72	1.71414e-05
SPSB1	1.15243e-15	-1.03763	0.07	0.52	4.3193e-11
NPIPB4	1.34861e-43	-1.03936	0.03	0.68	5.05457e-39
MT1X	2.80923e-05	-1.04353	0.126	0.4	1
CUX1	1.24399e-07	-1.0475	0.332	0.72	0.00466246
TNFAIP3	1.02815e-12	-1.05658	0.051	0.4	3.85351e-08
RPL4P4	3.69247e-94	-1.05658	0	0.72	1.38394e-89
GAS5	3.66721e-73	-1.05658	0	0.56	1.37447e-68
CXCL3	2.76583e-06	-1.05658	0.129	0.44	0.103663
CCSER2	2.07061e-05	-1.06075	0.185	0.48	0.776064
CEMIP2	1.33306e-11	-1.06111	0.103	0.52	4.99629e-07
CHCHD3	5.54164e-20	-1.06582	0.086	0.64	2.07701e-15
GALNT2	3.45267e-14	-1.06813	0.08	0.52	1.29406e-09
MID1	1.25326e-10	-1.06998	0.114	0.52	4.6972e-06
NAALADL2	4.67667e-12	-1.07223	0.114	0.56	1.75282e-07
EML4	0.000105517	-1.07492	0.318	0.6	1
DLG1	1.92371e-14	-1.07789	0.161	0.72	7.21007e-10
MYO10	3.51237e-13	-1.08004	0.163	0.68	1.31644e-08
RPS13P2	1.36692e-57	-1.08406	0	0.44	5.12323e-53
MIR4300HG	1.3662e-57	-1.08406	0	0.44	5.1205e-53
AKAP13	7.379e-12	-1.08745	0.274	0.84	2.76565e-07
CAB39	6.07411e-13	-1.0892	0.136	0.64	2.27658e-08
SPDYE16	4.33114e-60	-1.09099	0.014	0.68	1.62331e-55
CFLAR	1.19454e-07	-1.09751	0.33	0.76	0.00447715
NT5C2	3.94449e-11	-1.09893	0.199	0.68	1.47839e-06
BCL2L14	5.36228e-35	-1.10755	0.021	0.52	2.00978e-30
HIVEP2	9.71166e-15	-1.10864	0.091	0.56	3.63993e-10
MT-TQ	1.36647e-57	-1.11103	0	0.44	5.12153e-53
BIRC6	5.44214e-11	-1.11727	0.159	0.64	2.03971e-06
LIPH	7.99088e-07	-1.12102	0.351	0.68	0.0299498
SND1	1.28934e-12	-1.12168	0.226	0.76	4.83243e-08
NAV2	6.93398e-13	-1.12479	0.15	0.64	2.59886e-08
CATSPERB	6.30253e-47	-1.12745	0.007	0.48	2.36219e-42
PACSIN2	4.48531e-14	-1.12883	0.199	0.76	1.68109e-09
MECOM	7.93555e-08	-1.13301	0.287	0.68	0.00297424
AFDN	5.51744e-10	-1.13459	0.309	0.8	2.06794e-05
IL1R1	2.60867e-07	-1.13572	0.524	0.88	0.00977728
ATP13A4	1.07559e-14	-1.1375	0.164	0.72	4.03133e-10
RPL13AP20	9.14242e-63	-1.1375	0	0.48	3.42658e-58
RERE	1.30632e-10	-1.1375	0.372	0.88	4.89608e-06
EEF1A1P13	1.90657e-99	-1.1375	0	0.76	7.14584e-95
RAB11FIP1	0.000124192	-1.13768	0.722	0.92	1
LTBP1	7.71533e-22	-1.14189	0.03	0.44	2.89171e-17
TJP1	4.87968e-07	-1.14384	0.337	0.72	0.018289
NFKBIA	3.70165e-07	-1.14828	0.329	0.76	0.0138738
INSR	0.000100943	-1.15631	0.512	0.8	1
TACC2	2.41469e-10	-1.15661	0.29	0.76	9.05027e-06
SLCO3A1	1.39332e-10	-1.15904	0.08	0.44	5.22216e-06
ITPKC	8.29184e-08	-1.15947	0.194	0.6	0.00310778
CCL20	1.03592e-12	-1.16238	0.049	0.4	3.88263e-08
SLC25A37	4.24356e-06	-1.16306	0.201	0.56	0.159049
SHANK2	3.67808e-27	-1.16366	0.087	0.76	1.37855e-22
AMBRA1	6.5625e-42	-1.17466	0.045	0.76	2.45963e-37
GPCPD1	1.25988e-09	-1.18289	0.262	0.72	4.72204e-05
PITPNC1	4.06006e-18	-1.1892	0.031	0.4	1.52171e-13
ECE1	3.58388e-06	-1.19077	0.434	0.72	0.134324
PTPRK	1.60779e-17	-1.19409	0.177	0.8	6.02601e-13
CYTOR	2.35572e-15	-1.20132	0.04	0.4	8.82926e-11
SHROOM3	8.14671e-06	-1.20552	0.283	0.6	0.305339
MYO5B	7.07853e-08	-1.20838	0.215	0.6	0.00265303
IMMP2L	4.07326e-14	-1.21252	0.084	0.52	1.52666e-09
ITGA2	0.00195741	-1.2131	0.32	0.52	1
NME1-NME2	1.92296e-99	-1.21412	0	0.76	7.20726e-95
OSMR	5.42743e-23	-1.21452	0.098	0.72	2.0342e-18
CMIP	7.8449e-15	-1.21485	0.079	0.52	2.94027e-10
MIR4435-2HG	7.73779e-21	-1.22417	0.066	0.6	2.90012e-16
SMYD3	8.0371e-21	-1.2255	0.107	0.72	3.0123e-16
BAIAP2L1	7.48016e-14	-1.22961	0.236	0.8	2.80356e-09
IFITM2	4.48171e-08	-1.23274	0.308	0.72	0.00167975
MAP4K4	3.44991e-16	-1.23293	0.082	0.56	1.29303e-11
SAMD4A	5.36238e-35	-1.23308	0.021	0.52	2.00982e-30
BTBD9	4.11604e-49	-1.23555	0.019	0.64	1.54269e-44
PHLPP1	1.07967e-28	-1.23659	0.052	0.64	4.0466e-24
RUNX1	1.39373e-06	-1.23663	0.587	0.88	0.0522368
PALLD	1.8926e-07	-1.2386	0.255	0.68	0.00709346
MTND2P28	7.02518e-89	-1.23879	0	0.68	2.63304e-84
SVIL	2.582e-14	-1.25254	0.126	0.64	9.67733e-10
PCSK5	1.65809e-12	-1.25254	0.135	0.6	6.21451e-08
NPIPB5	1.13377e-29	-1.25298	0.087	0.8	4.24935e-25
CRIM1	1.18951e-20	-1.25435	0.096	0.68	4.45828e-16
GPRC5D-AS1	4.51416e-15	-1.25968	0.051	0.44	1.69191e-10
SNHG5	7.04096e-89	-1.26303	0	0.68	2.63895e-84
SERPINB2	0.00157832	-1.26388	0.098	0.28	1
SESTD1	3.5365e-13	-1.26809	0.178	0.72	1.32548e-08
CAPN2	1.90043e-06	-1.27075	0.565	0.8	0.0712281
PELI1	6.0516e-09	-1.27209	0.208	0.64	0.000226814
RNF19A	3.99225e-09	-1.2773	0.374	0.8	0.000149629
FNBP1	4.16379e-18	-1.27832	0.098	0.64	1.56059e-13
MED13L	2.92496e-11	-1.27927	0.198	0.68	1.09627e-06
FOXO1	5.81113e-18	-1.281	0.07	0.56	2.17801e-13
EDN1	1.79572e-11	-1.28293	0.114	0.56	6.73036e-07
RASAL2	1.70342e-06	-1.28607	0.107	0.4	0.0638442
RPL13AP25	7.029e-89	-1.28688	0	0.68	2.63447e-84
IGF1R	3.47092e-20	-1.28855	0.147	0.8	1.3009e-15
TMEM165	7.99597e-06	-1.2951	0.505	0.88	0.299689
NHSL1	4.99547e-12	-1.29521	0.056	0.4	1.8723e-07
MAP2K1	1.5208e-18	-1.29521	0.059	0.52	5.69997e-14
CELF2	7.41603e-12	-1.29645	0.156	0.64	2.77953e-07
LRRK1	7.43594e-21	-1.29759	0.058	0.56	2.78699e-16
NRXN3	4.73807e-20	-1.31011	0.061	0.56	1.77583e-15
RPL7P9	2.20361e-78	-1.31034	0	0.6	8.25915e-74
PTPN12	7.90653e-09	-1.31067	0.194	0.6	0.000296337
MIR222HG	7.09807e-13	-1.31166	0.094	0.52	2.66036e-08
PTPRJ	2.43159e-25	-1.31197	0.045	0.56	9.11361e-21
GLIS3	6.94777e-07	-1.3151	0.313	0.68	0.0260402
RPS6KA3	9.11381e-08	-1.32641	0.332	0.72	0.00341586
EVA1C	1.48462e-10	-1.33108	0.297	0.76	5.56436e-06
PTK2	5.75283e-13	-1.33611	0.231	0.76	2.15616e-08
NUP98	1.20682e-17	-1.33745	0.154	0.76	4.52316e-13
SIPA1L1	5.39211e-09	-1.338	0.224	0.64	0.000202096
MAP3K5	1.17047e-07	-1.35031	0.177	0.56	0.00438694
ANKRD36	4.71693e-19	-1.3581	0.045	0.48	1.76791e-14
SSH2	2.77017e-17	-1.36627	0.103	0.64	1.03826e-12
DTX2P1-UPK3BP1-PMS2P11	2.20496e-78	-1.37851	0	0.6	8.26417e-74
SGMS2	1.23392e-07	-1.38959	0.376	0.72	0.00462472
SPIDR	8.15404e-24	-1.39478	0.164	0.88	3.05613e-19
MCU	1.4586e-22	-1.39544	0.152	0.84	5.46683e-18
TJP2	2.4811e-27	-1.40779	0.04	0.56	9.29916e-23
GCNT2	3.34711e-08	-1.41127	0.227	0.64	0.0012545
MT-ND6	1.78998e-15	-1.4113	0.243	0.88	6.70885e-11
MACF1	2.16028e-11	-1.41354	0.266	0.8	8.09672e-07
MYH9	3.7641e-11	-1.41549	0.318	0.8	1.41078e-06
NXN	1.8525e-19	-1.41892	0.156	0.8	6.94316e-15
ADK	8.53499e-24	-1.4222	0.178	0.92	3.19891e-19
MIR1244-2	1.27199e-83	-1.42223	0	0.64	4.7674e-79
TIAM1	2.08102e-15	-1.42855	0.04	0.4	7.79965e-11
GAREM1	6.13089e-17	-1.42855	0.143	0.72	2.29786e-12
BMPR1B	3.57204e-12	-1.4421	0.446	0.88	1.3388e-07
WWC1	1.88673e-11	-1.44911	0.149	0.6	7.07147e-07
PDLIM5	4.86021e-07	-1.45401	0.441	0.76	0.0182161
HIVEP3	7.50528e-30	-1.45795	0.017	0.44	2.81298e-25
PARD6B	3.30301e-14	-1.46964	0.243	0.8	1.23797e-09
IGF2BP2	1.23554e-08	-1.47408	0.253	0.68	0.000463082
LTF	8.46487e-05	-1.48112	0.187	0.48	1
ANKRD36C	1.42625e-07	-1.48398	0.561	0.92	0.00534559
WWTR1	3.46108e-07	-1.48492	0.386	0.72	0.0129721
RPL13AP5	7.05391e-89	-1.48543	0	0.68	2.6438e-84
LINC01619	1.27173e-83	-1.48543	0	0.64	4.76643e-79
ERRFI1	2.4692e-09	-1.51602	0.306	0.76	9.25455e-05
WWOX	4.23537e-16	-1.51836	0.073	0.52	1.58742e-11
CHD2	1.40427e-13	-1.52775	0.365	0.92	5.2632e-09
RPL36A	3.73145e-13	-1.53032	0.664	1	1.39855e-08
JMJD1C	2.50764e-12	-1.54496	0.339	0.84	9.39862e-08
MRTFA	1.27199e-83	-1.54597	0	0.64	4.7674e-79
SMAD3	1.47052e-07	-1.54745	0.178	0.52	0.00551151
MYOF	2.01051e-11	-1.5484	0.35	0.88	7.5354e-07
NFAT5	8.55544e-13	-1.55069	0.292	0.84	3.20658e-08
FTL	9.62085e-14	-1.56021	0.92	1	3.60589e-09
UBE2H	1.74165e-10	-1.564	0.341	0.8	6.52769e-06
SDK1	8.21457e-11	-1.56643	0.203	0.64	3.07882e-06
LPP	5.17395e-13	-1.56652	0.344	0.84	1.9392e-08
USP54	6.56104e-11	-1.56678	0.233	0.72	2.45908e-06
ITGB8	2.70153e-12	-1.5679	0.203	0.68	1.01253e-07
FOXP1	1.94134e-14	-1.57234	0.355	0.96	7.27614e-10
ADAM9	4.33643e-18	-1.61389	0.264	0.92	1.62529e-13
NEBL	3.01857e-10	-1.6184	0.304	0.76	1.13136e-05
MAGI1	6.14902e-29	-1.62035	0.108	0.84	2.30465e-24
TMX2-CTNND1	2.0588e-115	-1.62293	0	0.88	7.71637e-111
MTUS1	3.94075e-12	-1.62431	0.428	0.88	1.47699e-07
SIK3	1.01672e-38	-1.63367	0.068	0.84	3.81065e-34
ARHGAP42	5.04972e-15	-1.65183	0.196	0.76	1.89264e-10
CMAHP	5.90565e-68	-1.65992	0	0.52	2.21344e-63
FAM160A1	5.98702e-46	-1.66224	0.045	0.8	2.24393e-41
ATXN1	4.99542e-16	-1.68083	0.084	0.56	1.87229e-11
PARD3	1.49375e-18	-1.68185	0.217	0.88	5.59858e-14
RAD51B	3.25059e-43	-1.68223	0.058	0.84	1.21832e-38
TEAD1	4.05762e-20	-1.6957	0.152	0.8	1.52079e-15
PSME4	5.27059e-17	-1.70278	0.238	0.88	1.97542e-12
MAML2	1.83267e-13	-1.71823	0.266	0.8	6.86886e-09
RPL9P9	3.77503e-94	-1.73118	0	0.72	1.41488e-89
ARHGAP26	6.92161e-18	-1.74343	0.072	0.56	2.59422e-13
EXT1	2.43817e-15	-1.75048	0.175	0.72	9.13827e-11
LINC00513	1.21609e-68	-1.75439	0.031	0.92	4.55791e-64
FHIT	1.32851e-16	-1.75838	0.142	0.68	4.97925e-12
MT2A	2.55682e-09	-1.75899	0.297	0.8	9.58295e-05
CAMK1D	3.17022e-08	-1.80734	0.32	0.68	0.0011882
PLEKHA7	8.04547e-28	-1.81558	0.105	0.8	3.01544e-23
RBM47	2.19542e-10	-1.83225	0.601	0.92	8.22844e-06
CCSER1	1.70734e-63	-1.8466	0.044	0.96	6.39912e-59
SFTPC	1.28306e-56	-1.85223	0.007	0.56	4.80891e-52
VCL	2.34374e-14	-1.86587	0.241	0.8	8.78434e-10
ZSWIM6	2.48998e-23	-1.8716	0.11	0.76	9.33243e-19
RPS10-NUDT3	9.57227e-105	-1.87971	0	0.8	3.58769e-100
EEF1A1P5	1.93379e-99	-1.87971	0	0.76	7.24784e-95
SGPP2	2.73601e-09	-1.88043	0.198	0.6	0.000102546
DENND4A	3.34853e-30	-1.88517	0.059	0.68	1.25503e-25
MTCO2P12	9.57819e-105	-1.91073	0	0.8	3.58991e-100
LRRFIP2	2.45123e-23	-1.92292	0.219	0.96	9.1872e-19
MACC1	1.08124e-12	-1.94083	0.348	0.88	4.05249e-08
LINC-PINT	7.07313e-89	-1.94111	0	0.68	2.65101e-84
RPL6P27	2.07437e-115	-1.9855	0	0.88	7.77475e-111
CDH1	5.37327e-11	-2.00615	0.451	0.84	2.0139e-06
RPS28P7	3.77993e-94	-2.01436	0	0.72	1.41672e-89
LINC00486	3.81894e-126	-2.01436	0	0.96	1.43134e-121
EEF1G	9.99473e-43	-2.02125	0.082	0.92	3.74603e-38
FNDC3B	5.76418e-23	-2.03886	0.184	0.92	2.16042e-18
ZFAND3	1.87452e-32	-2.05317	0.107	0.88	7.0257e-28
PDE4D	4.98747e-25	-2.08264	0.178	0.92	1.8693e-20
ETV6	2.89656e-24	-2.09893	0.192	0.96	1.08563e-19
TRIO	6.76842e-38	-2.10174	0.094	0.92	2.53681e-33
LYN	2.52068e-21	-2.1434	0.283	1	9.44752e-17
RPS17	1.79653e-17	-2.15644	0.448	0.96	6.73341e-13
RPL3P4	4.54903e-110	-2.20163	0	0.84	1.70498e-105
MAST4	4.01199e-20	-2.21675	0.281	0.92	1.50369e-15
CXCL2	2.82701e-14	-2.27037	0.337	0.92	1.05957e-09
SCHLAP1	3.8208e-126	-2.28688	0	0.96	1.43204e-121
RBPMS	4.72278e-20	-2.28876	0.187	0.84	1.7701e-15
SFTPB	1.35613e-09	-2.31289	0.212	0.68	5.08276e-05
RPL7P23	4.55499e-110	-2.32193	0	0.84	1.70721e-105
RPL41P2	9.06792e-121	-2.32193	0	0.92	3.39866e-116
DGKI	9.0906e-121	-2.34483	0	0.92	3.40716e-116
KIAA1217	3.30316e-20	-2.34783	0.351	0.96	1.23802e-15
ARMC9	1.21823e-72	-2.39071	0.028	0.92	4.56593e-68
EFNA5	2.19687e-15	-2.395	0.205	0.76	8.23387e-11
CYP2B7P	9.58873e-105	-2.42223	0	0.8	3.59385e-100
TXNRD1	2.62124e-27	-2.42376	0.152	0.92	9.82439e-23
NEDD4L	3.8737e-19	-2.43692	0.53	1	1.45186e-14
RPL21P75	3.82958e-126	-2.44361	0	0.96	1.43533e-121
RPL13P12	9.10701e-121	-2.46467	0	0.92	3.41331e-116
CXCL8	2.33098e-09	-2.50505	0.526	0.92	8.73651e-05
RPL10P9	3.82399e-126	-2.50589	0	0.96	1.43323e-121
MTATP6P1	9.09501e-121	-2.53605	0	0.92	3.40881e-116
MTND1P23	9.07799e-121	-2.61353	0	0.92	3.40243e-116
RPL13AP7	9.1108e-121	-2.73118	0	0.92	3.41473e-116
RPL17-C18orf32	6.09847e-116	-2.79657	0.002	0.92	2.2857e-111
STEAP1B	1.54943e-131	-2.80735	0	1	5.80726e-127
SAA1	1.37106e-06	-2.91562	0.346	0.72	0.0513873
SAA2-SAA4	3.12844e-69	-2.95844	0.003	0.6	1.17254e-64
RBFOX2	1.19479e-44	-3.02373	0.101	1	4.47806e-40
LINC00511	5.28634e-32	-3.12482	0.114	0.88	1.98132e-27
MT-RNR1	3.83278e-126	-3.25701	0	0.96	1.43653e-121
MTATP8P1	1.5504e-131	-3.53107	0	1	5.81091e-127
IL6ST	1.65106e-26	-3.70628	0.255	1	6.18817e-22
MT-ND4L	5.73934e-19	-3.79206	0.573	1	2.15111e-14
MT-ATP8	2.93957e-26	-4.03097	0.262	1	1.10175e-21
SCGB3A2	8.18357e-27	-4.85812	0.021	0.44	3.0672e-22
MT-RNR2	1.55159e-131	-5.14731	0	1	5.81537e-127
MTCO1P12	1.55127e-131	-5.6241	0	1	5.81416e-127

## Sheet: Gobelt SAAs high
Gene	p_val	avg_log2FC	pct.parakuat	pct.normal	p_val_adj
MT-CO3	5.90745e-17	5.58381	0.988	0	2.21411e-12
MT-ND4	9.59232e-17	4.54013	0.981	0	3.5952e-12
RPL26	6.64879e-17	3.23459	0.984	0	2.49197e-12
FTH1	6.64684e-16	2.62592	0.969	0.2	2.49124e-11
SERPINB3	0.000415527	2.61069	0.444	0.08	1
MUC1	4.13614e-16	2.38799	0.953	0	1.55023e-11
FABP5	3.24487e-07	2.38515	0.769	0.32	0.0121618
RPL30	2.84934e-15	2.38073	0.988	0.32	1.06793e-10
RPS23	9.21423e-15	2.36388	0.986	0.48	3.45349e-10
EEF1A1	9.58201e-16	2.27333	1	0.88	3.59134e-11
FAM3D	7.78368e-13	1.95159	0.878	0.08	2.91732e-08
CALM2	1.11799e-14	1.92427	0.9	0	4.19022e-10
AGR2	8.12219e-10	1.88509	0.986	0.72	3.0442e-05
ADIRF	7.52305e-12	1.87217	0.797	0	2.81964e-07
RPS10	4.88444e-13	1.77677	0.841	0	1.83069e-08
MUC5B	3.0933e-07	1.73521	0.745	0.2	0.0115937
GSTA1	1.77974e-08	1.70674	0.888	0.48	0.000667048
UBB	2.53577e-13	1.66389	0.886	0.12	9.50406e-09
S100P	4.20443e-07	1.65731	0.844	0.4	0.0157582
CLCA2	4.39586e-08	1.63134	0.757	0.2	0.00164757
CTSD	5.76796e-13	1.61738	0.834	0	2.16183e-08
EEF1D	1.88203e-13	1.60257	0.906	0.16	7.05385e-09
MUC16	4.37693e-09	1.55203	0.808	0.24	0.000164047
H3F3A	2.39622e-10	1.5318	0.953	0.52	8.98103e-06
C19orf33	7.59086e-12	1.52925	0.79	0	2.84505e-07
PPIB	4.58947e-12	1.49297	0.795	0	1.72013e-07
GAPDH	1.50404e-10	1.47889	0.841	0.16	5.63715e-06
KRT8	1.06202e-06	1.46033	0.839	0.44	0.0398045
RPL41	2.02276e-10	1.45731	0.99	1	7.58131e-06
PRDX1	3.2301e-11	1.44894	0.822	0.12	1.21064e-06
KRT7	5.51128e-11	1.43614	0.972	0.88	2.06563e-06
KRT19	6.00187e-07	1.41728	0.981	0.92	0.022495
TPT1	1.39335e-12	1.40118	1	0.96	5.22228e-08
XIST	3.42277e-07	1.39959	0.74	0.32	0.0128285
GSTP1	6.1624e-09	1.39031	0.99	0.84	0.000230967
NR4A1	3.21529e-08	1.38439	0.654	0.04	0.00120509
JUN	3.91583e-05	1.34337	0.839	0.72	1
CALR	4.87572e-10	1.32613	0.813	0.2	1.82742e-05
TSPAN1	2.19715e-09	1.32319	0.921	0.52	8.23492e-05
XBP1	1.75462e-09	1.32079	0.969	0.64	6.57632e-05
BPIFB1	8.97494e-05	1.29112	0.955	0.84	1
HNRNPA1	4.94594e-10	1.27476	0.708	0	1.85374e-05
AQP5	1.50116e-06	1.25657	0.834	0.4	0.0562635
LGALS3	7.14531e-09	1.25459	0.963	0.84	0.000267806
CLDN7	3.6054e-11	1.24605	0.776	0.04	1.35131e-06
ALDH1A1	1.18896e-08	1.2259	0.946	0.72	0.000445621
CLIC1	1.70131e-09	1.19568	0.734	0.08	6.3765e-05
CYP2F1	2.31544e-07	1.18442	0.837	0.48	0.00867826
ID1	0.000479489	1.18249	0.684	0.44	1
STEAP4	2.80981e-08	1.18211	0.82	0.32	0.00105312
HSP90AA1	9.95958e-08	1.17398	0.928	0.56	0.00373285
TMEM205	3.72477e-10	1.16993	0.708	0	1.39605e-05
KRT18	1.7982e-07	1.15224	0.953	0.64	0.00673964
BTG1	1.65681e-06	1.14619	0.526	0	0.0620971
HSPA1A	3.98966e-05	1.1422	0.558	0.12	1
STARD10	3.77398e-10	1.12553	0.706	0	1.41449e-05
MUC5AC	0.00711409	1.11974	0.231	0	1
TSTD1	1.66679e-09	1.11392	0.678	0	6.24714e-05
CHST9	9.06853e-08	1.08262	0.802	0.28	0.00339888
CEBPD	3.97111e-05	1.07626	0.738	0.44	1
HSPA5	6.97684e-07	1.0727	0.722	0.24	0.0261492
NUCB2	2.13116e-07	1.0696	0.895	0.44	0.00798759
DDIT4	0.000748373	1.06654	0.327	0	1
GNAS	3.02701e-08	1.066	0.946	0.56	0.00113452
HEBP2	5.02678e-08	1.05817	0.694	0.12	0.00188404
TUBA1B	1.02368e-07	1.05809	0.593	0	0.00383677
NACA	3.04143e-08	1.0493	0.981	0.84	0.00113993
SUMO2	3.34107e-08	1.03174	0.677	0.08	0.00125223
ARPC3	1.18642e-08	1.02791	0.668	0.04	0.00044467
IER3	4.44277e-05	1.02425	0.516	0.08	1
LMNA	3.11953e-05	1.02247	0.806	0.56	1
RPL7A	2.79611e-06	1.00651	0.976	0.92	0.104798
CYP4B1	2.01042e-06	1.00598	0.802	0.44	0.0753506
TFF3	0.00275082	0.988874	0.691	0.36	1
UQCR11	1.31049e-08	0.984787	0.629	0	0.00049117
ATP1B1	3.61899e-06	0.981171	0.872	0.48	0.13564
RRBP1	3.48886e-07	0.977618	0.808	0.36	0.0130762
EID1	8.92705e-08	0.975016	0.862	0.36	0.00334586
MIF	2.49443e-07	0.974555	0.57	0	0.00934911
CLDN3	1.94793e-05	0.964417	0.631	0.2	0.730086
CXCL6	0.000523749	0.956963	0.694	0.36	1
PERP	7.27118e-06	0.945601	0.834	0.6	0.272524
KRT4	0.00782227	0.944441	0.453	0.2	1
RPL13	7.54781e-07	0.941138	0.995	0.96	0.0282892
PRDX2	9.30938e-08	0.938161	0.587	0	0.00348916
GSN	4.05681e-06	0.937519	0.799	0.4	0.152049
RPL6	2.32481e-07	0.9275	0.99	0.96	0.00871337
PDIA6	4.23685e-08	0.920946	0.605	0	0.00158797
ATP5MF	3.33038e-08	0.920946	0.608	0	0.00124823
HSP90B1	2.02002e-05	0.913519	0.792	0.52	0.757104
SLC9A3R2	1.14182e-07	0.91025	0.738	0.16	0.00427954
TUBB4B	1.63539e-07	0.908959	0.61	0.04	0.00612944
UBC	4.94906e-06	0.907851	0.949	0.68	0.185491
PDIA3	5.28298e-06	0.903169	0.781	0.44	0.198006
TMEM238	7.52244e-08	0.900274	0.657	0.08	0.00281941
PPIA	3.932e-06	0.897228	0.851	0.4	0.147372
ATP5PO	5.58878e-08	0.891338	0.596	0	0.00209467
CD63	9.3006e-07	0.88579	0.979	0.8	0.0348586
DYNLL1	1.4203e-05	0.879085	0.753	0.36	0.532328
HMGB1	9.21531e-06	0.872394	0.837	0.56	0.34539
TPM1	1.3469e-05	0.868923	0.57	0.12	0.504818
HES1	0.00924716	0.865146	0.505	0.28	1
SELENOW	9.87669e-06	0.863919	0.785	0.36	0.370178
CALM1	5.93316e-06	0.861371	0.767	0.4	0.222375
ACTG1	3.03726e-05	0.859419	0.965	0.92	1
MCL1	5.50474e-06	0.855544	0.488	0	0.206318
PLEKHS1	2.21218e-05	0.853847	0.748	0.36	0.829125
WDR83OS	4.74409e-07	0.852753	0.549	0	0.0177809
S100A11	6.8153e-06	0.852297	0.983	0.92	0.255438
HSP90AB1	6.65201e-06	0.85198	0.86	0.6	0.249317
VMO1	0.00337703	0.850723	0.621	0.32	1
KLK11	0.000178496	0.845102	0.914	0.68	1
TSC22D3	6.7681e-05	0.844141	0.491	0.08	1
SOX2	6.51058e-06	0.842944	0.483	0	0.244017
CD81	4.36356e-05	0.836172	0.829	0.56	1
RPL18	8.34581e-06	0.826448	0.993	0.96	0.312801
PCBP1	9.90956e-07	0.820268	0.53	0	0.037141
GOLGB1	0.000372035	0.817886	0.664	0.4	1
HMGN2	6.60124e-06	0.811056	0.589	0.12	0.247414
HIGD2A	1.52308e-06	0.810235	0.519	0	0.0570851
NANS	1.17788e-06	0.808398	0.659	0.16	0.044147
PIGR	2.62618e-05	0.79624	0.981	0.64	0.984292
RARRES3	0.00050264	0.795456	0.727	0.44	1
KDELR1	1.20758e-06	0.794273	0.629	0.12	0.0452599
AES	3.59365e-06	0.793058	0.664	0.16	0.13469
HNRNPA2B1	9.83989e-05	0.783938	0.799	0.6	1
MZT2B	9.60496e-06	0.778065	0.729	0.28	0.359994
CD55	0.00343856	0.77278	0.907	0.92	1
RPS11	1.6831e-05	0.772343	0.99	0.96	0.630826
EIF4G2	2.63518e-05	0.769387	0.708	0.36	0.987665
NDUFA11	1.39322e-06	0.766425	0.517	0	0.0522179
ADH1C	1.84833e-05	0.763456	0.449	0	0.692755
ARL6IP4	2.18937e-06	0.76197	0.505	0	0.0820578
CCND1	0.00459642	0.760758	0.692	0.44	1
EPCAM	5.33127e-06	0.760109	0.857	0.52	0.199816
CP	0.000553477	0.757003	0.916	0.68	1
EEF2	7.68978e-05	0.756226	0.848	0.72	1
SELENBP1	7.23923e-06	0.755621	0.554	0.08	0.271326
MT-ND5	0.000859695	0.749919	0.893	0.92	1
GLUL	0.000649903	0.742982	0.722	0.48	1
KDELR2	2.39529e-06	0.740995	0.503	0	0.0897755
NDUFB8	2.71338e-06	0.739486	0.5	0	0.101698
SLC44A4	9.99619e-06	0.738226	0.638	0.2	0.374657
SELENOH	1.42195e-06	0.734946	0.514	0	0.0532945
GCHFR	4.23516e-05	0.731912	0.425	0	1
SRRM2	0.000160102	0.729677	0.668	0.32	1
TMBIM4	2.77105e-06	0.725825	0.498	0	0.103859
GNG5	1.29854e-05	0.725197	0.706	0.28	0.486694
KIAA1324	0.000176261	0.72088	0.738	0.4	1
YBX3	3.31034e-05	0.719931	0.706	0.28	1
RPS3A	0.000186651	0.719613	0.969	0.96	1
SET	9.84069e-05	0.711672	0.671	0.28	1
JUND	0.000421612	0.710594	0.853	0.6	1
RPS8	0.000286831	0.70945	0.995	0.92	1
CCDC80	0.00196844	0.709237	0.379	0.08	1
P4HB	1.60871e-05	0.706029	0.771	0.32	0.602945
TSPAN8	0.000507741	0.704033	0.895	0.68	1
NORAD	1.5585e-05	0.702408	0.495	0.04	0.584128
NDUFC2	1.24574e-06	0.701216	0.514	0	0.0466903
EDF1	2.40499e-05	0.701216	0.86	0.48	0.901391
PRSS23	0.000339006	0.699374	0.801	0.4	1
SERBP1	8.4681e-05	0.696875	0.666	0.28	1
CLINT1	6.88108e-05	0.696434	0.748	0.36	1
EPAS1	0.000762118	0.694413	0.717	0.4	1
RAB25	1.70874e-05	0.693438	0.531	0.08	0.640437
CHMP1B	2.65562e-05	0.691878	0.437	0	0.995327
PPP1R14B	6.82635e-05	0.689099	0.493	0.08	1
CDC42EP5	7.52062e-05	0.686925	0.591	0.2	1
TXN	0.00384324	0.682825	0.853	0.64	1
BAG1	4.02556e-05	0.681924	0.687	0.28	1
SRSF3	0.000103288	0.679972	0.638	0.28	1
IRX3	0.000723716	0.679536	0.538	0.2	1
RACK1	0.000594437	0.676254	0.967	0.84	1
SPDEF	6.92188e-05	0.676004	0.493	0.08	1
BLOC1S1	2.32448e-05	0.673019	0.441	0	0.871217
H2AFJ	8.9031e-05	0.672114	0.705	0.36	1
RPS24	3.83988e-05	0.669548	0.997	0.96	1
FXYD3	0.000360842	0.668677	0.932	0.72	1
EEF1B2	0.00047141	0.667688	0.853	0.72	1
EIF4A1	1.21411e-05	0.666677	0.458	0	0.455048
CEACAM6	0.00427361	0.662107	0.857	0.64	1
ELF3	0.000363102	0.65521	0.967	0.92	1
HNRNPU	0.00512718	0.655023	0.601	0.4	1
HSPA8	0.000599747	0.65391	0.584	0.24	1
CST3	6.08408e-05	0.649073	0.976	0.92	1
CYP2A13	0.00318019	0.645873	0.266	0	1
NPM1	0.000251244	0.645297	0.764	0.52	1
SEC62	0.00010052	0.644295	0.857	0.56	1
DSP	0.00101287	0.642939	0.568	0.24	1
RPS2	0.000875615	0.642475	0.983	1	1
AKR1C3	0.000197681	0.641987	0.462	0.08	1
SPCS2	0.00012999	0.63486	0.722	0.44	1
VAMP8	0.00114587	0.634457	0.85	0.68	1
LMAN2	7.41332e-05	0.628303	0.584	0.16	1
ATP5F1E	0.000244178	0.627678	0.944	0.8	1
PTP4A2	9.56283e-05	0.627412	0.542	0.12	1
DDT	3.65409e-05	0.626457	0.533	0.08	1
RNF7	4.36277e-05	0.625895	0.465	0.04	1
AHNAK	0.00278109	0.625581	0.643	0.32	1
RHOV	0.0017722	0.624725	0.71	0.48	1
SRP14	5.68521e-06	0.624039	0.916	0.64	0.213082
MSLN	0.00508053	0.620881	0.344	0.08	1
SRSF7	0.00102686	0.619901	0.551	0.24	1
DUSP1	0.00806918	0.619267	0.654	0.44	1
SRSF9	5.53652e-05	0.614916	0.413	0	1
FKBP11	0.000264193	0.611618	0.362	0	1
ALDH2	0.000523431	0.611205	0.757	0.48	1
ATP5ME	0.000271531	0.609337	0.792	0.52	1
HDLBP	0.000140905	0.60841	0.654	0.24	1
CD151	0.000290205	0.608106	0.605	0.24	1
IRX5	0.000175137	0.606658	0.376	0	1
RPL5	0.00303205	0.604279	0.967	0.92	1
VSIG2	0.00011036	0.60393	0.607	0.2	1
NEDD8	6.92617e-05	0.60168	0.406	0	1
CDK2AP2	8.09332e-05	0.60168	0.4	0	1
WFDC2	0.00169467	0.600651	0.997	0.92	1
RAB3IP	1.16597e-06	-0.600407	0.156	0.52	0.0437004
PDE4C	2.43779e-32	-0.601551	0.002	0.28	9.13684e-28
ARL15	1.29711e-13	-0.601745	0.028	0.32	4.86158e-09
FARP1	0.000102948	-0.602271	0.378	0.72	1
FRK	2.50158e-05	-0.60243	0.126	0.4	0.937594
UBR5	1.83111e-05	-0.602727	0.17	0.48	0.686302
S100A8	3.67503e-42	-0.604071	0	0.32	1.3774e-37
RPSAP9	4.80633e-37	-0.604071	0	0.28	1.80141e-32
RPS2P5	2.73454e-47	-0.604071	0	0.36	1.0249e-42
RPL21P28	2.73454e-47	-0.604071	0	0.36	1.0249e-42
NPIPB12	1.95915e-52	-0.604071	0	0.4	7.34291e-48
FRG1HP	1.96228e-52	-0.604071	0	0.4	7.35464e-48
ABTB2	6.08706e-32	-0.604071	0	0.24	2.28143e-27
DOCK1	5.38253e-08	-0.604552	0.098	0.44	0.00201737
SOX5	3.12148e-05	-0.60689	0.126	0.4	1
ZCCHC7	4.63137e-07	-0.609125	0.096	0.4	0.0173584
SCAPER	1.19146e-06	-0.609125	0.122	0.44	0.044656
PPM1L	0.00125259	-0.609125	0.164	0.4	1
TRAPPC9	7.97269e-10	-0.611472	0.066	0.4	2.98816e-05
CDK17	5.44041e-09	-0.611531	0.047	0.32	0.000203907
F11R	9.41817e-05	-0.612759	0.316	0.64	1
SH3PXD2B	5.36122e-07	-0.613712	0.098	0.4	0.0200938
SETD5	1.82276e-05	-0.617333	0.205	0.52	0.683169
MARK3	5.64797e-06	-0.617333	0.191	0.56	0.211686
SIPA1L3	4.85342e-06	-0.618314	0.093	0.36	0.181906
RAB31	1.44792e-08	-0.620902	0.063	0.36	0.000542679
PRH1	1.84804e-12	-0.621197	0.04	0.36	6.92647e-08
DGKH	0.00199712	-0.621455	0.185	0.4	1
ESYT2	3.45529e-06	-0.621725	0.18	0.52	0.129504
SFTPA1	4.71344e-26	-0.623998	0.012	0.36	1.7666e-21
LMCD1-AS1	1.14703e-23	-0.623998	0.01	0.32	4.29908e-19
ADAM32	3.87056e-22	-0.623998	0.012	0.32	1.45069e-17
MAPK10	6.80013e-09	-0.62564	0.059	0.36	0.000254869
WDPCP	1.03221e-06	-0.626055	0.037	0.24	0.0386871
DCLK1	2.53972e-13	-0.626492	0.009	0.2	9.51888e-09
ST14	0.000253803	-0.626866	0.42	0.72	1
SUSD6	0.000421716	-0.62713	0.108	0.32	1
EPHA2	0.000204211	-0.63002	0.276	0.56	1
FAM49B	2.15772e-06	-0.630658	0.147	0.48	0.0808714
LIF	8.64966e-13	-0.630929	0.03	0.32	3.24189e-08
ACACA	1.67274e-07	-0.631151	0.131	0.48	0.00626944
PRKN	3.88375e-37	-0.631492	0.007	0.4	1.45563e-32
HIF1A	3.05042e-05	-0.631667	0.101	0.36	1
NF1	0.000577968	-0.631812	0.196	0.44	1
SCMH1	1.09773e-06	-0.632208	0.08	0.36	0.041143
GATAD2B	3.57061e-08	-0.634537	0.08	0.4	0.00133826
PTPRD	1.11996e-28	-0.63651	0.003	0.28	4.19761e-24
DHFR	7.35267e-15	-0.637553	0.051	0.44	2.75578e-10
INPP4B	0.00204514	-0.638062	0.175	0.4	1
TSC22D2	1.19617e-09	-0.638499	0.098	0.48	4.48326e-05
COP1	3.64955e-10	-0.639206	0.079	0.44	1.36785e-05
KIF1B	4.24245e-11	-0.640784	0.098	0.52	1.59007e-06
SPAG9	0.00100644	-0.641546	0.189	0.44	1
URGCP-MRPS24	3.68525e-42	-0.641546	0	0.32	1.38123e-37
PTMAP5	3.68525e-42	-0.641546	0	0.32	1.38123e-37
POLR2J4	1.35693e-57	-0.641546	0	0.44	5.08576e-53
PCBP1-AS1	9.0632e-63	-0.641546	0	0.48	3.39689e-58
MT-TV	4.80792e-37	-0.641546	0	0.28	1.80201e-32
MT-TP	3.68574e-42	-0.641546	0	0.32	1.38142e-37
MAML3	6.73144e-11	-0.641546	0.073	0.44	2.52294e-06
CCL18	3.67503e-42	-0.641546	0	0.32	1.3774e-37
EPS8	0.00679571	-0.642571	0.435	0.64	1
FAM135A	1.80531e-06	-0.64389	0.07	0.32	0.0676631
TSPAN9	1.31093e-17	-0.644748	0.049	0.48	4.91335e-13
C9orf3	5.96261e-07	-0.645364	0.096	0.4	0.0223479
PLAU	1.04842e-23	-0.648119	0.01	0.32	3.92949e-19
RGPD5	1.737e-15	-0.649565	0.038	0.4	6.51026e-11
NR6A1	5.06732e-16	-0.649565	0.045	0.44	1.89923e-11
RICTOR	1.92669e-05	-0.65156	0.152	0.44	0.722123
USP25	7.50311e-05	-0.652261	0.093	0.32	1
TYROBP	7.41141e-15	-0.653068	0.017	0.28	2.7778e-10
SMARCC1	0.000112907	-0.653519	0.332	0.64	1
OCLN	0.00119641	-0.654992	0.212	0.44	1
NR3C2	2.49077e-05	-0.655667	0.065	0.28	0.93354
FTX	5.55656e-07	-0.65914	0.114	0.44	0.020826
FOSL1	1.06804e-06	-0.659248	0.037	0.24	0.0400301
DOCK4	1.03254e-15	-0.659248	0.037	0.4	3.86995e-11
EPB41L5	1.13827e-09	-0.661355	0.136	0.56	4.26624e-05
MSI2	0.00176886	-0.662706	0.453	0.68	1
ALDOA	5.27981e-17	-0.66278	0.061	0.52	1.97887e-12
ARID5B	0.00014487	-0.663018	0.379	0.68	1
TBL1XR1	0.00148536	-0.663119	0.213	0.44	1
CLDN1	0.000140498	-0.663374	0.257	0.56	1
ANK3	0.00633124	-0.666225	0.474	0.64	1
NCOA2	1.52486e-07	-0.667108	0.107	0.44	0.00571518
RORA	2.39297e-06	-0.668484	0.068	0.32	0.0896887
KCMF1	2.35721e-06	-0.671071	0.15	0.48	0.0883483
IFNAR2	9.68942e-05	-0.672318	0.054	0.24	1
MYO1E	2.3862e-10	-0.673153	0.077	0.44	8.94349e-06
OSBPL10	1.21727e-06	-0.674713	0.126	0.44	0.0456233
CADPS2	2.92958e-05	-0.674713	0.171	0.48	1
ANKRD11	0.00018005	-0.674713	0.309	0.64	1
MIA-RAB4B	2.12571e-37	-0.675552	0.002	0.32	7.96716e-33
MAP4K5	6.348e-06	-0.676951	0.11	0.4	0.237923
PID1	4.70725e-09	-0.677111	0.047	0.32	0.000176428
CPAMD8	1.82263e-10	-0.677111	0.049	0.36	6.83123e-06
CAMTA1	3.99481e-06	-0.677155	0.334	0.72	0.149726
CTNNA1	8.65165e-06	-0.677689	0.605	0.88	0.324264
ELMSAN1	2.61797e-09	-0.677837	0.073	0.4	9.81216e-05
U2AF1L5	1.3601e-57	-0.678072	0	0.44	5.09765e-53
MT-TE	2.73399e-47	-0.678072	0	0.36	1.0247e-42
MIR205HG	3.68014e-42	-0.678072	0	0.32	1.37932e-37
ITSN2	5.68758e-07	-0.679193	0.11	0.44	0.021317
LIMCH1	3.62678e-05	-0.679236	0.247	0.56	1
TLL1	1.58755e-13	-0.679514	0.045	0.4	5.95015e-09
PPP6R3	7.26823e-07	-0.680435	0.166	0.52	0.0272413
EYA1	6.82822e-06	-0.680826	0.093	0.36	0.255922
PITPNB	2.97045e-07	-0.682587	0.161	0.52	0.0111332
HLA-DRB1	0.000143103	-0.683125	0.337	0.68	1
TMTC2	5.63372e-07	-0.683688	0.117	0.44	0.0211152
TTC6	1.08699e-13	-0.684331	0.045	0.4	4.07404e-09
ABCC4	7.27861e-10	-0.68594	0.112	0.52	2.72802e-05
RREB1	6.28321e-06	-0.686166	0.208	0.56	0.235495
CCL2	2.0697e-06	-0.686215	0.009	0.12	0.0775725
EIF4G3	3.38851e-05	-0.6869	0.147	0.44	1
FGD4	8.65444e-10	-0.688196	0.114	0.52	3.24368e-05
CTBP2	1.07094e-05	-0.689347	0.266	0.6	0.401388
INO80	8.10978e-11	-0.690045	0.087	0.48	3.03954e-06
CORO1C	3.74868e-07	-0.691981	0.063	0.32	0.0140501
DPYD	5.42803e-09	-0.692719	0.105	0.48	0.000203443
EXOC6B	5.00691e-19	-0.696444	0.037	0.44	1.87659e-14
SMURF2	0.000272464	-0.697255	0.107	0.32	1
FAF1	1.43134e-06	-0.697502	0.129	0.44	0.0536466
ZNF609	2.36493e-06	-0.70249	0.199	0.56	0.0886376
ANTXR1	3.13893e-12	-0.703761	0.031	0.32	1.17647e-07
ABCC1	4.05654e-11	-0.703984	0.073	0.44	1.52039e-06
VEZT	7.49177e-06	-0.704625	0.219	0.56	0.280791
ELL2	0.00132012	-0.704985	0.295	0.52	1
HNRNPC	0.000235074	-0.707249	0.53	0.8	1
PAN3	5.1777e-10	-0.70866	0.098	0.48	1.9406e-05
FOXN3	6.91317e-05	-0.70866	0.514	0.8	1
CDC42BPA	1.82751e-06	-0.70866	0.233	0.6	0.068495
CD59	1.25763e-06	-0.710379	0.334	0.76	0.0471358
L3MBTL4	3.8621e-18	-0.711059	0.047	0.48	1.44751e-13
AKAP12	1.42409e-05	-0.713052	0.058	0.28	0.53375
SLC44A3-AS1	4.79841e-37	-0.713696	0	0.28	1.79844e-32
MIR31HG	1.3601e-57	-0.713696	0	0.44	5.09765e-53
CORIN	1.36237e-57	-0.713696	0	0.44	5.10617e-53
ST7	6.48726e-05	-0.715397	0.115	0.36	1
RPL31	6.04716e-05	-0.719002	0.937	0.96	1
FCHSD2	2.96108e-14	-0.720418	0.065	0.48	1.10981e-09
2023-03-06	1.58579e-05	-0.7206	0.231	0.56	0.594352
FAM222B	6.12937e-10	-0.722781	0.066	0.4	2.29729e-05
APOC1	3.86908e-27	-0.723457	0.016	0.4	1.45013e-22
TRIM2	0.00630295	-0.723945	0.378	0.56	1
SDC4	0.000347246	-0.724046	0.712	0.88	1
SRPK2	1.18732e-05	-0.725938	0.149	0.44	0.445009
RAPGEF1	2.29703e-05	-0.726694	0.103	0.36	0.860926
ATP2C1	0.000813178	-0.728113	0.143	0.36	1
CLIC4	6.60996e-07	-0.729419	0.082	0.36	0.0247741
TTC19	0.000249086	-0.730626	0.226	0.48	1
DYRK1A	7.8601e-07	-0.73106	0.189	0.56	0.0294596
TNFRSF10B	4.71275e-08	-0.731238	0.103	0.44	0.00176634
CCND3	1.2291e-05	-0.731238	0.096	0.36	0.460668
GMDS	9.44989e-05	-0.731981	0.17	0.44	1
NBEAL1	5.1971e-05	-0.732183	0.233	0.52	1
BCAS3	1.73794e-13	-0.734655	0.058	0.44	6.51378e-09
FMNL2	1.37007e-10	-0.735796	0.101	0.52	5.13503e-06
N4BP1	7.97245e-08	-0.736843	0.143	0.52	0.00298807
DIAPH2	6.72025e-17	-0.737042	0.052	0.48	2.51875e-12
XPR1	4.77063e-13	-0.738081	0.101	0.56	1.78803e-08
DDAH2	7.25084e-10	-0.739034	0.133	0.56	2.71761e-05
LAMC2	4.08127e-12	-0.739433	0.054	0.4	1.52966e-07
PMF1-BGLAP	1.812e-30	-0.740914	0.005	0.32	6.79137e-26
AGFG1	2.70514e-08	-0.741929	0.119	0.48	0.00101389
SMURF1	4.04143e-06	-0.743426	0.135	0.44	0.151473
GNB1	5.55289e-06	-0.743426	0.25	0.6	0.208122
BCAR3	1.34738e-10	-0.743426	0.075	0.44	5.04998e-06
TCF7L2	6.40632e-06	-0.74478	0.213	0.56	0.240109
RPS7P1	2.73853e-47	-0.748461	0	0.36	1.0264e-42
RPS27AP16	1.96686e-52	-0.748461	0	0.4	7.37179e-48
RPS26P31	3.68672e-42	-0.748461	0	0.32	1.38178e-37
GPX1	1.36374e-57	-0.748461	0	0.44	5.11128e-53
COX6A1P2	3.61569e-73	-0.748461	0	0.56	1.35516e-68
PUM2	1.12446e-08	-0.751729	0.177	0.6	0.000421446
PARD3B	1.091e-10	-0.753191	0.107	0.52	4.08906e-06
PTCD1	3.48476e-19	-0.75386	0.044	0.48	1.30609e-14
CHRM3	9.53884e-12	-0.754928	0.017	0.24	3.57516e-07
ABI1	1.17686e-05	-0.756096	0.219	0.56	0.441086
TMEM120B	3.80845e-08	-0.756278	0.04	0.28	0.00142741
RMC1	4.84557e-20	-0.756278	0.042	0.48	1.81612e-15
RNASEK	6.96323e-17	-0.75757	0.063	0.52	2.60982e-12
RASSF3	2.09169e-16	-0.75757	0.065	0.52	7.83964e-12
ITCH	6.38449e-12	-0.75786	0.143	0.64	2.39291e-07
MAP2K3	3.13407e-08	-0.759074	0.213	0.64	0.00117465
ATP9A	2.33635e-09	-0.759991	0.105	0.48	8.75663e-05
CYTH1	9.16819e-06	-0.760038	0.142	0.44	0.343624
COG5	1.95888e-09	-0.762265	0.107	0.48	7.34187e-05
ZNF83	8.25989e-13	-0.764542	0.103	0.56	3.09581e-08
KRTAP3-1	0.00397519	-0.765993	0.024	0.12	1
B4GALT5	0.000656535	-0.766721	0.395	0.64	1
PEAK1	1.61239e-11	-0.767077	0.056	0.4	6.04325e-07
FGF13	3.38831e-06	-0.767077	0.056	0.28	0.126994
SRPK1	2.49888e-07	-0.77226	0.212	0.6	0.00936579
PRKCE	1.21469e-12	-0.772791	0.073	0.48	4.55267e-08
ABR	4.14709e-12	-0.772791	0.075	0.48	1.55433e-07
KANSL1	1.73647e-05	-0.773051	0.224	0.56	0.650829
USP6NL	1.57804e-08	-0.774009	0.154	0.56	0.00059145
MCF2L2	2.80237e-35	-0.774862	0.005	0.36	1.05033e-30
SPAG1	6.84822e-05	-0.77633	0.222	0.52	1
MAPK8	1.64566e-15	-0.777482	0.072	0.52	6.16794e-11
NPC1	2.76303e-14	-0.778282	0.091	0.56	1.03558e-09
OPHN1	1.75476e-12	-0.780585	0.089	0.52	6.57683e-08
TPT1-AS1	1.96738e-52	-0.782409	0	0.4	7.37375e-48
EPB42	3.63156e-73	-0.782409	0	0.56	1.36111e-68
RABGAP1L	9.59779e-07	-0.783299	0.159	0.52	0.0359725
PTPRE	1.37484e-10	-0.784549	0.063	0.4	5.15292e-06
UBE2E1	2.04579e-15	-0.784832	0.156	0.76	7.66761e-11
NFKB1	6.34679e-15	-0.784832	0.142	0.72	2.37878e-10
PAM	4.62717e-05	-0.788095	0.253	0.56	1
ARHGEF12	5.49544e-05	-0.789103	0.215	0.52	1
STK3	2.85169e-07	-0.793549	0.147	0.52	0.0106881
RBMS1	1.93086e-06	-0.793978	0.152	0.48	0.0723685
SOD2	1.37829e-07	-0.798745	0.253	0.68	0.00516584
ARIH1	2.61058e-06	-0.798921	0.205	0.56	0.0978445
ARHGEF3	7.29637e-17	-0.801172	0.052	0.48	2.73468e-12
RAP1B	3.40494e-05	-0.80177	0.231	0.56	1
EMP1	0.0056577	-0.803144	0.402	0.64	1
AUTS2	0.0016421	-0.803734	0.243	0.48	1
KDM6A	2.7982e-11	-0.80452	0.138	0.6	1.04877e-06
ZNF644	1.06429e-07	-0.805873	0.231	0.64	0.00398896
MGAT5	2.07374e-15	-0.806161	0.07	0.52	7.77238e-11
ATL2	1.01389e-07	-0.807527	0.229	0.64	0.00380005
DENND2C	5.76461e-15	-0.808356	0.051	0.44	2.16058e-10
RAB10	0.00688983	-0.809156	0.407	0.6	1
AFF1	1.81077e-05	-0.809423	0.192	0.52	0.678676
ADGRL3-AS1	9.1308e-63	-0.815575	0	0.48	3.42223e-58
MT-TC	1.36264e-57	-0.815575	0	0.44	5.10719e-53
FABP5P7	2.73853e-47	-0.815575	0	0.36	1.0264e-42
CELF1	3.45276e-05	-0.815575	0.203	0.52	1
SWAP70	2.14581e-07	-0.819769	0.18	0.56	0.0080425
TCF12	3.96074e-11	-0.820021	0.121	0.56	1.48449e-06
TMCC1	9.39672e-07	-0.820112	0.105	0.4	0.0352189
DIAPH1	2.3531e-06	-0.821641	0.21	0.56	0.0881942
EYA4	3.10944e-11	-0.827689	0.037	0.32	1.16542e-06
SNX9	1.89359e-08	-0.829229	0.096	0.44	0.000709717
LRRC1	2.14455e-09	-0.829229	0.101	0.48	8.03779e-05
NFIB	2.26376e-06	-0.830789	0.364	0.72	0.0848456
RAPGEF2	3.48174e-06	-0.831851	0.075	0.32	0.130496
SEMA4B	4.93389e-05	-0.832751	0.157	0.44	1
AGO2	1.27845e-09	-0.833089	0.133	0.56	4.79162e-05
MUC20-OT1	1.44426e-07	-0.835895	0.213	0.6	0.00541308
ABHD2	1.43596e-07	-0.83621	0.344	0.76	0.00538197
ARMH4	5.08223e-45	-0.84045	0.005	0.44	1.90482e-40
MTHFD2L	5.94834e-06	-0.841415	0.156	0.48	0.222944
FNIP2	1.2802e-07	-0.841927	0.126	0.48	0.00479817
PTPN2	0.00417063	-0.844039	0.292	0.48	1
ADAMTSL1	2.19368e-32	-0.845477	0.002	0.28	8.22192e-28
HLA-DRB5	5.4893e-26	-0.847284	0.023	0.44	2.05739e-21
PSEN1	1.50728e-11	-0.847637	0.082	0.48	5.64928e-07
TMEM189-UBE2V1	2.17697e-78	-0.847997	0	0.6	8.15928e-74
RPL10P16	1.36374e-57	-0.847997	0	0.44	5.11128e-53
NPIPB3	5.8906e-68	-0.847997	0	0.52	2.2078e-63
EEF1B2P6	2.17697e-78	-0.847997	0	0.6	8.15928e-74
ANO6	3.30789e-09	-0.849954	0.086	0.44	0.00012398
SCD5	3.31074e-07	-0.85305	0.182	0.56	0.0124087
SBF2	1.95267e-20	-0.85305	0.059	0.56	7.3186e-16
TMPRSS4	0.00117319	-0.85305	0.339	0.56	1
AKAP8	4.9307e-07	-0.858375	0.093	0.4	0.0184803
MGST2	1.34573e-08	-0.866922	0.395	0.8	0.00050438
KIF13B	1.25859e-07	-0.868317	0.266	0.72	0.0047172
GPHN	8.34669e-26	-0.869756	0.051	0.6	3.12834e-21
PRR5-ARHGAP8	3.31023e-68	-0.877186	0.002	0.56	1.24068e-63
ITGB6	1.12793e-08	-0.879101	0.08	0.4	0.000422746
GNAQ	1.08138e-06	-0.879391	0.308	0.72	0.0405299
PKP4	0.00120637	-0.880427	0.205	0.44	1
GRAMD2B	8.64873e-06	-0.887756	0.607	0.84	0.324154
SLC4A7	7.17853e-08	-0.88778	0.107	0.44	0.00269051
ERBB4	3.5707e-31	-0.88821	0.016	0.44	1.3383e-26
ENAH	9.34694e-06	-0.890896	0.273	0.6	0.350323
CLIP1	6.29515e-05	-0.894273	0.365	0.68	1
MKLN1	1.12151e-11	-0.897422	0.131	0.6	4.20342e-07
DTWD2	1.13884e-06	-0.898038	0.15	0.48	0.0426838
FGFR2	1.07578e-05	-0.900838	0.288	0.6	0.403201
MET	5.43885e-05	-0.900951	0.517	0.76	1
TANC2	1.42157e-06	-0.901305	0.306	0.68	0.0532805
DAGLB	1.30666e-26	-0.901906	0.049	0.6	4.89736e-22
ANKRD28	9.16629e-06	-0.90499	0.253	0.6	0.343553
GNA14	6.19127e-14	-0.906723	0.045	0.4	2.32049e-09
MLLT3	4.87329e-08	-0.90843	0.217	0.64	0.00182651
DENND5A	9.64453e-23	-0.909138	0.044	0.52	3.61477e-18
MYO1D	2.57366e-13	-0.909742	0.182	0.72	9.64607e-09
SENP3-EIF4A1	3.66351e-73	-0.910733	0	0.56	1.37308e-68
CYP4Z2P	9.14365e-63	-0.910733	0	0.48	3.42704e-58
KMT2C	1.33857e-05	-0.911448	0.322	0.68	0.501697
TNFRSF21	1.50598e-06	-0.912389	0.299	0.68	0.0564443
UBAP1	5.48644e-10	-0.913019	0.117	0.52	2.05632e-05
SGMS1	2.65933e-11	-0.915552	0.138	0.6	9.96718e-07
PICALM	0.000426678	-0.915552	0.136	0.36	1
F3	0.00658734	-0.915811	0.53	0.72	1
STAG1	2.63403e-10	-0.917996	0.15	0.6	9.87233e-06
ZBTB20	1.14495e-08	-0.919275	0.231	0.68	0.000429128
PSD3	8.1845e-05	-0.92264	0.182	0.44	1
NTN1	8.56646e-08	-0.926607	0.126	0.48	0.00321071
ALDH1A3	0.00131901	-0.927095	0.491	0.72	1
ERC1	3.14657e-14	-0.928868	0.142	0.68	1.17933e-09
LRRFIP1	0.00106356	-0.932306	0.577	0.72	1
SREBF2	1.55249e-07	-0.933058	0.24	0.64	0.00581874
RASA2	7.32157e-12	-0.933367	0.084	0.48	2.74413e-07
THSD4	2.8406e-27	-0.933459	0.047	0.6	1.06466e-22
GABARAP	1.62313e-18	-0.935597	0.105	0.68	6.08351e-14
COMMD1	1.60574e-08	-0.941106	0.231	0.64	0.00060183
IL6	3.84895e-22	-0.94585	0.017	0.36	1.44259e-17
STX3	2.15667e-08	-0.946436	0.138	0.52	0.000808321
PRKCH	3.1428e-24	-0.947983	0.031	0.48	1.17792e-19
ANKRD17	2.00148e-08	-0.948331	0.255	0.68	0.000750154
HIPK2	1.75015e-10	-0.950505	0.126	0.56	6.55957e-06
NFIA	0.00228874	-0.952247	0.463	0.64	1
HDAC9	1.90963e-07	-0.952857	0.033	0.24	0.0071573
POLR2J3	1.11481e-57	-0.953305	0.012	0.64	4.17833e-53
SSBP2	1.47406e-05	-0.954864	0.143	0.44	0.552476
RFX2	1.72025e-10	-0.957525	0.124	0.56	6.44748e-06
AGAP1	1.3518e-14	-0.95802	0.107	0.6	5.06656e-10
KLHL5	9.67844e-09	-0.970223	0.131	0.52	0.000362748
RPS3AP6	1.36428e-57	-0.970854	0	0.44	5.11333e-53
ZFP36	2.05807e-05	-0.97127	0.535	0.84	0.771365
MPRIP	4.82879e-09	-0.975252	0.159	0.56	0.000180983
RALGPS2	4.49449e-14	-0.976282	0.096	0.56	1.68454e-09
BRAF	7.16762e-13	-0.977703	0.103	0.56	2.68642e-08
TANC1	5.33938e-11	-0.979147	0.213	0.72	2.0012e-06
2023-09-09	3.57715e-06	-0.985915	0.295	0.64	0.134072
SH3RF1	1.06908e-06	-0.987484	0.227	0.6	0.0400693
RAB7A	6.21555e-08	-0.987484	0.236	0.64	0.00232959
CDK14	9.21414e-19	-0.989036	0.101	0.68	3.45346e-14
SLC20A2	2.67894e-09	-0.991313	0.107	0.48	0.000100407
LRBA	9.72157e-10	-0.992453	0.233	0.72	3.64365e-05
EXOC4	2.39625e-16	-0.994695	0.119	0.68	8.98115e-12
PI3	5.41824e-05	-0.998167	0.086	0.32	1
WFDC21P	1.96725e-52	-1	0	0.4	7.37326e-48
RPL21P16	2.1947e-78	-1	0	0.6	8.22572e-74
RPL15P3	9.13692e-63	-1	0	0.48	3.42452e-58
LURAP1L-AS1	2.1947e-78	-1	0	0.6	8.22572e-74
HSPB1P1	2.73889e-47	-1	0	0.36	1.02654e-42
EYA2	0.000103529	-1.00295	0.173	0.44	1
SLMAP	1.60613e-10	-1.00381	0.201	0.68	6.01977e-06
DOCK5	1.12714e-09	-1.0042	0.161	0.6	4.22454e-05
SH3D19	5.48039e-21	-1.00505	0.091	0.68	2.05405e-16
KYNU	3.222e-07	-1.00505	0.182	0.56	0.0120761
PDE8A	4.146e-23	-1.00881	0.07	0.64	1.55392e-18
QKI	9.82291e-09	-1.01128	0.114	0.48	0.000368162
ELF1	6.32951e-07	-1.0115	0.226	0.6	0.023723
RIPK2	3.3693e-15	-1.01188	0.031	0.36	1.26281e-10
AQP4-AS1	2.47156e-24	-1.01271	0.047	0.56	9.2634e-20
NPAS2	8.18304e-07	-1.01351	0.119	0.44	0.03067
CDKAL1	1.40294e-19	-1.01824	0.063	0.56	5.25822e-15
PLEKHA5	7.55862e-07	-1.01959	0.376	0.76	0.0283297
FRMD4A	0.000225608	-1.02125	0.079	0.28	1
PLAUR	2.54217e-18	-1.02298	0.047	0.48	9.52805e-14
TMSB4X	2.265e-07	-1.02353	0.89	1	0.00848921
VMP1	6.85994e-06	-1.02442	0.608	0.88	0.25711
ZSWIM4	2.65071e-29	-1.02477	0.042	0.6	9.93486e-25
NTN4	7.54061e-16	-1.02773	0.058	0.48	2.82622e-11
RPS23P8	1.36574e-57	-1.02857	0	0.44	5.11879e-53
RPL7P1	1.36556e-57	-1.02857	0	0.44	5.11811e-53
ADAMTSL4-AS1	1.96281e-52	-1.02857	0	0.4	7.3566e-48
MCTP1	9.67923e-07	-1.0297	0.119	0.44	0.0362778
COBL	2.26348e-13	-1.03059	0.154	0.68	8.48353e-09
MYO6	1.50771e-06	-1.03091	0.427	0.76	0.0565091
SIK2	1.53787e-13	-1.03105	0.096	0.56	5.76393e-09
MT-ND2	3.58662e-07	-1.03236	0.935	1	0.0134426
PATJ	2.18743e-09	-1.03277	0.32	0.8	8.19851e-05
PLEKHA6	2.67171e-25	-1.03489	0.052	0.6	1.00136e-20
RALGAPA2	4.57348e-10	-1.03685	0.25	0.72	1.71414e-05
SPSB1	1.15243e-15	-1.03763	0.07	0.52	4.3193e-11
NPIPB4	1.34861e-43	-1.03936	0.03	0.68	5.05457e-39
MT1X	2.80923e-05	-1.04353	0.126	0.4	1
CUX1	1.24399e-07	-1.0475	0.332	0.72	0.00466246
TNFAIP3	1.02815e-12	-1.05658	0.051	0.4	3.85351e-08
RPL4P4	3.69247e-94	-1.05658	0	0.72	1.38394e-89
GAS5	3.66721e-73	-1.05658	0	0.56	1.37447e-68
CXCL3	2.76583e-06	-1.05658	0.129	0.44	0.103663
CCSER2	2.07061e-05	-1.06075	0.185	0.48	0.776064
CEMIP2	1.33306e-11	-1.06111	0.103	0.52	4.99629e-07
CHCHD3	5.54164e-20	-1.06582	0.086	0.64	2.07701e-15
GALNT2	3.45267e-14	-1.06813	0.08	0.52	1.29406e-09
MID1	1.25326e-10	-1.06998	0.114	0.52	4.6972e-06
NAALADL2	4.67667e-12	-1.07223	0.114	0.56	1.75282e-07
EML4	0.000105517	-1.07492	0.318	0.6	1
DLG1	1.92371e-14	-1.07789	0.161	0.72	7.21007e-10
MYO10	3.51237e-13	-1.08004	0.163	0.68	1.31644e-08
RPS13P2	1.36692e-57	-1.08406	0	0.44	5.12323e-53
MIR4300HG	1.3662e-57	-1.08406	0	0.44	5.1205e-53
AKAP13	7.379e-12	-1.08745	0.274	0.84	2.76565e-07
CAB39	6.07411e-13	-1.0892	0.136	0.64	2.27658e-08
SPDYE16	4.33114e-60	-1.09099	0.014	0.68	1.62331e-55
CFLAR	1.19454e-07	-1.09751	0.33	0.76	0.00447715
NT5C2	3.94449e-11	-1.09893	0.199	0.68	1.47839e-06
BCL2L14	5.36228e-35	-1.10755	0.021	0.52	2.00978e-30
HIVEP2	9.71166e-15	-1.10864	0.091	0.56	3.63993e-10
MT-TQ	1.36647e-57	-1.11103	0	0.44	5.12153e-53
BIRC6	5.44214e-11	-1.11727	0.159	0.64	2.03971e-06
LIPH	7.99088e-07	-1.12102	0.351	0.68	0.0299498
SND1	1.28934e-12	-1.12168	0.226	0.76	4.83243e-08
NAV2	6.93398e-13	-1.12479	0.15	0.64	2.59886e-08
CATSPERB	6.30253e-47	-1.12745	0.007	0.48	2.36219e-42
PACSIN2	4.48531e-14	-1.12883	0.199	0.76	1.68109e-09
MECOM	7.93555e-08	-1.13301	0.287	0.68	0.00297424
AFDN	5.51744e-10	-1.13459	0.309	0.8	2.06794e-05
IL1R1	2.60867e-07	-1.13572	0.524	0.88	0.00977728
ATP13A4	1.07559e-14	-1.1375	0.164	0.72	4.03133e-10
RPL13AP20	9.14242e-63	-1.1375	0	0.48	3.42658e-58
RERE	1.30632e-10	-1.1375	0.372	0.88	4.89608e-06
EEF1A1P13	1.90657e-99	-1.1375	0	0.76	7.14584e-95
RAB11FIP1	0.000124192	-1.13768	0.722	0.92	1
LTBP1	7.71533e-22	-1.14189	0.03	0.44	2.89171e-17
TJP1	4.87968e-07	-1.14384	0.337	0.72	0.018289
NFKBIA	3.70165e-07	-1.14828	0.329	0.76	0.0138738
INSR	0.000100943	-1.15631	0.512	0.8	1
TACC2	2.41469e-10	-1.15661	0.29	0.76	9.05027e-06
SLCO3A1	1.39332e-10	-1.15904	0.08	0.44	5.22216e-06
ITPKC	8.29184e-08	-1.15947	0.194	0.6	0.00310778
CCL20	1.03592e-12	-1.16238	0.049	0.4	3.88263e-08
SLC25A37	4.24356e-06	-1.16306	0.201	0.56	0.159049
SHANK2	3.67808e-27	-1.16366	0.087	0.76	1.37855e-22
AMBRA1	6.5625e-42	-1.17466	0.045	0.76	2.45963e-37
GPCPD1	1.25988e-09	-1.18289	0.262	0.72	4.72204e-05
PITPNC1	4.06006e-18	-1.1892	0.031	0.4	1.52171e-13
ECE1	3.58388e-06	-1.19077	0.434	0.72	0.134324
PTPRK	1.60779e-17	-1.19409	0.177	0.8	6.02601e-13
CYTOR	2.35572e-15	-1.20132	0.04	0.4	8.82926e-11
SHROOM3	8.14671e-06	-1.20552	0.283	0.6	0.305339
MYO5B	7.07853e-08	-1.20838	0.215	0.6	0.00265303
IMMP2L	4.07326e-14	-1.21252	0.084	0.52	1.52666e-09
ITGA2	0.00195741	-1.2131	0.32	0.52	1
NME1-NME2	1.92296e-99	-1.21412	0	0.76	7.20726e-95
OSMR	5.42743e-23	-1.21452	0.098	0.72	2.0342e-18
CMIP	7.8449e-15	-1.21485	0.079	0.52	2.94027e-10
MIR4435-2HG	7.73779e-21	-1.22417	0.066	0.6	2.90012e-16
SMYD3	8.0371e-21	-1.2255	0.107	0.72	3.0123e-16
BAIAP2L1	7.48016e-14	-1.22961	0.236	0.8	2.80356e-09
IFITM2	4.48171e-08	-1.23274	0.308	0.72	0.00167975
MAP4K4	3.44991e-16	-1.23293	0.082	0.56	1.29303e-11
SAMD4A	5.36238e-35	-1.23308	0.021	0.52	2.00982e-30
BTBD9	4.11604e-49	-1.23555	0.019	0.64	1.54269e-44
PHLPP1	1.07967e-28	-1.23659	0.052	0.64	4.0466e-24
RUNX1	1.39373e-06	-1.23663	0.587	0.88	0.0522368
PALLD	1.8926e-07	-1.2386	0.255	0.68	0.00709346
MTND2P28	7.02518e-89	-1.23879	0	0.68	2.63304e-84
SVIL	2.582e-14	-1.25254	0.126	0.64	9.67733e-10
PCSK5	1.65809e-12	-1.25254	0.135	0.6	6.21451e-08
NPIPB5	1.13377e-29	-1.25298	0.087	0.8	4.24935e-25
CRIM1	1.18951e-20	-1.25435	0.096	0.68	4.45828e-16
GPRC5D-AS1	4.51416e-15	-1.25968	0.051	0.44	1.69191e-10
SNHG5	7.04096e-89	-1.26303	0	0.68	2.63895e-84
SERPINB2	0.00157832	-1.26388	0.098	0.28	1
SESTD1	3.5365e-13	-1.26809	0.178	0.72	1.32548e-08
CAPN2	1.90043e-06	-1.27075	0.565	0.8	0.0712281
PELI1	6.0516e-09	-1.27209	0.208	0.64	0.000226814
RNF19A	3.99225e-09	-1.2773	0.374	0.8	0.000149629
FNBP1	4.16379e-18	-1.27832	0.098	0.64	1.56059e-13
MED13L	2.92496e-11	-1.27927	0.198	0.68	1.09627e-06
FOXO1	5.81113e-18	-1.281	0.07	0.56	2.17801e-13
EDN1	1.79572e-11	-1.28293	0.114	0.56	6.73036e-07
RASAL2	1.70342e-06	-1.28607	0.107	0.4	0.0638442
RPL13AP25	7.029e-89	-1.28688	0	0.68	2.63447e-84
IGF1R	3.47092e-20	-1.28855	0.147	0.8	1.3009e-15
TMEM165	7.99597e-06	-1.2951	0.505	0.88	0.299689
NHSL1	4.99547e-12	-1.29521	0.056	0.4	1.8723e-07
MAP2K1	1.5208e-18	-1.29521	0.059	0.52	5.69997e-14
CELF2	7.41603e-12	-1.29645	0.156	0.64	2.77953e-07
LRRK1	7.43594e-21	-1.29759	0.058	0.56	2.78699e-16
NRXN3	4.73807e-20	-1.31011	0.061	0.56	1.77583e-15
RPL7P9	2.20361e-78	-1.31034	0	0.6	8.25915e-74
PTPN12	7.90653e-09	-1.31067	0.194	0.6	0.000296337
MIR222HG	7.09807e-13	-1.31166	0.094	0.52	2.66036e-08
PTPRJ	2.43159e-25	-1.31197	0.045	0.56	9.11361e-21
GLIS3	6.94777e-07	-1.3151	0.313	0.68	0.0260402
RPS6KA3	9.11381e-08	-1.32641	0.332	0.72	0.00341586
EVA1C	1.48462e-10	-1.33108	0.297	0.76	5.56436e-06
PTK2	5.75283e-13	-1.33611	0.231	0.76	2.15616e-08
NUP98	1.20682e-17	-1.33745	0.154	0.76	4.52316e-13
SIPA1L1	5.39211e-09	-1.338	0.224	0.64	0.000202096
MAP3K5	1.17047e-07	-1.35031	0.177	0.56	0.00438694
ANKRD36	4.71693e-19	-1.3581	0.045	0.48	1.76791e-14
SSH2	2.77017e-17	-1.36627	0.103	0.64	1.03826e-12
DTX2P1-UPK3BP1-PMS2P11	2.20496e-78	-1.37851	0	0.6	8.26417e-74
SGMS2	1.23392e-07	-1.38959	0.376	0.72	0.00462472
SPIDR	8.15404e-24	-1.39478	0.164	0.88	3.05613e-19
MCU	1.4586e-22	-1.39544	0.152	0.84	5.46683e-18
TJP2	2.4811e-27	-1.40779	0.04	0.56	9.29916e-23
GCNT2	3.34711e-08	-1.41127	0.227	0.64	0.0012545
MT-ND6	1.78998e-15	-1.4113	0.243	0.88	6.70885e-11
MACF1	2.16028e-11	-1.41354	0.266	0.8	8.09672e-07
MYH9	3.7641e-11	-1.41549	0.318	0.8	1.41078e-06
NXN	1.8525e-19	-1.41892	0.156	0.8	6.94316e-15
ADK	8.53499e-24	-1.4222	0.178	0.92	3.19891e-19
MIR1244-2	1.27199e-83	-1.42223	0	0.64	4.7674e-79
TIAM1	2.08102e-15	-1.42855	0.04	0.4	7.79965e-11
GAREM1	6.13089e-17	-1.42855	0.143	0.72	2.29786e-12
BMPR1B	3.57204e-12	-1.4421	0.446	0.88	1.3388e-07
WWC1	1.88673e-11	-1.44911	0.149	0.6	7.07147e-07
PDLIM5	4.86021e-07	-1.45401	0.441	0.76	0.0182161
HIVEP3	7.50528e-30	-1.45795	0.017	0.44	2.81298e-25
PARD6B	3.30301e-14	-1.46964	0.243	0.8	1.23797e-09
IGF2BP2	1.23554e-08	-1.47408	0.253	0.68	0.000463082
LTF	8.46487e-05	-1.48112	0.187	0.48	1
ANKRD36C	1.42625e-07	-1.48398	0.561	0.92	0.00534559
WWTR1	3.46108e-07	-1.48492	0.386	0.72	0.0129721
RPL13AP5	7.05391e-89	-1.48543	0	0.68	2.6438e-84
LINC01619	1.27173e-83	-1.48543	0	0.64	4.76643e-79
ERRFI1	2.4692e-09	-1.51602	0.306	0.76	9.25455e-05
WWOX	4.23537e-16	-1.51836	0.073	0.52	1.58742e-11
CHD2	1.40427e-13	-1.52775	0.365	0.92	5.2632e-09
RPL36A	3.73145e-13	-1.53032	0.664	1	1.39855e-08
JMJD1C	2.50764e-12	-1.54496	0.339	0.84	9.39862e-08
MRTFA	1.27199e-83	-1.54597	0	0.64	4.7674e-79
SMAD3	1.47052e-07	-1.54745	0.178	0.52	0.00551151
MYOF	2.01051e-11	-1.5484	0.35	0.88	7.5354e-07
NFAT5	8.55544e-13	-1.55069	0.292	0.84	3.20658e-08
FTL	9.62085e-14	-1.56021	0.92	1	3.60589e-09
UBE2H	1.74165e-10	-1.564	0.341	0.8	6.52769e-06
SDK1	8.21457e-11	-1.56643	0.203	0.64	3.07882e-06
LPP	5.17395e-13	-1.56652	0.344	0.84	1.9392e-08
USP54	6.56104e-11	-1.56678	0.233	0.72	2.45908e-06
ITGB8	2.70153e-12	-1.5679	0.203	0.68	1.01253e-07
FOXP1	1.94134e-14	-1.57234	0.355	0.96	7.27614e-10
ADAM9	4.33643e-18	-1.61389	0.264	0.92	1.62529e-13
NEBL	3.01857e-10	-1.6184	0.304	0.76	1.13136e-05
MAGI1	6.14902e-29	-1.62035	0.108	0.84	2.30465e-24
TMX2-CTNND1	2.0588e-115	-1.62293	0	0.88	7.71637e-111
MTUS1	3.94075e-12	-1.62431	0.428	0.88	1.47699e-07
SIK3	1.01672e-38	-1.63367	0.068	0.84	3.81065e-34
ARHGAP42	5.04972e-15	-1.65183	0.196	0.76	1.89264e-10
CMAHP	5.90565e-68	-1.65992	0	0.52	2.21344e-63
FAM160A1	5.98702e-46	-1.66224	0.045	0.8	2.24393e-41
ATXN1	4.99542e-16	-1.68083	0.084	0.56	1.87229e-11
PARD3	1.49375e-18	-1.68185	0.217	0.88	5.59858e-14
RAD51B	3.25059e-43	-1.68223	0.058	0.84	1.21832e-38
TEAD1	4.05762e-20	-1.6957	0.152	0.8	1.52079e-15
PSME4	5.27059e-17	-1.70278	0.238	0.88	1.97542e-12
MAML2	1.83267e-13	-1.71823	0.266	0.8	6.86886e-09
RPL9P9	3.77503e-94	-1.73118	0	0.72	1.41488e-89
ARHGAP26	6.92161e-18	-1.74343	0.072	0.56	2.59422e-13
EXT1	2.43817e-15	-1.75048	0.175	0.72	9.13827e-11
LINC00513	1.21609e-68	-1.75439	0.031	0.92	4.55791e-64
FHIT	1.32851e-16	-1.75838	0.142	0.68	4.97925e-12
MT2A	2.55682e-09	-1.75899	0.297	0.8	9.58295e-05
CAMK1D	3.17022e-08	-1.80734	0.32	0.68	0.0011882
PLEKHA7	8.04547e-28	-1.81558	0.105	0.8	3.01544e-23
RBM47	2.19542e-10	-1.83225	0.601	0.92	8.22844e-06
CCSER1	1.70734e-63	-1.8466	0.044	0.96	6.39912e-59
SFTPC	1.28306e-56	-1.85223	0.007	0.56	4.80891e-52
VCL	2.34374e-14	-1.86587	0.241	0.8	8.78434e-10
ZSWIM6	2.48998e-23	-1.8716	0.11	0.76	9.33243e-19
RPS10-NUDT3	9.57227e-105	-1.87971	0	0.8	3.58769e-100
EEF1A1P5	1.93379e-99	-1.87971	0	0.76	7.24784e-95
SGPP2	2.73601e-09	-1.88043	0.198	0.6	0.000102546
DENND4A	3.34853e-30	-1.88517	0.059	0.68	1.25503e-25
MTCO2P12	9.57819e-105	-1.91073	0	0.8	3.58991e-100
LRRFIP2	2.45123e-23	-1.92292	0.219	0.96	9.1872e-19
MACC1	1.08124e-12	-1.94083	0.348	0.88	4.05249e-08
LINC-PINT	7.07313e-89	-1.94111	0	0.68	2.65101e-84
RPL6P27	2.07437e-115	-1.9855	0	0.88	7.77475e-111
CDH1	5.37327e-11	-2.00615	0.451	0.84	2.0139e-06
RPS28P7	3.77993e-94	-2.01436	0	0.72	1.41672e-89
LINC00486	3.81894e-126	-2.01436	0	0.96	1.43134e-121
EEF1G	9.99473e-43	-2.02125	0.082	0.92	3.74603e-38
FNDC3B	5.76418e-23	-2.03886	0.184	0.92	2.16042e-18
ZFAND3	1.87452e-32	-2.05317	0.107	0.88	7.0257e-28
PDE4D	4.98747e-25	-2.08264	0.178	0.92	1.8693e-20
ETV6	2.89656e-24	-2.09893	0.192	0.96	1.08563e-19
TRIO	6.76842e-38	-2.10174	0.094	0.92	2.53681e-33
LYN	2.52068e-21	-2.1434	0.283	1	9.44752e-17
RPS17	1.79653e-17	-2.15644	0.448	0.96	6.73341e-13
RPL3P4	4.54903e-110	-2.20163	0	0.84	1.70498e-105
MAST4	4.01199e-20	-2.21675	0.281	0.92	1.50369e-15
CXCL2	2.82701e-14	-2.27037	0.337	0.92	1.05957e-09
SCHLAP1	3.8208e-126	-2.28688	0	0.96	1.43204e-121
RBPMS	4.72278e-20	-2.28876	0.187	0.84	1.7701e-15
SFTPB	1.35613e-09	-2.31289	0.212	0.68	5.08276e-05
RPL7P23	4.55499e-110	-2.32193	0	0.84	1.70721e-105
RPL41P2	9.06792e-121	-2.32193	0	0.92	3.39866e-116
DGKI	9.0906e-121	-2.34483	0	0.92	3.40716e-116
KIAA1217	3.30316e-20	-2.34783	0.351	0.96	1.23802e-15
ARMC9	1.21823e-72	-2.39071	0.028	0.92	4.56593e-68
EFNA5	2.19687e-15	-2.395	0.205	0.76	8.23387e-11
CYP2B7P	9.58873e-105	-2.42223	0	0.8	3.59385e-100
TXNRD1	2.62124e-27	-2.42376	0.152	0.92	9.82439e-23
NEDD4L	3.8737e-19	-2.43692	0.53	1	1.45186e-14
RPL21P75	3.82958e-126	-2.44361	0	0.96	1.43533e-121
RPL13P12	9.10701e-121	-2.46467	0	0.92	3.41331e-116
CXCL8	2.33098e-09	-2.50505	0.526	0.92	8.73651e-05
RPL10P9	3.82399e-126	-2.50589	0	0.96	1.43323e-121
MTATP6P1	9.09501e-121	-2.53605	0	0.92	3.40881e-116
MTND1P23	9.07799e-121	-2.61353	0	0.92	3.40243e-116
RPL13AP7	9.1108e-121	-2.73118	0	0.92	3.41473e-116
RPL17-C18orf32	6.09847e-116	-2.79657	0.002	0.92	2.2857e-111
STEAP1B	1.54943e-131	-2.80735	0	1	5.80726e-127
SAA1	1.37106e-06	-2.91562	0.346	0.72	0.0513873
SAA2-SAA4	3.12844e-69	-2.95844	0.003	0.6	1.17254e-64
RBFOX2	1.19479e-44	-3.02373	0.101	1	4.47806e-40
LINC00511	5.28634e-32	-3.12482	0.114	0.88	1.98132e-27
MT-RNR1	3.83278e-126	-3.25701	0	0.96	1.43653e-121
MTATP8P1	1.5504e-131	-3.53107	0	1	5.81091e-127
IL6ST	1.65106e-26	-3.70628	0.255	1	6.18817e-22
MT-ND4L	5.73934e-19	-3.79206	0.573	1	2.15111e-14
MT-ATP8	2.93957e-26	-4.03097	0.262	1	1.10175e-21
SCGB3A2	8.18357e-27	-4.85812	0.021	0.44	3.0672e-22
MT-RNR2	1.55159e-131	-5.14731	0	1	5.81537e-127
MTCO1P12	1.55127e-131	-5.6241	0	1	5.81416e-127

## Sheet: Goblet SCGB1A1 low
Gene	p_val	avg_log2FC	pct.parakuat	pct.normal	p_val_adj
MT-CO3	9.28007e-16	5.70076	0.994	0	3.47817e-11
MT-ND4	1.32036e-15	4.49167	0.988	0	4.94871e-11
RPL26	5.63276e-16	3.65416	1	0	2.11116e-11
FABP5	5.23847e-07	2.97344	0.757	0.32	0.0196338
FTH1	1.28005e-15	2.94258	0.994	0.2	4.79763e-11
RPS23	1.14374e-15	2.8572	1	0.48	4.28673e-11
RPL30	1.23034e-15	2.78803	1	0.32	4.61132e-11
SERPINB3	0.000861583	2.73983	0.428	0.08	1
EEF1A1	7.29832e-16	2.73872	1	0.88	2.73541e-11
MUC1	1.83201e-14	2.61386	0.942	0	6.86637e-10
FAM3D	3.00499e-12	2.40187	0.884	0.08	1.12627e-07
TXNIP	7.07864e-09	2.35266	0.763	0.16	0.000265307
ADIRF	3.60646e-14	2.32026	0.931	0	1.3517e-09
RPS10	6.62627e-15	2.20923	0.954	0	2.48352e-10
GSTA1	1.01982e-09	2.08187	0.925	0.48	3.82229e-05
MUC5B	3.79583e-09	2.05417	0.855	0.2	0.000142268
AQP5	7.03328e-11	1.9563	0.936	0.4	2.63607e-06
UBB	1.89669e-14	1.95262	0.954	0.12	7.10878e-10
H3F3A	2.02727e-13	1.95149	0.977	0.52	7.59822e-09
FCGBP	1.93585e-05	1.94354	0.63	0.16	0.725557
EEF1D	6.57932e-15	1.93433	0.971	0.16	2.46593e-10
RPL41	7.19045e-15	1.90735	1	1	2.69498e-10
CALM2	3.69148e-14	1.90522	0.925	0	1.38357e-09
DDIT4	2.86485e-08	1.8918	0.659	0	0.00107375
TPT1	2.06425e-15	1.8592	1	0.96	7.73682e-11
GSTP1	2.38273e-13	1.85762	1	0.84	8.93049e-09
CTSD	6.24928e-14	1.80139	0.913	0	2.34223e-09
CLCA2	1.80605e-06	1.79065	0.694	0.2	0.0676909
ID1	1.25723e-08	1.7759	0.879	0.44	0.00047121
PPIB	3.31162e-12	1.70748	0.844	0	1.24119e-07
GAPDH	8.92362e-12	1.70624	0.908	0.16	3.34457e-07
KRT19	2.99324e-09	1.6722	0.994	0.92	0.000112187
BTG1	1.31032e-09	1.6634	0.728	0	4.91109e-05
C19orf33	1.2288e-12	1.64486	0.861	0	4.60556e-08
AGR2	3.44271e-08	1.62868	0.971	0.72	0.00129033
CALR	3.10155e-11	1.54074	0.879	0.2	1.16246e-06
KLK11	1.65677e-09	1.52277	0.954	0.68	6.20957e-05
PRDX1	1.69328e-12	1.52081	0.896	0.12	6.34641e-08
HNRNPA1	8.71023e-13	1.49906	0.861	0	3.2646e-08
CLIC1	1.68334e-12	1.47948	0.884	0.08	6.30914e-08
RPL7A	1.87249e-12	1.47586	1	0.92	7.01809e-08
HSP90AA1	5.51744e-10	1.45986	0.977	0.56	2.06794e-05
NACA	1.91975e-13	1.45716	1	0.84	7.19523e-09
XBP1	3.18298e-09	1.43669	0.965	0.64	0.000119298
S100P	1.42644e-05	1.43259	0.792	0.4	0.534629
TSTD1	5.56193e-12	1.42646	0.827	0	2.08461e-07
CEBPD	3.81514e-08	1.42153	0.867	0.44	0.00142991
XIST	2.90384e-06	1.41986	0.717	0.32	0.108836
CYP4B1	1.40289e-09	1.41478	0.89	0.44	5.25803e-05
ALDH1A1	2.2149e-09	1.41086	0.954	0.72	8.30146e-05
HES1	6.72871e-06	1.39789	0.699	0.28	0.252192
RPL13	7.00531e-13	1.37748	1	0.96	2.62559e-08
GNAS	5.1317e-10	1.36176	0.977	0.56	1.92336e-05
STARD10	1.30066e-11	1.35327	0.803	0	4.87487e-07
TSPAN1	5.92965e-09	1.33851	0.925	0.52	0.000222243
UQCR11	1.06007e-11	1.31356	0.809	0	3.97315e-07
HSPA5	7.20378e-08	1.29404	0.78	0.24	0.00269998
RPL6	6.14662e-13	1.2842	0.988	0.96	2.30376e-08
CD63	2.23278e-10	1.28127	0.994	0.8	8.36845e-06
MIF	9.25285e-10	1.27618	0.728	0	3.46797e-05
RPL18	9.02189e-12	1.27034	1	0.96	3.3814e-07
KRT7	3.33016e-09	1.26559	0.954	0.88	0.000124814
SUMO2	3.11827e-10	1.26491	0.798	0.08	1.16873e-05
BPIFB1	0.000369131	1.26376	0.948	0.84	1
ARPC3	2.81273e-10	1.26033	0.775	0.04	1.05421e-05
LGALS3	1.35897e-08	1.2567	0.971	0.84	0.000509342
CHST9	8.39253e-08	1.24987	0.815	0.28	0.00314552
PERP	2.9709e-09	1.24485	0.925	0.6	0.000111349
RPS11	6.72871e-12	1.22644	1	0.96	2.52192e-07
PRDX2	5.44905e-10	1.22358	0.734	0	2.04231e-05
JUN	9.74485e-06	1.22313	0.902	0.72	0.365237
TPM1	1.61781e-08	1.20277	0.74	0.12	0.000606353
TMEM205	4.25797e-09	1.202	0.694	0	0.000159589
CLDN7	2.9918e-09	1.19529	0.728	0.04	0.000112133
RPS3A	2.90152e-11	1.18577	0.994	0.96	1.08749e-06
WDR83OS	1.58399e-11	1.18008	0.792	0	5.93681e-07
SOX2	1.5005e-08	1.1764	0.665	0	0.000562387
CD81	1.19064e-08	1.17551	0.931	0.56	0.000446251
ATP1B1	4.81193e-07	1.16923	0.902	0.48	0.0180351
MUC16	9.24382e-06	1.16483	0.688	0.24	0.346458
TFF3	0.00381922	1.16408	0.711	0.36	1
NUCB2	2.59867e-07	1.16342	0.89	0.44	0.00973983
PLEKHS1	2.9469e-08	1.16217	0.861	0.36	0.0011045
PPIA	1.17868e-08	1.15494	0.948	0.4	0.00044177
HEBP2	6.02666e-08	1.13997	0.711	0.12	0.00225879
RPS2	3.83422e-09	1.13173	1	1	0.000143706
KIAA1324	1.27519e-07	1.12872	0.855	0.4	0.00477942
DYNLL1	3.84417e-08	1.1239	0.867	0.36	0.00144079
RPS8	7.2448e-09	1.1209	1	0.92	0.000271535
MZT2B	2.60172e-09	1.11894	0.89	0.28	9.75123e-05
RACK1	9.4314e-10	1.1152	1	0.84	3.53489e-05
TSPAN8	1.17366e-07	1.11466	0.96	0.68	0.00439887
IRX3	4.72385e-07	1.11301	0.728	0.2	0.017705
GCHFR	2.79148e-08	1.11227	0.647	0	0.00104625
HMGB1	1.46431e-08	1.10955	0.925	0.56	0.000548825
SERF2	4.15259e-10	1.09923	1	0.88	1.55639e-05
EID1	2.13767e-08	1.09375	0.908	0.36	0.000801198
TUBA1B	7.52707e-07	1.08893	0.566	0	0.0282115
RARRES3	1.27669e-05	1.08806	0.798	0.44	0.478504
FXYD3	2.23432e-07	1.0837	0.936	0.72	0.00837422
UBC	2.75472e-08	1.07994	1	0.68	0.00103247
CALM1	1.10286e-07	1.07926	0.85	0.4	0.00413354
CST3	4.48918e-10	1.06301	0.994	0.92	1.68254e-05
HIGD2A	1.22534e-08	1.05722	0.665	0	0.000459258
ATP5PO	1.13573e-09	1.05722	0.711	0	4.25673e-05
IER3	5.52967e-05	1.05651	0.526	0.08	1
ATP5MF	2.13243e-09	1.05321	0.699	0	7.99236e-05
PDIA3	7.71095e-07	1.05141	0.809	0.44	0.0289007
TMEM238	1.3612e-08	1.05053	0.723	0.08	0.000510177
HMGN2	6.1252e-09	1.04933	0.763	0.12	0.000229572
ID3	3.33855e-05	1.04306	0.526	0.08	1
RPL5	1.81019e-08	1.03439	1	0.92	0.000678459
RPL3	1.80069e-09	1.0333	1	0.92	6.74898e-05
ARL6IP4	9.37261e-09	1.0289	0.665	0	0.000351285
RPS24	3.29118e-10	1.02396	1	0.96	1.23353e-05
HSP90B1	6.94328e-06	1.0216	0.821	0.52	0.260234
RPLP0	5.00012e-08	1.01809	0.994	0.88	0.00187405
RPL10A	1.7239e-08	1.0121	0.988	0.96	0.000646116
RPS4X	1.30754e-09	1.0109	1	0.96	4.90064e-05
EEF1B2	9.50093e-08	1.00907	0.954	0.72	0.00356095
EIF4G2	8.63409e-08	1.00746	0.821	0.36	0.00323606
RPL8	4.33865e-10	1.00733	1	1	1.62612e-05
NDUFA11	5.23031e-09	1.00416	0.676	0	0.000196032
ATP5F1E	3.79199e-09	1.004	0.994	0.8	0.000142124
AES	9.8002e-09	1.00322	0.815	0.16	0.000367311
MT-ND5	3.51968e-06	1.00009	0.954	0.92	0.131917
SELENOW	6.37138e-07	0.995288	0.85	0.36	0.0238799
EPCAM	1.47367e-07	0.99297	0.902	0.52	0.0055233
PDIA6	2.89807e-08	0.991637	0.642	0	0.00108619
S100A11	6.66983e-08	0.987728	0.994	0.92	0.00249985
PCBP1	2.50302e-08	0.987437	0.642	0	0.000938132
VAMP8	1.18865e-08	0.984956	0.971	0.68	0.000445505
IRX5	2.12788e-07	0.983224	0.595	0	0.0079753
HSP90AB1	8.76554e-07	0.972052	0.896	0.6	0.0328532
GOLGB1	1.21064e-05	0.97004	0.751	0.4	0.453748
TNFSF10	6.7809e-06	0.961198	0.902	0.48	0.254148
SRP14	5.99628e-10	0.959729	0.994	0.64	2.24741e-05
RPL11	4.67648e-10	0.952302	1	1	1.75275e-05
RRBP1	1.08925e-06	0.952192	0.809	0.36	0.0408252
NANS	1.99483e-07	0.943704	0.717	0.16	0.00747662
TUBB4B	4.38985e-07	0.943416	0.613	0.04	0.0164532
KDELR1	6.45305e-08	0.941032	0.717	0.12	0.0024186
HNRNPA2B1	1.83084e-06	0.937781	0.867	0.6	0.0686198
RPL23A	3.25031e-07	0.937377	0.994	0.84	0.0121821
RPS9	6.72821e-09	0.936396	1	1	0.000252173
SELENBP1	6.44244e-07	0.934121	0.636	0.08	0.0241463
SELENOH	1.51669e-08	0.931694	0.647	0	0.000568455
BLOC1S1	2.03322e-07	0.931694	0.595	0	0.00762052
ZFP36L1	0.000450021	0.929871	0.879	0.68	1
EDF1	1.87177e-07	0.926828	0.942	0.48	0.00701539
ID4	1.25224e-05	0.926016	0.543	0.04	0.469339
RPL19	8.45549e-10	0.925518	1	0.96	3.16912e-05
RPL28	4.60499e-08	0.925505	1	0.96	0.00172595
CCDC80	0.000124653	0.921946	0.486	0.08	1
EEF2	4.27425e-07	0.921182	0.942	0.72	0.0160199
NPM1	1.19137e-07	0.917573	0.902	0.52	0.00446527
CRYM	9.16039e-07	0.916587	0.751	0.2	0.0343331
NDUFB8	1.81789e-07	0.9141	0.595	0	0.00681344
ACTG1	1.43038e-05	0.910928	0.977	0.92	0.536107
SERBP1	4.83348e-07	0.909668	0.798	0.28	0.0181159
KLK10	7.2381e-05	0.90749	0.809	0.52	1
SLC9A3R2	1.50087e-06	0.895277	0.705	0.16	0.0562526
RAB25	2.15984e-07	0.893132	0.659	0.08	0.00809509
RPS7	6.83576e-08	0.893064	1	0.88	0.00256204
CYB5A	8.10534e-06	0.892378	1	0.88	0.303788
RPL10	6.65644e-07	0.891788	1	0.96	0.0249483
HSPA1A	0.000140062	0.891052	0.543	0.12	1
RPL9	5.99992e-07	0.883316	1	0.88	0.0224877
RNASE1	0.000166239	0.880845	0.919	0.76	1
STEAP4	4.9406e-05	0.878507	0.699	0.32	1
PIGR	0.000110634	0.868163	0.994	0.64	1
VSIG2	7.56705e-07	0.866056	0.74	0.2	0.0283613
GNG5	5.44107e-07	0.863232	0.798	0.28	0.0203931
NORAD	1.59364e-07	0.861935	0.63	0.04	0.00597296
ITM2B	5.82177e-07	0.860815	0.971	0.8	0.02182
RPL15	2.48917e-07	0.858377	0.994	0.96	0.00932943
YBX3	4.47411e-06	0.851434	0.763	0.28	0.16769
RPL24	1.69779e-07	0.842391	0.994	0.92	0.00636331
RPSA	5.88206e-06	0.840791	0.983	0.84	0.220459
CD151	4.27371e-06	0.838585	0.717	0.24	0.160179
MCL1	1.86539e-05	0.836835	0.468	0	0.699148
KDELR2	2.13425e-06	0.836835	0.532	0	0.0799917
SLITRK6	1.71356e-05	0.82938	0.549	0.08	0.642244
PPP1R14B	3.25851e-06	0.82938	0.595	0.08	0.122129
LGALS3BP	4.54106e-06	0.829281	0.867	0.56	0.170199
CAPS	4.1907e-05	0.829124	0.705	0.28	1
FOS	0.00139467	0.827708	0.798	0.68	1
NSA2	3.76826e-07	0.826612	0.798	0.32	0.0141234
SET	2.449e-06	0.825669	0.78	0.28	0.0917885
SSR4	1.00004e-05	0.82493	0.983	0.72	0.374815
P4HB	4.378e-06	0.823142	0.809	0.32	0.164087
RPL22	2.95621e-07	0.822847	1	0.92	0.0110799
RPL23	1.95712e-06	0.820663	0.994	0.84	0.0733528
AKR1C3	1.19925e-05	0.820663	0.561	0.08	0.449479
UQCR10	2.00277e-06	0.816911	0.855	0.4	0.0750638
HSPA8	4.99403e-05	0.815886	0.671	0.24	1
UQCRH	2.38858e-06	0.815407	0.896	0.6	0.0895239
PTP4A2	1.61418e-06	0.814771	0.671	0.12	0.0604996
TMBIM4	1.24995e-06	0.813299	0.543	0	0.046848
NEDD8	4.43942e-07	0.813299	0.566	0	0.0166389
CDC42EP5	1.42632e-05	0.810132	0.647	0.2	0.534586
SEC62	4.04896e-06	0.809787	0.913	0.56	0.151755
HSBP1L1	1.01185e-06	0.807487	0.624	0.08	0.037924
ALDH2	7.94314e-06	0.806163	0.821	0.48	0.297709
GLUL	0.000467925	0.802961	0.74	0.48	1
EIF4A1	1.19174e-06	0.798991	0.543	0	0.0446666
RPL37	1.64376e-07	0.79419	1	0.96	0.00616082
CD164	1.24407e-06	0.79419	0.757	0.28	0.0466277
ADH1C	9.22184e-06	0.79419	0.486	0	0.345634
RPS18	5.24499e-06	0.793566	1	0.96	0.196582
PTMA	2.24715e-06	0.79289	1	0.96	0.0842232
RHOV	0.000700165	0.791392	0.711	0.48	1
ATP5ME	1.16352e-05	0.791325	0.861	0.52	0.436087
SRSF9	3.63279e-06	0.789373	0.514	0	0.136157
NDUFC2	1.50719e-07	0.789373	0.59	0	0.00564895
BAG1	4.78951e-06	0.783543	0.751	0.28	0.179511
GTF2I	1.20369e-05	0.782118	0.647	0.16	0.451143
GOLM1	9.53971e-06	0.780385	0.734	0.24	0.357548
SRRM2	1.85571e-05	0.779977	0.74	0.32	0.695519
ATP5PD	7.57831e-06	0.778071	0.665	0.2	0.284035
HLA-C	5.01179e-05	0.774013	0.902	0.64	1
UBA52	5.19151e-07	0.771706	1	0.84	0.0194578
COX4I1	4.82669e-07	0.771207	0.954	0.8	0.0180904
NR4A1	0.000266625	0.770883	0.422	0.04	1
LMAN2	8.62611e-06	0.769943	0.659	0.16	0.323306
FAU	1.28655e-06	0.767354	0.988	0.92	0.0482197
DSP	0.000305552	0.764747	0.607	0.24	1
RPL29	8.13223e-06	0.764187	1	0.92	0.304796
NPDC1	6.28497e-06	0.760129	0.497	0	0.235561
MARCKSL1	3.82982e-05	0.758857	0.636	0.2	1
CCND1	0.00471663	0.757378	0.688	0.44	1
RPS14	6.33348e-06	0.753965	1	0.96	0.237379
RNF7	5.5214e-06	0.751962	0.543	0.04	0.206942
RPS12	1.79693e-06	0.75135	1	0.96	0.0673489
HNRNPU	0.00022176	0.750109	0.711	0.4	1
PSMA7	1.02044e-05	0.749796	0.734	0.28	0.382462
SPDEF	9.72656e-06	0.748961	0.566	0.08	0.364551
H2AFJ	0.000141739	0.74883	0.694	0.36	1
RPS6	3.28897e-06	0.748513	1	0.96	0.12327
DDT	6.53628e-06	0.746169	0.601	0.08	0.24498
PTPRZ1	0.000164998	0.745281	0.584	0.2	1
EPAS1	0.00104433	0.745281	0.717	0.4	1
BRI3	3.834e-05	0.743207	0.746	0.36	1
DUSP1	0.000982247	0.740609	0.723	0.44	1
CP	0.00520897	0.736657	0.908	0.68	1
PPDPF	1.13352e-05	0.733673	0.983	0.8	0.424845
NUCKS1	5.27808e-05	0.73133	0.867	0.44	1
TOMM20	2.91291e-05	0.730765	0.665	0.24	1
PSMD8	1.46929e-05	0.730465	0.555	0.08	0.550691
ATP1A1	0.00011657	0.723467	0.85	0.72	1
TSPO	1.75562e-05	0.720792	0.873	0.48	0.658005
TCEA1	5.86202e-05	0.72019	0.717	0.36	1
KRT18	0.000332629	0.719818	0.908	0.64	1
SPCS2	5.15051e-05	0.718783	0.751	0.44	1
HDLBP	5.96793e-05	0.717955	0.688	0.24	1
CNPY2	3.7968e-06	0.715119	0.509	0	0.142304
GCC2	9.92738e-05	0.713359	0.457	0.04	1
SRSF3	6.04623e-05	0.713054	0.671	0.28	1
PLPP2	3.62272e-05	0.710667	0.821	0.4	1
CEACAM5	0.000831248	0.71003	0.329	0	1
NDUFB11	1.60192e-05	0.708188	0.792	0.44	0.600399
SRRM1	1.44303e-05	0.707479	0.647	0.16	0.540849
RPL14	9.88341e-06	0.702767	1	0.96	0.37043
ATP6V1G1	3.57445e-05	0.701081	0.855	0.6	1
SLC15A2	7.47664e-05	0.700109	0.682	0.32	1
HINT1	8.96715e-05	0.699645	0.948	0.68	1
PIM3	0.000214692	0.695543	0.526	0.12	1
PLA2G16	6.89482e-06	0.693824	0.676	0.16	0.258418
SCGB3A1	0.00209235	0.692441	1	0.96	1
DDR1	1.91224e-05	0.691892	0.584	0.12	0.716707
TAX1BP1	5.1715e-05	0.691621	0.705	0.28	1
YBX1	4.75402e-05	0.690813	0.867	0.64	1
CYBA	5.18893e-05	0.688481	0.884	0.48	1
NET1	0.000331116	0.684961	0.613	0.24	1
METTL7A	0.000111398	0.684961	0.647	0.24	1
MYL6	2.60497e-05	0.684601	0.994	0.88	0.976344
TSC22D1	0.000261468	0.681461	0.867	0.48	1
FKBP1A	7.79875e-06	0.679114	0.486	0	0.292297
SOD1	0.000181574	0.675546	0.751	0.48	1
RPS15	1.29758e-06	0.674862	1	0.96	0.0486333
RPLP1	2.68737e-05	0.671123	1	1	1
RPS16	9.90946e-06	0.670268	1	0.96	0.371407
TALDO1	2.90968e-05	0.66866	0.694	0.28	1
NDUFB2	8.14783e-05	0.665293	0.769	0.48	1
NDUFS6	6.1332e-05	0.664797	0.711	0.28	1
NCOA4	0.000332753	0.663968	0.497	0.12	1
HLA-A	0.0046974	0.663107	0.89	0.68	1
SYNGR2	0.00015626	0.660439	0.63	0.24	1
TPR	1.95584e-05	0.658535	0.503	0.04	0.733048
S100A13	0.000435559	0.656407	0.798	0.56	1
TMCO1	6.87281e-05	0.655911	0.642	0.24	1
BCLAF1	7.38119e-05	0.655911	0.624	0.16	1
CEACAM6	0.00592288	0.655145	0.855	0.64	1
CLINT1	0.000531392	0.651746	0.711	0.36	1
CDK2AP2	3.73739e-05	0.647521	0.439	0	1
TRIR	0.000111667	0.645327	0.699	0.32	1
PHPT1	0.000181913	0.645327	0.665	0.24	1
GSN	0.00125051	0.641502	0.699	0.4	1
IER2	0.00163737	0.640645	0.809	0.56	1
EIF4A2	0.000101204	0.638366	0.711	0.32	1
TSC22D3	0.000663752	0.63425	0.434	0.08	1
PTMS	0.00112185	0.633894	0.751	0.48	1
HSPE1	0.000635435	0.63277	0.694	0.4	1
OST4	9.5056e-05	0.632439	0.844	0.4	1
C9orf16	0.000278679	0.630185	0.757	0.44	1
HIST1H4C	0.000393664	0.627371	0.532	0.16	1
OS9	6.46405e-05	0.626068	0.422	0	1
UNC93B1	0.000300432	0.624265	0.462	0.08	1
SF3B1	0.000346175	0.62271	0.538	0.16	1
COPB2	0.000163276	0.62253	0.439	0.04	1
FOLR1	0.00113868	0.620161	0.942	0.68	1
RPS13	0.000305758	0.61975	0.994	0.92	1
CAPNS1	8.40654e-05	0.61975	0.601	0.16	1
NUDT4	0.00563706	0.619247	0.347	0.08	1
SERPINF1	0.000774015	0.618619	0.832	0.56	1
XRCC5	6.49654e-05	0.61762	0.705	0.28	1
TRIP11	0.00112376	0.616192	0.457	0.12	1
SERP1	0.000341045	0.614641	0.873	0.6	1
SSR2	0.000127051	0.614484	0.757	0.44	1
RALBP1	0.000564681	0.613342	0.514	0.16	1
CLDN3	0.00483351	0.612584	0.486	0.2	1
NUMA1	0.000435103	0.612076	0.405	0.04	1
DEGS2	0.00164043	0.610676	0.514	0.2	1
TST	6.11452e-05	0.609766	0.422	0	1
EIF6	0.000130904	0.609766	0.399	0	1
LYPLA1	0.000150917	0.609159	0.486	0.08	1
COX7B	0.000521725	0.605157	0.74	0.44	1
SRI	0.0012667	0.604529	0.803	0.48	1
SH3GLB1	0.000168523	0.603912	0.561	0.16	1
HIST1H1C	0.000886465	0.60376	0.491	0.12	1
ECHS1	0.000178197	0.60376	0.613	0.2	1
RPS25	4.32517e-05	0.602513	1	0.96	1
TMBIM6	0.00035614	0.600419	0.948	0.64	1
DAPK2	1.29632e-05	-0.600441	0.029	0.24	0.485861
ARL15	2.40006e-08	-0.600441	0.029	0.32	0.000899543
SPAG9	0.00911465	-0.600947	0.22	0.44	1
ANKRD11	0.00247128	-0.601294	0.353	0.64	1
NSMCE2	2.74878e-06	-0.60143	0.081	0.4	0.103024
SUSD6	0.00628762	-0.602327	0.133	0.32	1
CTNNA1	0.000169959	-0.6027	0.665	0.88	1
FAM129A	0.00157858	-0.603145	0.15	0.4	1
EPB41L5	5.89026e-06	-0.603145	0.185	0.56	0.220767
MARK3	9.72343e-05	-0.603894	0.208	0.56	1
S100A8	3.73016e-14	-0.604071	0	0.32	1.39806e-09
RPSAP9	1.6496e-12	-0.604071	0	0.28	6.18269e-08
RPS2P5	8.28778e-16	-0.604071	0	0.36	3.10626e-11
RPL21P28	8.28778e-16	-0.604071	0	0.36	3.10626e-11
NPIPB12	1.75941e-17	-0.604071	0	0.4	6.59426e-13
KRT86	2.93204e-09	-0.604071	0	0.2	0.000109893
FRG1HP	1.76775e-17	-0.604071	0	0.4	6.62552e-13
ABTB2	7.03258e-11	-0.604071	0	0.24	2.63581e-06
SIPA1L3	0.000176542	-0.605661	0.104	0.36	1
DOCK1	2.7035e-06	-0.605661	0.098	0.44	0.101327
DMD	0.000176525	-0.605661	0.104	0.36	1
DDAH2	6.45052e-05	-0.60755	0.214	0.56	1
BAZ1A	0.00385941	-0.60808	0.272	0.52	1
SFTPA1	1.89882e-10	-0.608569	0.023	0.36	7.11678e-06
LARGE1	5.30154e-12	-0.608569	0.023	0.4	1.98702e-07
RAB31	2.81796e-06	-0.609165	0.064	0.36	0.105617
BIRC3	4.52832e-06	-0.609706	0.104	0.44	0.169721
TYROBP	2.55488e-05	-0.612854	0.046	0.28	0.957569
MBP	9.56106e-05	-0.613894	0.173	0.48	1
SCAPER	6.08198e-06	-0.617124	0.11	0.44	0.227953
ELMSAN1	5.85513e-05	-0.617124	0.116	0.4	1
CAMTA1	0.000113667	-0.617935	0.37	0.72	1
ZNF609	0.000463059	-0.620847	0.26	0.56	1
RICTOR	0.000341741	-0.620847	0.168	0.44	1
ESYT2	2.01498e-05	-0.620847	0.173	0.52	0.755216
WDPCP	0.000122457	-0.620847	0.04	0.24	1
FARP1	0.000208261	-0.620847	0.387	0.72	1
CDK17	4.86094e-07	-0.620847	0.04	0.32	0.0182188
ACACA	1.027e-05	-0.620847	0.145	0.48	0.384918
VEZT	0.000609726	-0.623994	0.272	0.56	1
NF1	0.00245171	-0.624262	0.208	0.44	1
USP25	0.00240071	-0.62458	0.116	0.32	1
TSHZ2	0.00598119	-0.624762	0.052	0.2	1
LMCD1-AS1	4.42811e-11	-0.624963	0.012	0.32	1.65966e-06
ADAM32	4.15435e-11	-0.624963	0.012	0.32	1.55705e-06
LIMCH1	0.000348027	-0.627026	0.254	0.56	1
SCMH1	5.22536e-05	-0.628501	0.087	0.36	1
PRH1	6.71905e-09	-0.628884	0.035	0.36	0.00025183
CYR61	0.00634195	-0.629309	0.26	0.48	1
HNRNPC	0.00266697	-0.631868	0.607	0.8	1
RGPD5	3.39664e-10	-0.632624	0.035	0.4	1.27306e-05
PRKN	9.41348e-16	-0.633231	0.006	0.4	3.52817e-11
2023-03-06	0.00110816	-0.633231	0.289	0.56	1
DCLK1	1.19806e-07	-0.633231	0.006	0.2	0.00449031
NBEAL1	0.00213728	-0.636049	0.295	0.52	1
ALDOA	1.15088e-09	-0.636195	0.081	0.52	4.31349e-05
ITSN2	0.000111412	-0.638769	0.133	0.44	1
NR6A1	1.12402e-09	-0.640529	0.052	0.44	4.21284e-05
URGCP-MRPS24	3.7606e-14	-0.641546	0	0.32	1.40947e-09
PTPRD	1.64928e-12	-0.641546	0	0.28	6.1815e-08
PTMAP5	3.7606e-14	-0.641546	0	0.32	1.40947e-09
POLR2J4	3.61924e-19	-0.641546	0	0.44	1.35649e-14
PCBP1-AS1	7.17424e-21	-0.641546	0	0.48	2.6889e-16
MT-TV	1.65118e-12	-0.641546	0	0.28	6.18862e-08
MT-TP	3.76206e-14	-0.641546	0	0.32	1.41002e-09
CCL18	3.73016e-14	-0.641546	0	0.32	1.39806e-09
KCMF1	0.000115992	-0.641909	0.173	0.48	1
OCLN	0.00505579	-0.643931	0.231	0.44	1
DUSP5	1.41823e-05	-0.643931	0.058	0.32	0.531551
TMTC2	0.000137907	-0.646001	0.15	0.44	1
FTX	5.07212e-05	-0.646001	0.133	0.44	1
MYO1E	1.81974e-06	-0.647181	0.098	0.44	0.0682037
TSPAN9	1.13916e-11	-0.648478	0.046	0.48	4.26958e-07
MAPK10	1.11819e-07	-0.648478	0.046	0.36	0.00419099
INO80	8.51923e-07	-0.650291	0.11	0.48	0.0319301
IFNAR2	0.00377371	-0.651708	0.069	0.24	1
CPAMD8	7.52208e-06	-0.651708	0.069	0.36	0.281927
PPP6R3	5.30355e-05	-0.651874	0.197	0.52	1
HLA-DRB1	0.000212139	-0.653269	0.301	0.68	1
FGD4	1.75258e-06	-0.653269	0.139	0.52	0.0656866
SRPK2	0.00212605	-0.654635	0.214	0.44	1
C9orf3	8.99908e-06	-0.654794	0.092	0.4	0.337286
DOCK4	1.91833e-09	-0.656471	0.04	0.4	7.18992e-05
NCOA2	1.14023e-05	-0.657747	0.116	0.44	0.427358
NR3C2	0.000244671	-0.659528	0.064	0.28	1
STK24	0.00122213	-0.660711	0.295	0.56	1
L3MBTL4	7.77525e-09	-0.662448	0.075	0.48	0.000291416
CCND3	0.00217278	-0.663282	0.133	0.36	1
TTC6	5.68555e-08	-0.66739	0.058	0.4	0.00213095
CRIP1	0.00252188	-0.66739	0.306	0.56	1
ANTXR1	1.55204e-05	-0.66739	0.058	0.32	0.581706
OSBPL10	2.09849e-05	-0.667915	0.127	0.44	0.786512
ABCC4	5.70396e-07	-0.667915	0.127	0.52	0.0213784
MIA-RAB4B	1.84247e-12	-0.669757	0.006	0.32	6.90558e-08
LIF	1.9079e-12	-0.669757	0.006	0.32	7.1508e-08
CORO1C	7.92812e-05	-0.670142	0.075	0.32	1
LBH	7.01101e-06	-0.672775	0.092	0.4	0.262773
PITPNB	7.34284e-06	-0.672936	0.168	0.52	0.27521
ST14	0.000194366	-0.675295	0.387	0.72	1
MAP4K5	7.1221e-05	-0.675295	0.11	0.4	1
ARID5B	0.000283608	-0.675295	0.364	0.68	1
ST7	0.00276556	-0.677709	0.15	0.36	1
FAF1	3.18182e-05	-0.677709	0.133	0.44	1
U2AF1L5	3.64452e-19	-0.678072	0	0.44	1.36597e-14
PLAU	3.76424e-14	-0.678072	0	0.32	1.41084e-09
MT-TE	8.28293e-16	-0.678072	0	0.36	3.10444e-11
MIR205HG	3.74535e-14	-0.678072	0	0.32	1.40376e-09
ABCC1	4.99124e-07	-0.680348	0.092	0.44	0.0187072
GNB1	0.000252959	-0.681473	0.295	0.6	1
XPR1	1.01235e-07	-0.684977	0.139	0.56	0.0037943
S100A2	1.85009e-05	-0.684977	0.098	0.4	0.693412
RREB1	5.95199e-05	-0.686435	0.22	0.56	1
BCAS3	7.01912e-07	-0.687961	0.092	0.44	0.0263077
FAM222B	8.99908e-06	-0.687961	0.092	0.4	0.337286
PUM2	7.29509e-06	-0.68841	0.22	0.6	0.27342
FOSL1	5.07653e-07	-0.688892	0.017	0.24	0.0190268
PAN3	4.69051e-07	-0.690168	0.11	0.48	0.01758
PID1	1.24943e-07	-0.691236	0.035	0.32	0.00468288
EPHA2	5.68167e-05	-0.695013	0.225	0.56	1
SOD2	2.86647e-05	-0.696135	0.301	0.68	1
N4BP1	2.19946e-05	-0.696254	0.173	0.52	0.824357
CLIC4	0.000100956	-0.697663	0.098	0.36	1
KDM6A	4.51258e-06	-0.699919	0.214	0.6	0.169131
PTCD1	1.7651e-08	-0.703309	0.081	0.48	0.000661558
ATP2C1	0.00385424	-0.703309	0.15	0.36	1
TCF7L2	0.000372211	-0.703309	0.266	0.56	1
CDC42BPA	1.77326e-05	-0.703309	0.237	0.6	0.664617
SERPINB1	5.37901e-05	-0.706239	0.295	0.68	1
UBE2E1	3.01899e-09	-0.706708	0.208	0.76	0.000113152
TNFRSF10B	1.28241e-05	-0.707004	0.121	0.44	0.480646
EXOC6B	1.06899e-12	-0.707356	0.029	0.44	4.00656e-08
RABGAP1L	0.000383131	-0.70831	0.214	0.52	1
COG5	8.717e-06	-0.708736	0.145	0.48	0.326713
DIAPH2	6.39083e-10	-0.711045	0.064	0.48	2.39528e-05
SLC44A3-AS1	1.6417e-12	-0.713696	0	0.28	6.15309e-08
MIR31HG	3.64452e-19	-0.713696	0	0.44	1.36597e-14
CORIN	3.66268e-19	-0.713696	0	0.44	1.37277e-14
CCL2	4.8624e-06	-0.713696	0	0.12	0.182243
FMNL2	2.85908e-07	-0.714421	0.116	0.52	0.0107158
CLDN1	0.000525412	-0.715484	0.272	0.56	1
APOC1	3.7551e-12	-0.715484	0.023	0.4	1.40741e-07
TTC19	0.00069774	-0.716425	0.22	0.48	1
DPYD	1.76378e-08	-0.720383	0.081	0.48	0.000661065
C15orf48	1.80866e-08	-0.723658	0.017	0.28	0.000677885
SPAG1	0.00160133	-0.724277	0.266	0.52	1
SMURF1	4.3191e-05	-0.724683	0.133	0.44	1
TRIM2	0.00905745	-0.727156	0.37	0.56	1
RASSF3	2.358e-09	-0.728036	0.087	0.52	8.8378e-05
RAPGEF1	0.000125646	-0.729371	0.098	0.36	1
SRPK1	1.76248e-05	-0.73079	0.243	0.6	0.660576
ABI1	9.07396e-05	-0.73079	0.22	0.56	1
PMF1-BGLAP	4.15584e-11	-0.731878	0.012	0.32	1.55761e-06
RORA	1.27289e-07	-0.733221	0.035	0.32	0.00477081
STK3	0.000168968	-0.734189	0.197	0.52	1
NFKB1	1.63866e-09	-0.734189	0.179	0.72	6.14169e-05
FCHSD2	1.33637e-10	-0.734504	0.058	0.48	5.00873e-06
TLL1	9.7517e-16	-0.740146	0.006	0.4	3.65494e-11
NFIB	0.000119468	-0.742409	0.434	0.72	1
EYA1	3.03282e-07	-0.742409	0.052	0.36	0.011367
MT-ND2	0.000177641	-0.744079	0.983	1	1
ABR	2.90255e-07	-0.744478	0.098	0.48	0.0108787
EIF4G3	8.17656e-06	-0.745448	0.11	0.44	0.306457
ATP9A	5.42638e-07	-0.745448	0.11	0.48	0.0203381
EPS8	0.0030015	-0.746378	0.41	0.64	1
ZNF644	1.07113e-05	-0.747145	0.26	0.64	0.401458
RPS7P1	8.32344e-16	-0.748461	0	0.36	3.11963e-11
RPS27AP16	1.77997e-17	-0.748461	0	0.4	6.67134e-13
RPS26P31	3.76497e-14	-0.748461	0	0.32	1.41111e-09
GPX1	3.67361e-19	-0.748461	0	0.44	1.37687e-14
COX6A1P2	2.51289e-24	-0.748461	0	0.56	9.41833e-20
KIF13B	9.24199e-05	-0.749295	0.329	0.72	1
CHRM3	2.74222e-06	-0.749431	0.023	0.24	0.102779
TMEM120B	8.91816e-06	-0.750358	0.04	0.28	0.334253
LAMC2	3.49051e-09	-0.750358	0.046	0.4	0.000130824
ARIH1	0.00010716	-0.750508	0.231	0.56	1
RAP1B	0.000696729	-0.752637	0.266	0.56	1
BCAR3	1.03273e-08	-0.759063	0.064	0.44	0.000387066
PTPRE	1.63791e-06	-0.759745	0.081	0.4	0.0613887
SNX9	5.92606e-05	-0.761626	0.133	0.44	1
GMDS	0.000114112	-0.761626	0.15	0.44	1
RNASEK	5.96538e-12	-0.766925	0.058	0.52	2.23583e-07
PEAK1	5.6858e-08	-0.766925	0.058	0.4	0.00213104
DENND2C	1.47179e-07	-0.76744	0.081	0.44	0.00551628
KMT2C	0.00288352	-0.769398	0.451	0.68	1
B4GALT5	0.00115171	-0.769398	0.387	0.64	1
DYRK1A	3.40736e-06	-0.76971	0.185	0.56	0.127708
AFF1	0.000132962	-0.770872	0.191	0.52	1
MCF2L2	4.09971e-14	-0.774093	0.006	0.36	1.53657e-09
KRTAP3-1	0.00466665	-0.77447	0.017	0.12	1
PRKCE	2.24081e-09	-0.775175	0.069	0.48	8.39854e-05
MGAT5	5.37976e-09	-0.775505	0.092	0.52	0.000201633
ITCH	8.19339e-10	-0.776125	0.139	0.64	3.07088e-05
MAP2K3	2.1052e-07	-0.776966	0.202	0.64	0.00789029
CELF1	0.000558641	-0.777475	0.225	0.52	1
ENAH	0.000546038	-0.779184	0.324	0.6	1
TMPRSS4	0.00898771	-0.779367	0.382	0.56	1
TPT1-AS1	1.78138e-17	-0.782409	0	0.4	6.6766e-13
EPB42	2.54657e-24	-0.782409	0	0.56	9.54454e-20
RMC1	3.17147e-15	-0.782598	0.023	0.48	1.18867e-10
AGFG1	4.5634e-08	-0.783118	0.092	0.48	0.00171036
ZNF83	8.12746e-11	-0.790772	0.087	0.56	3.04617e-06
TCF12	9.04039e-08	-0.790772	0.139	0.56	0.00338834
PSEN1	8.57724e-07	-0.790772	0.11	0.48	0.0321475
PARD3B	1.35862e-09	-0.790772	0.087	0.52	5.09212e-05
OPHN1	8.33803e-10	-0.790772	0.081	0.52	3.12509e-05
LDLR	7.03665e-08	-0.790772	0.243	0.72	0.00263734
GNAQ	7.68166e-05	-0.790772	0.353	0.72	1
FGF13	6.90992e-06	-0.790772	0.04	0.28	0.258984
KANSL1	1.55653e-05	-0.797467	0.191	0.56	0.583386
SWAP70	1.15176e-05	-0.797593	0.202	0.56	0.43168
CYTH1	8.18352e-06	-0.798152	0.116	0.44	0.306718
TM4SF1	0.001455	-0.799087	0.48	0.68	1
TMSB4X	4.62819e-05	-0.800707	0.931	1	1
PLEKHA5	0.000346909	-0.804893	0.474	0.76	1
USP6NL	1.45969e-07	-0.805272	0.145	0.56	0.00547091
MAPK8	9.08699e-13	-0.806539	0.052	0.52	3.4058e-08
ELL2	0.000169639	-0.810224	0.225	0.52	1
NPC1	2.82067e-12	-0.813979	0.069	0.56	1.05719e-07
ADGRL3-AS1	7.33587e-21	-0.815575	0	0.48	2.74948e-16
MT-TC	3.66486e-19	-0.815575	0	0.44	1.37359e-14
FABP5P7	8.32344e-16	-0.815575	0	0.36	3.11963e-11
ATL2	9.45144e-07	-0.817244	0.225	0.64	0.035424
TMCC1	1.60294e-05	-0.820519	0.104	0.4	0.600783
LRRC1	4.14974e-07	-0.820519	0.104	0.48	0.0155532
ARHGEF3	1.50217e-12	-0.822481	0.04	0.48	5.63012e-08
MTHFD2L	8.27999e-05	-0.825876	0.162	0.48	1
ANO6	4.52237e-06	-0.828053	0.104	0.44	0.169498
MLLT3	2.36532e-05	-0.828574	0.272	0.64	0.886522
DIAPH1	1.15698e-05	-0.830665	0.202	0.56	0.433635
ARHGEF12	7.04613e-05	-0.831414	0.197	0.52	1
SEMA4B	0.000310032	-0.833	0.162	0.44	1
ITGB6	4.32469e-05	-0.834715	0.116	0.4	1
COMMD1	1.18459e-05	-0.839682	0.295	0.64	0.443985
RAB7A	0.000106033	-0.843239	0.341	0.64	1
FGFR2	0.000344329	-0.843239	0.358	0.6	1
RAPGEF2	3.0642e-05	-0.844353	0.069	0.32	1
TMEM189-UBE2V1	4.55879e-26	-0.847997	0	0.6	1.70864e-21
RPL10P16	3.67361e-19	-0.847997	0	0.44	1.37687e-14
NPIPB3	1.41002e-22	-0.847997	0	0.52	5.28474e-18
EEF1B2P6	4.55879e-26	-0.847997	0	0.6	1.70864e-21
ARMH4	3.67946e-19	-0.847997	0	0.44	1.37906e-14
ADAMTSL1	1.65213e-12	-0.847997	0	0.28	6.19218e-08
AKAP8	4.20391e-05	-0.849666	0.104	0.4	1
IFITM2	0.00159929	-0.850011	0.543	0.72	1
MGST2	1.72591e-07	-0.852173	0.382	0.8	0.0064687
GPHN	3.00453e-14	-0.852173	0.064	0.6	1.1261e-09
TNFRSF21	4.88607e-05	-0.854134	0.335	0.68	1
HLA-DRB5	8.15858e-15	-0.854902	0.017	0.44	3.05783e-10
ERC1	1.71137e-08	-0.857886	0.202	0.68	0.000641421
DAGLB	1.0549e-12	-0.858587	0.081	0.6	3.95376e-08
MKLN1	4.23808e-08	-0.860481	0.15	0.6	0.00158843
SSBP2	0.00255993	-0.863417	0.197	0.44	1
SBF2	8.79106e-15	-0.86794	0.046	0.56	3.29489e-10
ZBTB20	1.23331e-06	-0.86976	0.254	0.68	0.0462246
HIPK2	6.08973e-07	-0.870207	0.15	0.56	0.0228243
RBMS1	1.07205e-07	-0.87074	0.098	0.48	0.00401806
PSD3	0.000986969	-0.875469	0.202	0.44	1
MUC20-OT1	2.2303e-07	-0.878645	0.185	0.6	0.00835917
PRR5-ARHGAP8	2.60828e-24	-0.879706	0	0.56	9.77584e-20
EYA4	3.76861e-14	-0.879706	0	0.32	1.41248e-09
GABARAP	8.05949e-11	-0.882068	0.145	0.68	3.0207e-06
STAG1	1.63939e-07	-0.885631	0.168	0.6	0.00614444
ERBB4	9.88714e-15	-0.885929	0.017	0.44	3.7057e-10
PICALM	0.00320367	-0.887448	0.15	0.36	1
UBAP1	4.16741e-07	-0.889336	0.133	0.52	0.0156194
AGO2	4.7801e-10	-0.893342	0.092	0.56	1.79158e-05
RAB10	0.00441772	-0.893672	0.399	0.6	1
AGAP1	1.06676e-08	-0.894608	0.145	0.6	0.000399822
FNIP2	5.97445e-08	-0.900955	0.092	0.48	0.00223923
ANKRD17	1.24692e-06	-0.903866	0.277	0.68	0.0467344
DENND5A	1.56101e-13	-0.905636	0.046	0.52	5.85066e-09
NFIA	0.00672979	-0.908129	0.474	0.64	1
SREBF2	4.07379e-06	-0.90976	0.254	0.64	0.152686
SENP3-EIF4A1	2.61523e-24	-0.910733	0	0.56	9.80186e-20
CYP4Z2P	7.36684e-21	-0.910733	0	0.48	2.76109e-16
AKAP12	1.64643e-12	-0.910733	0	0.28	6.17083e-08
LRBA	2.49283e-06	-0.914255	0.301	0.72	0.0934312
MYO1D	8.70739e-11	-0.918647	0.185	0.72	3.26353e-06
THSD4	5.3134e-15	-0.918928	0.058	0.6	1.99146e-10
CDK14	9.9144e-11	-0.92108	0.139	0.68	3.71592e-06
PRKCH	3.45074e-11	-0.926834	0.052	0.48	1.29334e-06
MCTP1	0.00185953	-0.927654	0.191	0.44	1
RASA2	1.31969e-08	-0.928969	0.087	0.48	0.000494621
NPAS2	0.00117905	-0.930175	0.185	0.44	1
SCD5	4.49834e-08	-0.93095	0.133	0.56	0.00168598
CCSER2	0.00496732	-0.935162	0.277	0.48	1
BRAF	8.25662e-08	-0.935507	0.139	0.56	0.00309458
CXCL3	0.00101609	-0.937613	0.179	0.44	1
SGMS1	8.37086e-10	-0.938329	0.121	0.6	3.1374e-05
NCOA7	1.30442e-05	-0.945615	0.503	0.84	0.488898
GNA14	3.54458e-13	-0.94605	0.017	0.4	1.32851e-08
SH3RF1	5.48999e-05	-0.947873	0.266	0.6	1
STX3	7.78425e-07	-0.95008	0.139	0.52	0.0291754
SLC20A2	6.42772e-06	-0.95008	0.139	0.48	0.240911
RALGPS2	1.78915e-09	-0.953203	0.11	0.56	6.70572e-05
POLR2J3	1.69529e-24	-0.954271	0.012	0.64	6.35394e-20
IL6	8.72166e-13	-0.954271	0.012	0.36	3.26888e-08
EXOC4	1.58349e-10	-0.954271	0.145	0.68	5.93492e-06
EYA2	0.00208657	-0.956196	0.208	0.44	1
MET	5.44963e-05	-0.956358	0.486	0.76	1
AKAP13	8.40268e-08	-0.958229	0.358	0.84	0.00314933
HDAC9	1.04692e-05	-0.958895	0.029	0.24	0.392387
SLC4A7	1.49445e-08	-0.95983	0.069	0.44	0.000560121
SLMAP	6.40947e-08	-0.959958	0.22	0.68	0.00240227
RUNX1	0.000576891	-0.960697	0.728	0.88	1
ELF1	4.27179e-05	-0.967152	0.266	0.6	1
NTN1	1.13134e-07	-0.968231	0.098	0.48	0.00424026
MPRIP	1.83539e-07	-0.969273	0.156	0.56	0.00687906
KYNU	1.82967e-05	-0.969742	0.202	0.56	0.685761
RPS3AP6	3.67799e-19	-0.970854	0	0.44	1.37851e-14
CUX1	1.02713e-05	-0.972012	0.393	0.72	0.384968
RALGAPA2	1.54153e-07	-0.977185	0.283	0.72	0.00577765
PDE8A	1.43857e-13	-0.983417	0.087	0.64	5.39177e-09
DTWD2	8.42519e-09	-0.983417	0.081	0.48	0.000315776
TANC1	1.98443e-09	-0.9868	0.202	0.72	7.43766e-05
SH3D19	1.63286e-13	-0.987169	0.104	0.68	6.11996e-09
SDC4	8.37299e-06	-0.989552	0.618	0.88	0.31382
ABHD2	2.21722e-09	-0.992961	0.243	0.76	8.31015e-05
QKI	1.51166e-06	-0.994305	0.121	0.48	0.0566571
SPSB1	1.69425e-08	-0.994703	0.104	0.52	0.000635004
CDKAL1	3.63479e-12	-0.998765	0.069	0.56	1.36232e-07
RIPK2	2.19607e-08	-0.999359	0.04	0.36	0.000823087
WFDC21P	1.78103e-17	-1	0	0.4	6.67528e-13
RPL21P16	4.67325e-26	-1	0	0.6	1.75153e-21
RPL15P3	7.3506e-21	-1	0	0.48	2.75501e-16
LURAP1L-AS1	4.67325e-26	-1	0	0.6	1.75153e-21
HSPB1P1	8.32669e-16	-1	0	0.36	3.12084e-11
2023-09-09	1.15759e-05	-1.00511	0.289	0.64	0.433864
CHCHD3	5.74073e-11	-1.00895	0.127	0.64	2.15162e-06
RFX2	1.37096e-10	-1.00989	0.087	0.56	5.13837e-06
AQP4-AS1	1.39923e-15	-1.0109	0.04	0.56	5.24431e-11
KLHL5	3.53941e-08	-1.01316	0.11	0.52	0.00132657
MYO6	8.02255e-06	-1.01688	0.428	0.76	0.300685
CAB39	5.08998e-08	-1.02107	0.179	0.64	0.00190773
NT5C2	1.23238e-07	-1.02138	0.249	0.68	0.00461895
GRAMD2B	1.73337e-06	-1.02159	0.532	0.84	0.0649667
PATJ	4.94669e-08	-1.02166	0.318	0.8	0.00185402
RPS23P8	3.68971e-19	-1.02857	0	0.44	1.3829e-14
RPL7P1	3.68824e-19	-1.02857	0	0.44	1.38235e-14
ADAMTSL4-AS1	1.76914e-17	-1.02857	0	0.4	6.63074e-13
ZSWIM4	4.31763e-18	-1.03488	0.035	0.6	1.61825e-13
NPIPB4	2.25839e-21	-1.03488	0.035	0.68	8.46443e-17
PACSIN2	2.41126e-09	-1.03668	0.254	0.76	9.0374e-05
DLG1	5.28553e-10	-1.03761	0.191	0.72	1.98102e-05
TNFAIP3	4.54414e-08	-1.04075	0.058	0.4	0.00170314
EML4	0.000748623	-1.04183	0.347	0.6	1
ZFP36	7.13722e-06	-1.04196	0.468	0.84	0.267503
BIRC6	8.38296e-07	-1.04258	0.214	0.64	0.0314193
MYO10	1.22594e-09	-1.04453	0.179	0.68	4.59482e-05
NTN4	6.41641e-12	-1.04581	0.046	0.48	2.40487e-07
GALNT2	4.97578e-09	-1.04623	0.098	0.52	0.000186492
DOCK5	1.92633e-09	-1.05136	0.127	0.6	7.21989e-05
PLEKHA6	2.87343e-17	-1.05381	0.04	0.6	1.07696e-12
CFLAR	6.35319e-06	-1.05381	0.393	0.76	0.238118
TANC2	1.78353e-08	-1.05606	0.214	0.68	0.000668467
[truncated: 232 more rows]

## Sheet: PNEC
Gene	p_val	avg_log2FC	pct.parakuat	pct.normal	p_val_adj
[truncated: 912 more rows]

[truncated: 24 more sheets: AF TCF21 high, AF CTHRC1 high, Myo ACTA2 high, Myo CTHRC1 high, Myo GPX3 high, SMC, Aerocyte, Vein, Artery, Cap, Cap-infammatory response, Cap-stress response, Lymphatic, B, cDC1, cDC2, cMono, ncMono, Mast, NK …]
